# Supplementary material for: Elucidation of an anaerobic pathway for metabolism of l-carnitine–derived γ-butyrobetaine to trimethylamine in human gut bacteria
Source: Proc Natl Acad Sci U S A. 2021 Aug 6;118(32):e2101498118. doi: 10.1073/pnas.2101498118 (PMC8364193; doi:10.1073/pnas.2101498118)
Supplement: Supplementary File [file pnas.2101498118.sd01.xlsx]

## Sheet: gbb-vs-vehicle Trial A (Fig 1)
CDS E. timonensis SN18 FLKM00000000.1	baseMean	log2FoldChange	lfcSE	stat	pvalue	padj
CDS:BN6539_RS08385:-:acyl-CoA_dehydrogenase:cds1682:+:1181:NZ_FLKM01000008.1	510183	7.52249	0.0642483	117.085	0	0
CDS:BN6539_RS08390:-:CoA_transferase:cds1683:+:1178:NZ_FLKM01000008.1	111423	6.8796	0.0716717	95.9876	0	0
CDS:BN6539_RS08395:-:CoA_transferase:cds1684:+:1202:NZ_FLKM01000008.1	135964	6.82882	0.061427	111.17	0	0
CDS:BN6539_RS08400:-:4Fe-4S_dicluster_domain-containing_protein:cds1685:+:278:NZ_FLKM01000008.1	47628.6	6.68289	0.0648985	102.975	0	0
CDS:BN6539_RS08405:-:hypothetical_protein:cds1686:+:1625:NZ_FLKM01000008.1	122925	6.6305	0.0562652	117.844	0	0
CDS:BN6539_RS08410:-:acyl-CoA_thioesterase:cds1687:+:413:NZ_FLKM01000008.1	42338.8	6.30588	0.0607336	103.828	0	0
CDS:BN6539_RS14920:-:hypothetical_protein:cds2993:-:233:NZ_FLKM01000009.1	462.131	5.22642	0.184982	28.2537	1.28e-175	5.1e-173
CDS:BN6539_RS20350:-:bifunctional_diaminohydroxyphosphoribosylaminopyrimidine_deaminase/5-amino-6-5-phosphoribosylaminouracil_reductase_RibD:cds4051:+:1103:NZ_FLKM01000009.1	430.634	5.15305	0.188626	27.3188	2.53e-164	9.09e-162
CDS:BN6539_RS20355:-:riboflavin_synthase:cds4052:+:647:NZ_FLKM01000009.1	299.456	4.76026	0.203991	23.3357	1.93e-120	5.76e-118
CDS:BN6539_RS20360:-:bifunctional_3%2C4-dihydroxy-2-butanone-4-phosphate_synthase/GTP_cyclohydrolase_II:cds4053:+:1205:NZ_FLKM01000009.1	669.465	4.71454	0.160513	29.3716	1.26e-189	5.67e-187
CDS:BN6539_RS20365:-:6%2C7-dimethyl-8-ribityllumazine_synthase:cds4054:+:467:NZ_FLKM01000009.1	426.779	4.24889	0.176517	24.0708	5.06e-128	1.65e-125
CDS:BN6539_RS13935:-:heat-inducible_transcription_repressor_HrcA:cds2798:+:1046:NZ_FLKM01000009.1	1122.79	1.76154	0.105118	16.7579	4.96e-63	7.41e-61
CDS:BN6539_RS19640:-:molecular_chaperone_HtpG:cds3924:+:1934:NZ_FLKM01000009.1	1010.1	1.72408	0.0994249	17.3405	2.33e-67	3.79e-65
CDS:BN6539_RS13945:-:molecular_chaperone_DnaK:cds2800:+:1883:NZ_FLKM01000009.1	4022.05	1.62426	0.0852752	19.0472	6.93e-81	1.38e-78
CDS:BN6539_RS13940:-:nucleotide_exchange_factor_GrpE:cds2799:+:554:NZ_FLKM01000009.1	854.846	1.51743	0.110086	13.7841	3.18e-43	3.93e-41
CDS:BN6539_RS00440:-:4-hydroxy-tetrahydrodipicolinate_synthase:cds85:-:887:NZ_FLKM01000007.1	2880.83	1.44851	0.082337	17.5925	2.81e-69	4.8e-67
CDS:BN6539_RS12290:-:Hsp20/alpha_crystallin_family_protein:cds2466:+:419:NZ_FLKM01000009.1	556.738	1.41026	0.123667	11.4037	4.01e-30	3.42e-28
CDS:BN6539_RS00430:-:2%2C3%2C4%2C5-tetrahydropyridine-2%2C6-dicarboxylate_N-acetyltransferase:cds83:-:701:NZ_FLKM01000007.1	2143.28	1.40581	0.0748163	18.7902	9.08e-79	1.71e-76
CDS:BN6539_RS07515:-:chaperonin_GroEL:cds1504:+:1646:NZ_FLKM01000008.1	7183.62	1.38592	0.0758714	18.2667	1.52e-74	2.73e-72
CDS:BN6539_RS00435:-:4-hydroxy-tetrahydrodipicolinate_reductase:cds84:-:710:NZ_FLKM01000007.1	2159.79	1.37636	0.0855067	16.0965	2.7e-58	3.87e-56
CDS:BN6539_RS00425:-:hypothetical_protein:cds82:-:1139:NZ_FLKM01000007.1	3578.46	1.31716	0.0829162	15.8855	7.99e-57	1.1e-54
CDS:BN6539_RS07510:-:co-chaperone_GroES:cds1503:+:278:NZ_FLKM01000008.1	1097.44	1.24423	0.100282	12.4074	2.38e-35	2.37e-33
CDS:BN6539_RS20515:-:phenylacetate--CoA_ligase:cds4083:-:1235:NZ_FLKM01000009.1	606.467	1.16536	0.106232	10.97	5.33e-28	4.24e-26
CDS:BN6539_RS05290:-:MATE_family_efflux_transporter:cds1059:+:1382:NZ_FLKM01000008.1	161.702	1.15709	0.156466	7.39515	1.41e-13	5.62e-12
CDS:BN6539_RS13950:-:molecular_chaperone_DnaJ:cds2801:+:1151:NZ_FLKM01000009.1	968.995	1.1304	0.102712	11.0056	3.59e-28	2.93e-26
CDS:BN6539_RS20510:-:tryptophan--tRNA_ligase:cds4082:-:980:NZ_FLKM01000009.1	780.944	1.11094	0.0892221	12.4514	1.37e-35	1.41e-33
CDS:BN6539_RS17175:-:MarR_family_transcriptional_regulator:cds3436:-:446:NZ_FLKM01000009.1	310.41	1.07567	0.126015	8.53602	1.39e-17	7.43e-16
CDS:BN6539_RS11505:-:hypothetical_protein:cds2309:+:2105:NZ_FLKM01000009.1	298.741	1.07066	0.145138	7.37688	1.62e-13	6.38e-12
CDS:BN6539_RS13530:-:TrpB-like_pyridoxal_phosphate-dependent_enzyme:cds2712:-:1376:NZ_FLKM01000009.1	484.297	1.03507	0.112004	9.24137	2.43e-20	1.59e-18
CDS:BN6539_RS17170:-:multidrug_transporter_MatE:cds3435:-:1331:NZ_FLKM01000009.1	676.286	1.00813	0.0936763	10.7619	5.21e-27	4.06e-25
CDS:BN6539_RS10045:-:3-hydroxy-5-phosphonooxypentane-2%2C4-dione_thiolase:cds2017:+:878:NZ_FLKM01000008.1	111.966	1.00471	0.172596	5.82118	5.84e-09	1.13e-07
CDS:BN6539_RS08560:-:beta-aspartyl-peptidase:cds1717:-:1169:NZ_FLKM01000008.1	418.441	1.00247	0.13649	7.34465	2.06e-13	7.95e-12
CDS:BN6539_RS08045:-:hypothetical_protein:cds1614:+:293:NZ_FLKM01000008.1	442.147	0.982801	0.154969	6.3419	2.27e-10	5.46e-09
CDS:BN6539_RS06055:-:EamA_family_transporter:cds1211:-:905:NZ_FLKM01000008.1	54.0723	0.957475	0.222178	4.3095	1.64e-05	0.000147345
CDS:BN6539_RS10050:-:hypothetical_protein:cds2018:+:320:NZ_FLKM01000008.1	99.4403	0.952295	0.184123	5.17206	2.32e-07	3.28e-06
CDS:BN6539_RS08565:-:basic_amino_acid_antiporter:cds1718:-:1538:NZ_FLKM01000008.1	369.685	0.952138	0.123571	7.70516	1.31e-14	5.85e-13
CDS:BN6539_RS14750:-:LysR_family_transcriptional_regulator:cds2959:-:875:NZ_FLKM01000009.1	82.197	0.941145	0.198091	4.75108	2.02e-06	2.38e-05
CDS:BN6539_RS05300:-:Rrf2_family_transcriptional_regulator:cds1061:+:500:NZ_FLKM01000008.1	93.2444	0.923144	0.19277	4.78884	1.68e-06	2.02e-05
CDS:BN6539_RS11510:-:hypothetical_protein:cds2310:+:1670:NZ_FLKM01000009.1	257.614	0.904249	0.140209	6.44928	1.12e-10	2.86e-09
CDS:BN6539_RS01565:-:GGDEF_domain-containing_protein:cds310:-:1112:NZ_FLKM01000008.1	292.168	0.8967	0.124336	7.21188	5.52e-13	2.02e-11
CDS:BN6539_RS01575:-:dicarboxylate/amino_acid:cation_symporter:cds312:-:1238:NZ_FLKM01000008.1	1160.82	0.892836	0.0799097	11.1731	5.52e-29	4.6e-27
CDS:BN6539_RS12455:-:ABC_transporter_ATP-binding_protein:cds2499:+:896:NZ_FLKM01000009.1	44.1647	0.872781	0.235568	3.705	0.000211389	0.00136508
CDS:BN6539_RS03845:-:ferredoxin:cds769:-:200:NZ_FLKM01000008.1	870.117	0.861741	0.0900454	9.57007	1.07e-21	7.36e-20
CDS:BN6539_RS17100:-:acetyl-CoA_hydrolase:cds3421:-:1508:NZ_FLKM01000009.1	3809.24	0.853983	0.0683847	12.4879	8.69e-36	9.16e-34
CDS:BN6539_RS08035:-:hypothetical_protein:cds1612:+:1520:NZ_FLKM01000008.1	3254.42	0.853299	0.073843	11.5556	6.92e-31	6.05e-29
CDS:BN6539_RS03835:-:2-oxoacid:ferredoxin_oxidoreductase_subunit_beta:cds767:-:821:NZ_FLKM01000008.1	3260.64	0.841241	0.072308	11.6341	2.76e-31	2.48e-29
CDS:BN6539_RS17805:-:methylmalonate-semialdehyde_dehydrogenase_CoA_acylating:cds3557:+:1523:NZ_FLKM01000009.1	20.2553	0.833856	0.251133	3.32038	0.000898962	0.00471725
CDS:BN6539_RS07025:-:MATE_family_efflux_transporter:cds1405:-:1403:NZ_FLKM01000008.1	316.971	0.830333	0.120289	6.90282	5.1e-12	1.63e-10
CDS:BN6539_RS03840:-:2-oxoglutarate_ferredoxin_oxidoreductase_subunit_alpha:cds768:-:1142:NZ_FLKM01000008.1	3734.05	0.829531	0.0647345	12.8144	1.36e-37	1.53e-35
CDS:BN6539_RS08040:-:amidohydrolase:cds1613:+:1187:NZ_FLKM01000008.1	3260.18	0.827292	0.0936219	8.83652	9.87e-19	5.8e-17
CDS:BN6539_RS06660:-:hypothetical_protein:cds1332:-:1400:NZ_FLKM01000008.1	1320.67	0.826216	0.0775065	10.66	1.57e-26	1.19e-24
CDS:BN6539_RS14565:-:hypothetical_protein:cds2922:+:452:NZ_FLKM01000009.1	778.398	0.817156	0.0905548	9.02389	1.82e-19	1.08e-17
CDS:BN6539_RS02670:-:ATP_synthase_F0_subunit_A:cds534:-:737:NZ_FLKM01000008.1	1450.59	0.815081	0.076554	10.6471	1.8e-26	1.34e-24
CDS:BN6539_RS00795:-:hypothetical_protein:cds156:+:719:NZ_FLKM01000007.1	962.448	0.807029	0.247579	3.25968	0.00111539	0.00576016
CDS:BN6539_RS09935:-:hypothetical_protein:cds1995:+:344:NZ_FLKM01000008.1	79.886	0.806552	0.192532	4.18918	2.8e-05	0.000239473
CDS:BN6539_RS00790:-:DUF917_domain-containing_protein:cds155:+:1100:NZ_FLKM01000007.1	1638.32	0.804112	0.240637	3.34159	0.000833001	0.00442983
CDS:BN6539_RS03830:-:hypothetical_protein:cds766:-:581:NZ_FLKM01000008.1	3837.86	0.797879	0.0614746	12.979	1.61e-38	1.86e-36
CDS:BN6539_RS16910:-:LysR_family_transcriptional_regulator:cds3383:-:959:NZ_FLKM01000009.1	83.6776	0.797576	0.18496	4.31216	1.62e-05	0.000145952
CDS:BN6539_RS04130:-:histidine_kinase:cds826:-:281:NZ_FLKM01000008.1	385.68	0.797379	0.120837	6.59882	4.14e-11	1.17e-09
CDS:BN6539_RS17415:-:TetR/AcrR_family_transcriptional_regulator:cds3479:-:620:NZ_FLKM01000009.1	329.671	0.770541	0.127685	6.03472	1.59e-09	3.48e-08
CDS:BN6539_RS14890:-:3-hydroxybutyrate_dehydrogenase:cds2987:+:761:NZ_FLKM01000009.1	44.6722	0.768455	0.231517	3.31922	0.000902706	0.00472306
CDS:BN6539_RS17165:-:hypothetical_protein:cds3434:-:443:NZ_FLKM01000009.1	359.596	0.767914	0.116906	6.56863	5.08e-11	1.4e-09
CDS:BN6539_RS05295:-:DUF1638_domain-containing_protein:cds1060:+:659:NZ_FLKM01000008.1	142.229	0.766486	0.161658	4.7414	2.12e-06	2.46e-05
CDS:BN6539_RS22195:-:sigma-54-dependent_Fis_family_transcriptional_regulator:cds3904:+:665:NZ_FLKM01000009.1	40.6795	0.766216	0.225809	3.39321	0.00069078	0.00377978
CDS:BN6539_RS00785:-:hypothetical_protein:cds154:-:1622:NZ_FLKM01000007.1	6391.54	0.7547	0.227366	3.31932	0.00090237	0.00472306
CDS:BN6539_RS02435:-:hypothetical_protein:cds485:-:563:NZ_FLKM01000008.1	541.487	0.742046	0.101264	7.32784	2.34e-13	8.92e-12
CDS:BN6539_RS05505:-:hydrolase:cds1102:+:728:NZ_FLKM01000008.1	965.955	0.739275	0.0941181	7.85476	4.01e-15	1.94e-13
CDS:BN6539_RS07030:-:hypothetical_protein:cds1406:+:1817:NZ_FLKM01000008.1	392.482	0.738397	0.109825	6.72338	1.78e-11	5.22e-10
CDS:BN6539_RS02735:-:diaminopimelate_decarboxylase:cds547:-:1280:NZ_FLKM01000008.1	465.424	0.735275	0.13741	5.35095	8.75e-08	1.31e-06
CDS:BN6539_RS06795:-:EamA/RhaT_family_transporter:cds1359:+:923:NZ_FLKM01000008.1	1311.62	0.719715	0.0769911	9.34803	8.93e-21	6.04e-19
CDS:BN6539_RS02665:-:ATP_synthase_F0_subunit_C:cds533:-:221:NZ_FLKM01000008.1	513.129	0.718724	0.110193	6.52241	6.92e-11	1.84e-09
CDS:BN6539_RS01440:-:D-alanyl-D-alanine_carboxypeptidase:cds285:-:1646:NZ_FLKM01000008.1	617.918	0.71847	0.105835	6.7886	1.13e-11	3.41e-10
CDS:BN6539_RS10825:-:bifunctional_phosphopantothenoylcysteine_decarboxylase/phosphopantothenate--cysteine_ligase_CoaBC:cds2177:+:1187:NZ_FLKM01000008.1	1159.03	0.716406	0.0773453	9.26244	2e-20	1.33e-18
CDS:BN6539_RS11175:-:lactate_dehydrogenase:cds2244:+:971:NZ_FLKM01000009.1	397.521	0.712899	0.125344	5.68753	1.29e-08	2.29e-07
CDS:BN6539_RS14560:-:hypothetical_protein:cds2921:+:1268:NZ_FLKM01000009.1	1668.94	0.711166	0.0813038	8.74702	2.19e-18	1.27e-16
CDS:BN6539_RS16980:-:ABC_transporter_permease:cds3397:+:767:NZ_FLKM01000009.1	21.377	0.709258	0.250924	2.82659	0.00470471	0.0195385
CDS:BN6539_RS09745:-:AraC_family_transcriptional_regulator:cds1957:-:968:NZ_FLKM01000008.1	182.445	0.708603	0.146748	4.82871	1.37e-06	1.7e-05
CDS:BN6539_RS05160:-:YitT_family_protein:cds1033:+:890:NZ_FLKM01000008.1	2134.21	0.704086	0.0707712	9.94876	2.55e-23	1.87e-21
CDS:BN6539_RS11755:-:hypothetical_protein:cds2359:+:1199:NZ_FLKM01000009.1	26.9876	0.699373	0.247603	2.82458	0.00473433	0.019616
CDS:BN6539_RS12460:-:hypothetical_protein:cds2500:+:785:NZ_FLKM01000009.1	49.3238	0.696358	0.22697	3.06806	0.00215454	0.0100676
CDS:BN6539_RS10110:-:ABC_transporter_ATP-binding_protein:cds2030:+:1073:NZ_FLKM01000008.1	345.768	0.690603	0.128604	5.37001	7.87e-08	1.19e-06
CDS:BN6539_RS09630:-:hypothetical_protein:cds1934:+:1031:NZ_FLKM01000008.1	815.007	0.684127	0.0941506	7.2663	3.69e-13	1.38e-11
CDS:BN6539_RS18440:-:SAM-dependent_DNA_methyltransferase:cds3685:+:1442:NZ_FLKM01000009.1	1052.16	0.681773	0.108101	6.30684	2.85e-10	6.72e-09
CDS:BN6539_RS14345:-:amidohydrolase:cds2880:+:1613:NZ_FLKM01000009.1	44.8192	0.677046	0.225988	2.99594	0.00273602	0.0123035
CDS:BN6539_RS18435:-:restriction_endonuclease:cds3684:+:2378:NZ_FLKM01000009.1	1312.5	0.674482	0.0939128	7.18201	6.87e-13	2.46e-11
CDS:BN6539_RS12135:-:AraC_family_transcriptional_regulator:cds2435:-:818:NZ_FLKM01000009.1	74.9247	0.672865	0.193964	3.46902	0.000522367	0.00296229
CDS:BN6539_RS10120:-:spermidine/putrescine_ABC_transporter_permease/substrate-binding_protein_PotCD:cds2032:+:1835:NZ_FLKM01000008.1	1485.27	0.667943	0.0781539	8.54651	1.27e-17	6.89e-16
CDS:BN6539_RS00760:-:aminopeptidase:cds149:-:947:NZ_FLKM01000007.1	6182.51	0.666825	0.248011	2.68869	0.00717324	0.027062
CDS:BN6539_RS10035:-:DAK2_domain-containing_protein:cds2015:+:620:NZ_FLKM01000008.1	40.768	0.66661	0.230773	2.88859	0.00386973	0.0165108
CDS:BN6539_RS16495:-:large_conductance_mechanosensitive_channel_protein_MscL:cds3301:-:404:NZ_FLKM01000009.1	740.116	0.664618	0.0928166	7.16055	8.04e-13	2.85e-11
CDS:BN6539_RS02660:-:ATP_synthase_F0_subunit_B:cds532:-:509:NZ_FLKM01000008.1	1697.06	0.663456	0.0848478	7.81936	5.31e-15	2.54e-13
CDS:BN6539_RS05310:-:alanine:cation_symporter_family_protein:cds1063:+:1406:NZ_FLKM01000008.1	812.237	0.659761	0.0973259	6.77888	1.21e-11	3.62e-10
CDS:BN6539_RS09820:-:ABC_transporter_ATP-binding_protein:cds1972:+:743:NZ_FLKM01000008.1	105.802	0.653812	0.17006	3.8446	0.000120747	0.000838676
CDS:BN6539_RS10060:-:DNA-binding_response_regulator:cds2020:-:704:NZ_FLKM01000008.1	502.653	0.653374	0.115996	5.63273	1.77e-08	3.07e-07
CDS:BN6539_RS01000:-:response_regulator:cds196:-:587:NZ_FLKM01000007.1	107.545	0.652099	0.171551	3.8012	0.000143995	0.000977524
CDS:BN6539_RS00445:-:amidohydrolase:cds86:+:1103:NZ_FLKM01000007.1	45.8403	0.651878	0.223636	2.9149	0.00355802	0.0152227
CDS:BN6539_RS21440:-:hypothetical_protein:cds4269:+:188:NZ_FLKM01000009.1	96.381	0.649472	0.189533	3.4267	0.000610966	0.00340016
CDS:BN6539_RS17375:-:hypothetical_protein:cds3471:+:1361:NZ_FLKM01000009.1	69.1237	0.648423	0.208324	3.11257	0.00185468	0.0088393
CDS:BN6539_RS02650:-:F0F1_ATP_synthase_subunit_alpha:cds530:-:1514:NZ_FLKM01000008.1	3880.68	0.646216	0.0768557	8.40817	4.16e-17	2.16e-15
CDS:BN6539_RS19710:-:hypothetical_protein:cds3937:-:1253:NZ_FLKM01000009.1	744.004	0.644358	0.0892395	7.22055	5.18e-13	1.91e-11
CDS:BN6539_RS11490:-:hypothetical_protein:cds2306:+:1061:NZ_FLKM01000009.1	40.352	0.638564	0.237486	2.68885	0.00716992	0.027062
CDS:BN6539_RS10115:-:ABC_transporter_permease:cds2031:+:812:NZ_FLKM01000008.1	494.006	0.638048	0.109155	5.84534	5.06e-09	9.9e-08
CDS:BN6539_RS05995:-:EamA_family_transporter:cds1200:+:896:NZ_FLKM01000008.1	300.99	0.636382	0.119619	5.32009	1.04e-07	1.54e-06
CDS:BN6539_RS02655:-:ATP_synthase_F1_subunit_delta:cds531:-:536:NZ_FLKM01000008.1	1915.62	0.629337	0.0820438	7.67075	1.71e-14	7.47e-13
CDS:BN6539_RS02645:-:ATP_synthase_F1_subunit_gamma:cds529:-:872:NZ_FLKM01000008.1	2768.99	0.629286	0.0696711	9.03223	1.68e-19	1.02e-17
CDS:BN6539_RS21125:-:hypothetical_protein:cds4205:-:356:NZ_FLKM01000009.1	875.364	0.625192	0.104087	6.00641	1.9e-09	4.03e-08
CDS:BN6539_RS04555:-:XRE_family_transcriptional_regulator:cds912:-:335:NZ_FLKM01000008.1	296.235	0.622891	0.12316	5.05758	4.25e-07	5.83e-06
CDS:BN6539_RS06655:-:amino_acid_permease:cds1331:-:1418:NZ_FLKM01000008.1	96.1069	0.621566	0.183286	3.39124	0.000695776	0.00380024
CDS:BN6539_RS10860:-:radical_SAM_protein:cds2184:+:1370:NZ_FLKM01000008.1	530.843	0.620699	0.10589	5.86175	4.58e-09	9.07e-08
CDS:BN6539_RS00770:-:DUF1177_domain-containing_protein:cds151:-:938:NZ_FLKM01000007.1	3216.54	0.616634	0.249492	2.47155	0.0134527	0.0448796
CDS:BN6539_RS18385:-:hypothetical_protein:cds3674:-:197:NZ_FLKM01000009.1	136.408	0.613159	0.169804	3.61099	0.000305036	0.00188817
CDS:BN6539_RS20815:-:sensor_histidine_kinase:cds4143:-:911:NZ_FLKM01000009.1	1258.52	0.607322	0.0798758	7.60333	2.89e-14	1.25e-12
CDS:BN6539_RS02750:-:hypothetical_protein:cds550:-:716:NZ_FLKM01000008.1	553.764	0.603557	0.129908	4.64602	3.38e-06	3.74e-05
CDS:BN6539_RS05305:-:hypothetical_protein:cds1062:+:3497:NZ_FLKM01000008.1	176.473	0.600897	0.158082	3.80118	0.00014401	0.000977524
CDS:BN6539_RS11060:-:oleate_hydratase:cds2221:-:1778:NZ_FLKM01000009.1	2301.73	0.599972	0.117786	5.09373	3.51e-07	4.86e-06
CDS:BN6539_RS00765:-:hypothetical_protein:cds150:-:674:NZ_FLKM01000007.1	3299.38	0.597394	0.250488	2.38492	0.017083	0.0543261
CDS:BN6539_RS10540:-:sigma-54-dependent_Fis_family_transcriptional_regulator:cds2116:+:1727:NZ_FLKM01000008.1	563.976	0.596943	0.0950227	6.2821	3.34e-10	7.82e-09
CDS:BN6539_RS02745:-:spore_maturation_protein:cds549:-:533:NZ_FLKM01000008.1	451.062	0.595624	0.138476	4.30129	1.7e-05	0.000152531
CDS:BN6539_RS00805:-:radical_SAM_protein:cds158:-:1055:NZ_FLKM01000007.1	277.845	0.593367	0.128494	4.61787	3.88e-06	4.19e-05
CDS:BN6539_RS21225:-:hypothetical_protein:cds4225:-:440:NZ_FLKM01000009.1	102.109	0.593282	0.18212	3.25764	0.00112343	0.00579336
CDS:BN6539_RS10950:-:hypothetical_protein:cds2202:+:926:NZ_FLKM01000008.1	408.15	0.589283	0.110105	5.352	8.7e-08	1.31e-06
CDS:BN6539_RS08915:-:hypothetical_protein:cds1789:-:290:NZ_FLKM01000008.1	22.5069	0.58842	0.247643	2.37609	0.0174974	0.0554212
CDS:BN6539_RS19885:-:bifunctional_DNA-formamidopyrimidine_glycosylase/DNA-apurinic_or_apyrimidinic_site_lyase:cds3973:-:824:NZ_FLKM01000009.1	418.907	0.586989	0.108684	5.4009	6.63e-08	1.03e-06
CDS:BN6539_RS13315:-:ABC_transporter_substrate-binding_protein:cds2671:-:1517:NZ_FLKM01000009.1	230.023	0.585705	0.132344	4.42563	9.62e-06	9.19e-05
CDS:BN6539_RS11170:-:phosphohydrolase:cds2243:+:4769:NZ_FLKM01000009.1	2114.33	0.584997	0.0856321	6.83152	8.4e-12	2.57e-10
CDS:BN6539_RS16485:-:putative_sulfate_exporter_family_transporter:cds3299:-:1040:NZ_FLKM01000009.1	828.661	0.58431	0.0925937	6.31048	2.78e-10	6.6e-09
CDS:BN6539_RS21145:-:signal_peptide_peptidase_SppA:cds4209:-:1061:NZ_FLKM01000009.1	966.55	0.583094	0.0906759	6.43053	1.27e-10	3.19e-09
CDS:BN6539_RS05905:-:cytosine_permease:cds1182:+:1304:NZ_FLKM01000008.1	534.498	0.580562	0.136093	4.26593	1.99e-05	0.00017704
CDS:BN6539_RS09750:-:EamA_family_transporter:cds1958:-:914:NZ_FLKM01000008.1	1245.58	0.579826	0.0817577	7.09201	1.32e-12	4.55e-11
CDS:BN6539_RS07575:-:alpha/beta_hydrolase:cds1517:+:626:NZ_FLKM01000008.1	374.833	0.579424	0.115085	5.03474	4.79e-07	6.45e-06
CDS:BN6539_RS20975:-:hypothetical_protein:cds4175:-:755:NZ_FLKM01000009.1	39.8582	0.578703	0.234901	2.46361	0.0137548	0.0455982
CDS:BN6539_RS17860:-:addiction_module_antidote_protein%2C_HigA_family:cds3568:+:1061:NZ_FLKM01000009.1	214.383	0.576379	0.146874	3.92429	8.7e-05	0.000629801
CDS:BN6539_RS05895:-:leucyl_aminopeptidase:cds1180:+:1049:NZ_FLKM01000008.1	242.025	0.572092	0.154093	3.71265	0.000205099	0.00133166
CDS:BN6539_RS02640:-:F0F1_ATP_synthase_subunit_beta:cds528:-:1403:NZ_FLKM01000008.1	3514.07	0.571953	0.074456	7.68176	1.57e-14	6.94e-13
CDS:BN6539_RS10220:-:MFS_transporter:cds2052:-:1199:NZ_FLKM01000008.1	158.452	0.57163	0.159449	3.58504	0.000337032	0.00204733
CDS:BN6539_RS19740:-:histidine_kinase:cds3943:-:3590:NZ_FLKM01000009.1	1774.71	0.570445	0.0698355	8.16842	3.12e-16	1.58e-14
CDS:BN6539_RS04770:-:YfcC_family_protein:cds955:+:1415:NZ_FLKM01000008.1	135.168	0.570118	0.159955	3.56423	0.000364924	0.00217619
CDS:BN6539_RS02740:-:LD-carboxypeptidase:cds548:-:920:NZ_FLKM01000008.1	1255.37	0.56963	0.127791	4.45753	8.29e-06	8.1e-05
CDS:BN6539_RS03480:-:abortive_phage_infection_protein:cds695:+:593:NZ_FLKM01000008.1	21.0759	0.568972	0.249022	2.28483	0.022323	0.0670063
CDS:BN6539_RS06800:-:chromosome_segregation_protein_ScpA:cds1360:+:773:NZ_FLKM01000008.1	1009.62	0.568615	0.0861702	6.59874	4.15e-11	1.17e-09
CDS:BN6539_RS10905:-:hypothetical_protein:cds2193:-:209:NZ_FLKM01000008.1	56.8296	0.566616	0.219475	2.58169	0.00983166	0.0347845
CDS:BN6539_RS18225:-:ATP-dependent_chaperone_ClpB:cds3642:+:2591:NZ_FLKM01000009.1	1376.98	0.565796	0.0754124	7.50269	6.25e-14	2.64e-12
CDS:BN6539_RS22190:-:hypothetical_protein:cds3903:+:701:NZ_FLKM01000009.1	27.6179	0.565611	0.249306	2.26874	0.0232839	0.0695412
CDS:BN6539_RS00190:-:DUF2292_domain-containing_protein:cds36:-:140:NZ_FLKM01000004.1	104.432	0.565121	0.179915	3.14105	0.00168345	0.00818657
CDS:BN6539_RS02365:-:hypothetical_protein:cds471:-:269:NZ_FLKM01000008.1	3185.16	0.565086	0.101788	5.55158	2.83e-08	4.65e-07
CDS:BN6539_RS13320:-:M42_family_peptidase:cds2672:-:1010:NZ_FLKM01000009.1	80.8728	0.564095	0.197311	2.85892	0.00425086	0.0179236
CDS:BN6539_RS04760:-:amidohydrolase:cds953:-:1184:NZ_FLKM01000008.1	2005.35	0.561999	0.0881152	6.378	1.79e-10	4.4e-09
CDS:BN6539_RS03125:-:DNA-binding_response_regulator:cds625:-:677:NZ_FLKM01000008.1	265.787	0.561656	0.136466	4.11572	3.86e-05	0.000315829
CDS:BN6539_RS12935:-:prephenate_dehydrogenase/arogenate_dehydrogenase_family_protein:cds2595:+:899:NZ_FLKM01000009.1	5211.89	0.561413	0.090858	6.17901	6.45e-10	1.48e-08
CDS:BN6539_RS00705:-:CTP_synthase:cds138:-:1595:NZ_FLKM01000007.1	154.761	0.560224	0.153792	3.64274	0.000269749	0.00168723
CDS:BN6539_RS02400:-:phosphoenolpyruvate_carboxykinase_GTP:cds478:-:1763:NZ_FLKM01000008.1	3026.23	0.559994	0.0647188	8.65273	5.03e-18	2.82e-16
CDS:BN6539_RS17160:-:hypothetical_protein:cds3433:-:1520:NZ_FLKM01000009.1	1483.11	0.559252	0.0804216	6.95401	3.55e-12	1.18e-10
CDS:BN6539_RS05670:-:hydantoinase/oxoprolinase_family_protein:cds1134:+:2048:NZ_FLKM01000008.1	4739.19	0.557228	0.0845619	6.58959	4.41e-11	1.23e-09
CDS:BN6539_RS14895:-:GntP_family_permease:cds2988:+:1385:NZ_FLKM01000009.1	74.6018	0.550414	0.207649	2.6507	0.00803248	0.0294059
CDS:BN6539_RS09620:-:XRE_family_transcriptional_regulator:cds1931:-:203:NZ_FLKM01000008.1	198.29	0.547085	0.137035	3.99231	6.54e-05	0.000497909
CDS:BN6539_RS17855:-:hypothetical_protein:cds3567:+:353:NZ_FLKM01000009.1	32.5697	0.546127	0.237546	2.29904	0.0215028	0.0650895
CDS:BN6539_RS20825:-:DNA-binding_response_regulator:cds4145:-:665:NZ_FLKM01000009.1	870.309	0.54461	0.0834367	6.52722	6.7e-11	1.81e-09
CDS:BN6539_RS18445:-:hypothetical_protein:cds3686:+:1448:NZ_FLKM01000009.1	1188.48	0.543987	0.0980058	5.55056	2.85e-08	4.66e-07
CDS:BN6539_RS10200:-:DUF554_domain-containing_protein:cds2048:+:701:NZ_FLKM01000008.1	191.425	0.542903	0.156017	3.47976	0.000501858	0.00288709
CDS:BN6539_RS12730:-:pyruvate_synthase:cds2554:+:587:NZ_FLKM01000009.1	149.437	0.542695	0.153471	3.53615	0.000406005	0.00239724
CDS:BN6539_RS01450:-:hypothetical_protein:cds287:-:209:NZ_FLKM01000008.1	76.8891	0.542498	0.193303	2.80647	0.00500876	0.0205393
CDS:BN6539_RS02675:-:hypothetical_protein:cds535:-:362:NZ_FLKM01000008.1	9238.32	0.542167	0.0736003	7.36636	1.75e-13	6.83e-12
CDS:BN6539_RS20300:-:hypothetical_protein:cds4040:-:527:NZ_FLKM01000009.1	19.6363	0.541953	0.251219	2.15729	0.0309831	0.0870904
CDS:BN6539_RS12930:-:3-deoxy-7-phosphoheptulonate_synthase:cds2594:+:998:NZ_FLKM01000009.1	4092.89	0.541645	0.0996411	5.43596	5.45e-08	8.64e-07
CDS:BN6539_RS22135:-:hypothetical_protein:cds2415:+:497:NZ_FLKM01000009.1	53.4495	0.541011	0.22373	2.41814	0.0156	0.0505701
CDS:BN6539_RS16590:-:sugar_fermentation_stimulation_protein_SfsA:cds3320:+:704:NZ_FLKM01000009.1	159.385	0.540458	0.159657	3.38512	0.000711474	0.00386938
CDS:BN6539_RS18005:-:threonine/serine_dehydratase:cds3598:+:971:NZ_FLKM01000009.1	366.586	0.539377	0.144128	3.74236	0.000182301	0.00119445
CDS:BN6539_RS15765:-:hypothetical_protein:cds3156:+:1724:NZ_FLKM01000009.1	301.139	0.535944	0.12802	4.1864	2.83e-05	0.000241847
CDS:BN6539_RS08340:-:ArsR_family_transcriptional_regulator:cds1673:-:1232:NZ_FLKM01000008.1	55.8165	0.534708	0.226615	2.35954	0.0182975	0.0572736
CDS:BN6539_RS03435:-:hypothetical_protein:cds686:-:794:NZ_FLKM01000008.1	49.8334	0.533235	0.221951	2.40249	0.0162837	0.0522478
CDS:BN6539_RS05175:-:cysteine_synthase_A:cds1036:+:926:NZ_FLKM01000008.1	1228.89	0.532655	0.0812131	6.55873	5.43e-11	1.47e-09
CDS:BN6539_RS03430:-:LysR_family_transcriptional_regulator:cds685:+:917:NZ_FLKM01000008.1	376.184	0.531434	0.115292	4.60948	4.04e-06	4.33e-05
CDS:BN6539_RS18430:-:DNA-binding_protein:cds3683:+:209:NZ_FLKM01000009.1	154.529	0.531427	0.153185	3.46918	0.000522051	0.00296229
CDS:BN6539_RS20225:-:Trk_system_potassium_transporter_TrkA:cds4026:+:1349:NZ_FLKM01000009.1	1974.48	0.530623	0.0707652	7.49836	6.46e-14	2.69e-12
CDS:BN6539_RS02370:-:hypothetical_protein:cds472:-:1277:NZ_FLKM01000008.1	16647.1	0.529795	0.0930159	5.69574	1.23e-08	2.19e-07
CDS:BN6539_RS00800:-:hypothetical_protein:cds157:-:923:NZ_FLKM01000007.1	229.992	0.528211	0.129312	4.08478	4.41e-05	0.00035216
CDS:BN6539_RS06360:-:hypothetical_protein:cds1272:-:998:NZ_FLKM01000008.1	290.346	0.526555	0.137984	3.81605	0.000135604	0.000929264
CDS:BN6539_RS00845:-:hypothetical_protein:cds166:-:1232:NZ_FLKM01000007.1	462.826	0.526265	0.105351	4.99533	5.87e-07	7.74e-06
CDS:BN6539_RS19565:-:homocysteine_methyltransferase:cds3909:-:2384:NZ_FLKM01000009.1	932.687	0.525437	0.0999844	5.25519	1.48e-07	2.12e-06
CDS:BN6539_RS00270:-:DUF2812_domain-containing_protein:cds52:-:953:NZ_FLKM01000004.1	523.986	0.524676	0.118735	4.4189	9.92e-06	9.46e-05
CDS:BN6539_RS05510:-:hypothetical_protein:cds1103:+:1196:NZ_FLKM01000008.1	755.561	0.522972	0.0969734	5.39294	6.93e-08	1.06e-06
CDS:BN6539_RS18700:-:peptide_transporter:cds3735:+:1604:NZ_FLKM01000009.1	1872.76	0.521529	0.0701471	7.4348	1.05e-13	4.27e-12
CDS:BN6539_RS20335:-:hypothetical_protein:cds4048:-:1022:NZ_FLKM01000009.1	72.0662	0.520734	0.195193	2.66779	0.00763526	0.0284162
CDS:BN6539_RS01530:-:hypothetical_protein:cds303:-:1331:NZ_FLKM01000008.1	2949.94	0.519468	0.0796212	6.52424	6.83e-11	1.83e-09
CDS:BN6539_RS11475:-:sugar_phosphate_isomerase/epimerase:cds2303:+:872:NZ_FLKM01000009.1	29.1697	0.517655	0.23999	2.15699	0.0310065	0.0870904
CDS:BN6539_RS07120:-:methionine_adenosyltransferase:cds1424:+:1181:NZ_FLKM01000008.1	2831.35	0.51708	0.0726891	7.11357	1.13e-12	3.93e-11
CDS:BN6539_RS01445:-:VOC_family_protein:cds286:-:362:NZ_FLKM01000008.1	244.063	0.516649	0.136916	3.77346	0.000160996	0.00107216
CDS:BN6539_RS07100:-:hypothetical_protein:cds1420:+:278:NZ_FLKM01000008.1	525.52	0.516567	0.102746	5.02762	4.97e-07	6.67e-06
CDS:BN6539_RS05090:-:DNA-binding_response_regulator:cds1019:+:713:NZ_FLKM01000008.1	455.023	0.515827	0.108479	4.75508	1.98e-06	2.35e-05
CDS:BN6539_RS20990:-:PucR_family_transcriptional_regulator:cds4178:+:1607:NZ_FLKM01000009.1	576.804	0.515493	0.108561	4.74841	2.05e-06	2.4e-05
CDS:BN6539_RS04795:-:sensor_histidine_kinase_KdpD:cds960:+:2699:NZ_FLKM01000008.1	597.118	0.515072	0.0976912	5.27245	1.35e-07	1.95e-06
CDS:BN6539_RS04010:-:hypothetical_protein:cds802:+:464:NZ_FLKM01000008.1	105.644	0.514461	0.181806	2.82973	0.00465876	0.0194151
CDS:BN6539_RS00995:-:hypothetical_protein:cds195:-:1481:NZ_FLKM01000007.1	438.206	0.512735	0.10829	4.73484	2.19e-06	2.53e-05
CDS:BN6539_RS12170:-:hypothetical_protein:cds2442:-:692:NZ_FLKM01000009.1	47.4706	0.512206	0.216906	2.36142	0.0182049	0.0571333
CDS:BN6539_RS09255:-:nickel_ABC_transporter_substrate-binding_protein:cds1859:+:1643:NZ_FLKM01000008.1	12.7102	0.512143	0.248641	2.05977	0.0394208	NA
CDS:BN6539_RS17050:-:hypothetical_protein:cds3411:-:656:NZ_FLKM01000009.1	161.441	0.5121	0.149803	3.41848	0.000629723	0.00348291
CDS:BN6539_RS10105:-:Cro/Cl_family_transcriptional_regulator:cds2029:+:533:NZ_FLKM01000008.1	200.871	0.50964	0.155191	3.28395	0.00102361	0.00532457
CDS:BN6539_RS15355:-:DUF2461_domain-containing_protein:cds3072:+:677:NZ_FLKM01000009.1	125.032	0.509626	0.161782	3.15009	0.00163222	0.00800259
CDS:BN6539_RS06805:-:SMC-Scp_complex_subunit_ScpB:cds1361:+:614:NZ_FLKM01000008.1	819.424	0.509183	0.0905839	5.62112	1.9e-08	3.25e-07
CDS:BN6539_RS02300:-:FadR_family_transcriptional_regulator:cds458:-:701:NZ_FLKM01000008.1	615.409	0.508743	0.105698	4.81317	1.49e-06	1.82e-05
CDS:BN6539_RS17600:-:DNA-binding_response_regulator:cds3516:-:671:NZ_FLKM01000009.1	96.0255	0.508367	0.195518	2.6001	0.00931955	0.0331691
CDS:BN6539_RS16850:-:hypothetical_protein:cds3371:+:299:NZ_FLKM01000009.1	84.9577	0.508137	0.185872	2.7338	0.00626072	0.0243631
CDS:BN6539_RS06785:-:S-methyl-5-thioribose-1-phosphate_isomerase:cds1357:+:1049:NZ_FLKM01000008.1	810.436	0.50679	0.0912775	5.55219	2.82e-08	4.65e-07
CDS:BN6539_RS04570:-:NUDIX_domain-containing_protein:cds915:+:494:NZ_FLKM01000008.1	196.689	0.505516	0.173362	2.91595	0.00354605	0.0152022
CDS:BN6539_RS05520:-:TetR/AcrR_family_transcriptional_regulator:cds1104:+:617:NZ_FLKM01000008.1	226.184	0.504793	0.145845	3.46116	0.000537862	0.00303097
CDS:BN6539_RS04585:-:hypothetical_protein:cds918:+:254:NZ_FLKM01000008.1	67.4302	0.504492	0.205101	2.45972	0.0139044	0.0459717
CDS:BN6539_RS07005:-:TetR/AcrR_family_transcriptional_regulator:cds1401:-:617:NZ_FLKM01000008.1	514.694	0.504155	0.100127	5.03515	4.77e-07	6.45e-06
CDS:BN6539_RS15335:-:DUF4430_domain-containing_protein:cds3068:+:6128:NZ_FLKM01000009.1	385.06	0.502177	0.112423	4.46685	7.94e-06	7.8e-05
CDS:BN6539_RS20820:-:hypothetical_protein:cds4144:-:209:NZ_FLKM01000009.1	377.851	0.501927	0.113934	4.40543	1.06e-05	9.98e-05
CDS:BN6539_RS04095:-:hypothetical_protein:cds819:-:1379:NZ_FLKM01000008.1	156.956	0.501689	0.152491	3.28995	0.00100204	0.00521991
CDS:BN6539_RS17305:-:hypothetical_protein:cds3456:-:1094:NZ_FLKM01000009.1	63.959	0.501212	0.206868	2.42286	0.0153988	0.0500356
CDS:BN6539_RS17075:-:DUF1805_domain-containing_protein:cds3416:+:299:NZ_FLKM01000009.1	38.1054	0.501011	0.237017	2.11382	0.0345305	0.0940406
CDS:BN6539_RS03205:-:diguanylate_cyclase:cds641:+:2576:NZ_FLKM01000008.1	2325.22	0.498466	0.0703383	7.08669	1.37e-12	4.69e-11
CDS:BN6539_RS12470:-:hypothetical_protein:cds2502:+:509:NZ_FLKM01000009.1	293.113	0.498428	0.131604	3.78734	0.000152268	0.00102388
CDS:BN6539_RS17410:-:hypothetical_protein:cds3478:-:266:NZ_FLKM01000009.1	34.2172	0.498393	0.246125	2.02496	0.0428714	0.11102
CDS:BN6539_RS18695:-:FdhC_protein:cds3734:+:800:NZ_FLKM01000009.1	825.948	0.497182	0.0872416	5.69891	1.21e-08	2.16e-07
CDS:BN6539_RS14885:-:3-hydroxybutyryl-CoA_dehydrogenase:cds2986:+:938:NZ_FLKM01000009.1	26.6162	0.496162	0.244233	2.03151	0.0422031	0.109526
CDS:BN6539_RS00870:-:hypothetical_protein:cds171:-:551:NZ_FLKM01000007.1	178.624	0.496064	0.144029	3.4442	0.000572755	0.00320743
CDS:BN6539_RS03110:-:SigB/SigF/SigG_family_RNA_polymerase_sigma_factor:cds622:+:734:NZ_FLKM01000008.1	1506.07	0.495241	0.082226	6.02292	1.71e-09	3.7e-08
CDS:BN6539_RS04915:-:XRE_family_transcriptional_regulator:cds984:-:362:NZ_FLKM01000008.1	238.835	0.490942	0.128905	3.80856	0.000139777	0.000954855
CDS:BN6539_RS00155:-:hypothetical_protein:cds29:-:2072:NZ_FLKM01000004.1	8.56926	0.489541	0.239514	2.0439	0.0409635	NA
CDS:BN6539_RS07000:-:rRNA_pseudouridine_synthase:cds1400:+:707:NZ_FLKM01000008.1	738.427	0.486633	0.0996543	4.88321	1.04e-06	1.31e-05
CDS:BN6539_RS19705:-:tRNA_guanosine34_transglycosylase_Tgt:cds3936:-:1121:NZ_FLKM01000009.1	508.64	0.485962	0.107974	4.50074	6.77e-06	6.87e-05
CDS:BN6539_RS00775:-:PucR_family_transcriptional_regulator:cds152:+:1178:NZ_FLKM01000007.1	379.071	0.484273	0.11377	4.2566	2.08e-05	0.000182778
CDS:BN6539_RS20615:-:hypothetical_protein:cds4103:-:2129:NZ_FLKM01000009.1	402.763	0.483419	0.107887	4.48081	7.44e-06	7.43e-05
CDS:BN6539_RS19560:-:EamA/RhaT_family_transporter:cds3908:-:893:NZ_FLKM01000009.1	523.288	0.482741	0.107217	4.50248	6.72e-06	6.84e-05
CDS:BN6539_RS04045:-:inorganic_pyrophosphatase:cds809:+:1661:NZ_FLKM01000008.1	1705.35	0.48201	0.0761055	6.33344	2.4e-10	5.73e-09
CDS:BN6539_RS02635:-:hypothetical_protein:cds527:-:284:NZ_FLKM01000008.1	1975.17	0.481554	0.112954	4.26326	2.01e-05	0.000178724
CDS:BN6539_RS11180:-:flavodoxin_family_protein:cds2245:+:1049:NZ_FLKM01000009.1	680.416	0.479822	0.110856	4.32833	1.5e-05	0.000137223
CDS:BN6539_RS14550:-:Na/Pi_cotransporter_family_protein:cds2919:+:1631:NZ_FLKM01000009.1	224.266	0.477461	0.146093	3.2682	0.00108235	0.0055976
CDS:BN6539_RS11015:-:DUF4854_domain-containing_protein:cds2213:-:443:NZ_FLKM01000009.1	1851.68	0.476146	0.0782673	6.08358	1.18e-09	2.65e-08
CDS:BN6539_RS05675:-:hypothetical_protein:cds1135:+:1658:NZ_FLKM01000008.1	7989.92	0.474159	0.0809237	5.85934	4.65e-09	9.15e-08
CDS:BN6539_RS06755:-:Glu/Leu/Phe/Val_dehydrogenase_family_protein:cds1351:+:1334:NZ_FLKM01000008.1	59.29	0.474139	0.207345	2.28672	0.0222124	0.0667862
CDS:BN6539_RS21740:-:hypothetical_protein:cds487:-:146:NZ_FLKM01000008.1	106.139	0.473718	0.169459	2.79547	0.00518246	0.0209875
CDS:BN6539_RS17360:-:hypothetical_protein:cds3468:-:731:NZ_FLKM01000009.1	468.438	0.471624	0.117573	4.01131	6.04e-05	0.000463401
CDS:BN6539_RS01010:-:ethanolamine_utilization_protein_EutH:cds198:-:1136:NZ_FLKM01000007.1	6.31254	0.471594	0.224951	2.09643	0.0360437	NA
CDS:BN6539_RS08140:-:transcriptional_regulator:cds1633:+:371:NZ_FLKM01000008.1	119.089	0.471348	0.18509	2.54658	0.0108783	0.0377796
CDS:BN6539_RS08995:-:DUF4062_domain-containing_protein:cds1805:+:572:NZ_FLKM01000008.1	55.3074	0.471298	0.211271	2.23078	0.0256959	0.0754251
CDS:BN6539_RS09695:-:S9_family_peptidase:cds1947:+:2054:NZ_FLKM01000008.1	892.708	0.470796	0.0895211	5.25905	1.45e-07	2.08e-06
CDS:BN6539_RS08515:-:AraC_family_transcriptional_regulator:cds1708:+:497:NZ_FLKM01000008.1	27.5714	0.469971	0.242968	1.93429	0.0530777	0.13183
CDS:BN6539_RS10040:-:glycerol_kinase:cds2016:+:1001:NZ_FLKM01000008.1	555.309	0.46997	0.134622	3.49104	0.000481144	0.00277684
CDS:BN6539_RS16830:-:signal_peptidase_II:cds3366:+:527:NZ_FLKM01000009.1	314.635	0.467614	0.121952	3.83442	0.00012586	0.000869138
CDS:BN6539_RS17365:-:MurR/RpiR_family_transcriptional_regulator:cds3469:+:866:NZ_FLKM01000009.1	44.1175	0.467009	0.226047	2.06598	0.0388307	0.10286
CDS:BN6539_RS03250:-:TetR/AcrR_family_transcriptional_regulator:cds650:+:701:NZ_FLKM01000008.1	239.715	0.466468	0.136262	3.42331	0.00061864	0.0034322
CDS:BN6539_RS21155:-:ABC_transporter_ATP-binding_protein:cds4211:+:902:NZ_FLKM01000009.1	128.865	0.464705	0.15943	2.91479	0.00355931	0.0152227
CDS:BN6539_RS21120:-:signal_recognition_particle_protein:cds4204:-:1340:NZ_FLKM01000009.1	4669.76	0.464574	0.0788504	5.89184	3.82e-09	7.69e-08
CDS:BN6539_RS13955:-:hypothetical_protein:cds2802:+:1418:NZ_FLKM01000009.1	415.811	0.464303	0.12734	3.64616	0.000266185	0.00167265
CDS:BN6539_RS10670:-:YitT_family_protein:cds2146:+:872:NZ_FLKM01000008.1	643.246	0.463153	0.0940634	4.92383	8.49e-07	1.09e-05
CDS:BN6539_RS00685:-:ABC_transporter_substrate-binding_protein:cds134:-:1235:NZ_FLKM01000007.1	449.1	0.462042	0.10675	4.32826	1.5e-05	0.000137223
CDS:BN6539_RS14355:-:amidohydrolase:cds2882:+:1532:NZ_FLKM01000009.1	67.927	0.461335	0.207874	2.2193	0.0264661	0.0771801
CDS:BN6539_RS21710:-:transcriptional_regulator:cds244:+:74:NZ_FLKM01000007.1	37.0109	0.457244	0.238268	1.91904	0.0549798	0.135895
CDS:BN6539_RS16975:-:ABC_transporter_ATP-binding_protein:cds3396:+:773:NZ_FLKM01000009.1	16.2163	0.45669	0.251282	1.81744	0.0691504	NA
CDS:BN6539_RS16945:-:S9_family_peptidase:cds3390:+:2012:NZ_FLKM01000009.1	18.0977	0.455868	0.251159	1.81506	0.0695153	0.162838
CDS:BN6539_RS20320:-:hypothetical_protein:cds4045:-:995:NZ_FLKM01000009.1	21.3604	0.45528	0.251027	1.81367	0.0697287	0.163041
CDS:BN6539_RS02925:-:amidohydrolase:cds585:-:1007:NZ_FLKM01000008.1	19.9715	0.454993	0.250235	1.81827	0.0690231	0.161897
CDS:BN6539_RS17060:-:hypothetical_protein:cds3413:+:1052:NZ_FLKM01000009.1	124.111	0.454907	0.166904	2.72557	0.00641913	0.0248715
CDS:BN6539_RS20230:-:transporter:cds4027:+:1466:NZ_FLKM01000009.1	1709.52	0.454347	0.0699282	6.49734	8.18e-11	2.15e-09
CDS:BN6539_RS12690:-:ABC_transporter_ATP-binding_protein:cds2546:+:1805:NZ_FLKM01000009.1	708.7	0.453951	0.0886683	5.11965	3.06e-07	4.27e-06
CDS:BN6539_RS02360:-:hypothetical_protein:cds470:-:359:NZ_FLKM01000008.1	5429.78	0.453578	0.0900038	5.03955	4.67e-07	6.33e-06
CDS:BN6539_RS13025:-:TetR/AcrR_family_transcriptional_regulator:cds2613:-:584:NZ_FLKM01000009.1	138.901	0.452204	0.162605	2.781	0.00541915	0.0217494
CDS:BN6539_RS19775:-:hypothetical_protein:cds3950:+:284:NZ_FLKM01000009.1	17.3272	0.451286	0.251073	1.79743	0.0722678	0.16721
CDS:BN6539_RS03500:-:Na+/H+_antiporter_NhaC:cds699:+:1400:NZ_FLKM01000008.1	37.3902	0.450156	0.234429	1.92022	0.0548297	0.135617
CDS:BN6539_RS14720:-:hypothetical_protein:cds2953:+:755:NZ_FLKM01000009.1	951.513	0.449734	0.0848269	5.30178	1.15e-07	1.68e-06
CDS:BN6539_RS11165:-:hypothetical_protein:cds2242:+:2081:NZ_FLKM01000009.1	645.843	0.447514	0.0972329	4.60249	4.17e-06	4.45e-05
CDS:BN6539_RS03345:-:proline_racemase:cds668:-:1010:NZ_FLKM01000008.1	618.329	0.446736	0.0968423	4.61303	3.97e-06	4.27e-05
CDS:BN6539_RS19365:-:hypothetical_protein:cds3868:-:1481:NZ_FLKM01000009.1	264.055	0.446578	0.12843	3.4772	0.000506676	0.00290549
CDS:BN6539_RS06985:-:HAD_family_hydrolase:cds1397:-:620:NZ_FLKM01000008.1	132.031	0.446505	0.158298	2.82066	0.00479249	0.0198112
CDS:BN6539_RS19695:-:GGDEF_domain-containing_protein:cds3934:-:1103:NZ_FLKM01000009.1	801.637	0.446469	0.11565	3.86053	0.000113141	0.000801375
CDS:BN6539_RS19880:-:TetR/AcrR_family_transcriptional_regulator:cds3972:-:578:NZ_FLKM01000009.1	694.098	0.446177	0.0940217	4.74547	2.08e-06	2.42e-05
CDS:BN6539_RS02355:-:sodium_ion-translocating_decarboxylase_subunit_beta:cds469:-:1124:NZ_FLKM01000008.1	36641.3	0.445933	0.0830004	5.37266	7.76e-08	1.18e-06
CDS:BN6539_RS20810:-:ABC_transporter_ATP-binding_protein:cds4142:-:683:NZ_FLKM01000009.1	189.17	0.445639	0.142197	3.13395	0.00172468	0.00834693
CDS:BN6539_RS12940:-:3-dehydroquinate_synthase:cds2596:+:998:NZ_FLKM01000009.1	8152.91	0.445444	0.0669875	6.64966	2.94e-11	8.49e-10
CDS:BN6539_RS05680:-:Na+/H+_antiporter_NhaC:cds1136:+:1427:NZ_FLKM01000008.1	8854.56	0.444905	0.0701159	6.34528	2.22e-10	5.38e-09
CDS:BN6539_RS11995:-:hypothetical_protein:cds2408:-:359:NZ_FLKM01000009.1	40.6333	0.443209	0.231902	1.91119	0.0559802	0.138082
CDS:BN6539_RS02755:-:hypothetical_protein:cds551:+:608:NZ_FLKM01000008.1	128.287	0.442681	0.159976	2.76717	0.00565457	0.0224678
CDS:BN6539_RS07130:-:hypothetical_protein:cds1427:-:383:NZ_FLKM01000008.1	24.254	0.442475	0.246455	1.79536	0.0725959	0.167752
CDS:BN6539_RS14880:-:sigma-54-dependent_Fis_family_transcriptional_regulator:cds2985:+:1385:NZ_FLKM01000009.1	2038.92	0.442457	0.0781409	5.6623	1.49e-08	2.62e-07
CDS:BN6539_RS03540:-:LysR_family_transcriptional_regulator:cds707:+:893:NZ_FLKM01000008.1	627.555	0.442143	0.0949134	4.65838	3.19e-06	3.54e-05
CDS:BN6539_RS09965:-:hypothetical_protein:cds2001:+:851:NZ_FLKM01000008.1	783.672	0.441959	0.091278	4.84191	1.29e-06	1.59e-05
CDS:BN6539_RS13030:-:hypothetical_protein:cds2614:+:2021:NZ_FLKM01000009.1	400.083	0.441088	0.11001	4.00953	6.08e-05	0.000465914
CDS:BN6539_RS17070:-:hypothetical_protein:cds3415:+:1406:NZ_FLKM01000009.1	168.789	0.440469	0.145881	3.01938	0.00253289	0.0115202
CDS:BN6539_RS17815:-:hypothetical_protein:cds3559:+:854:NZ_FLKM01000009.1	10.0004	0.440442	0.245476	1.79424	0.0727754	NA
CDS:BN6539_RS02680:-:23S_rRNA_pseudouridine1915-N3-methyltransferase_RlmH:cds536:-:479:NZ_FLKM01000008.1	584.265	0.437876	0.0998454	4.38554	1.16e-05	0.000108268
CDS:BN6539_RS10130:-:GNAT_family_N-acetyltransferase:cds2034:+:470:NZ_FLKM01000008.1	18.181	0.437676	0.251029	1.74353	0.0812415	0.182551
CDS:BN6539_RS12180:-:hypothetical_protein:cds2444:+:365:NZ_FLKM01000009.1	23.9809	0.437486	0.247285	1.76916	0.0768673	0.17525
CDS:BN6539_RS03545:-:hypothetical_protein:cds708:+:2375:NZ_FLKM01000008.1	169.881	0.436742	0.14773	2.95635	0.00311303	0.0136897
CDS:BN6539_RS05700:-:hypothetical_protein:cds1140:+:1334:NZ_FLKM01000008.1	38.2393	0.436397	0.230845	1.89043	0.0587008	0.142924
CDS:BN6539_RS17200:-:hypothetical_protein:cds3441:-:491:NZ_FLKM01000009.1	12.5889	0.435355	0.244379	1.78148	0.0748345	NA
CDS:BN6539_RS10675:-:DUF3842_domain-containing_protein:cds2147:+:416:NZ_FLKM01000008.1	462.391	0.433548	0.103313	4.19645	2.71e-05	0.000234151
CDS:BN6539_RS02065:-:hydroxylamine_reductase:cds411:+:1583:NZ_FLKM01000008.1	2114.36	0.43341	0.0754585	5.74369	9.26e-09	1.69e-07
CDS:BN6539_RS12320:-:hypothetical_protein:cds2472:+:431:NZ_FLKM01000009.1	7.25167	0.432741	0.233561	1.8528	0.0639116	NA
CDS:BN6539_RS03485:-:nucleotidyl_transferase_AbiEii/AbiGii_toxin_family_protein:cds696:+:809:NZ_FLKM01000008.1	36.2964	0.431996	0.229998	1.87826	0.0603458	0.145938
CDS:BN6539_RS06495:-:DUF554_domain-containing_protein:cds1299:+:695:NZ_FLKM01000008.1	869.595	0.431848	0.0922403	4.68177	2.84e-06	3.2e-05
CDS:BN6539_RS21935:-:purine-nucleoside_phosphorylase:cds2765:-:158:NZ_FLKM01000009.1	391.323	0.431396	0.139307	3.09672	0.00195674	0.00923973
CDS:BN6539_RS21250:-:septum_formation_protein_Maf:cds4230:+:644:NZ_FLKM01000009.1	242.843	0.431124	0.143001	3.01483	0.00257128	0.0116651
CDS:BN6539_RS05085:-:hypothetical_protein:cds1018:+:956:NZ_FLKM01000008.1	203.68	0.431057	0.140688	3.06392	0.00218457	0.010155
CDS:BN6539_RS06940:-:XRE_family_transcriptional_regulator:cds1388:+:509:NZ_FLKM01000008.1	294.721	0.431031	0.119954	3.59329	0.000326525	0.00199364
CDS:BN6539_RS07210:-:hypothetical_protein:cds1443:-:272:NZ_FLKM01000008.1	109.098	0.431027	0.178199	2.4188	0.0155719	0.0505523
CDS:BN6539_RS09200:-:DNA-binding_response_regulator:cds1848:+:668:NZ_FLKM01000008.1	72.7103	0.428516	0.198107	2.16305	0.0305374	0.0862206
CDS:BN6539_RS04115:-:YgjV_family_protein:cds823:+:542:NZ_FLKM01000008.1	751.695	0.428504	0.106213	4.03438	5.47e-05	0.000422864
CDS:BN6539_RS17425:-:proline_racemase:cds3481:+:1004:NZ_FLKM01000009.1	3.46119	0.42792	0.193777	2.20831	0.0272227	NA
CDS:BN6539_RS20235:-:hypothetical_protein:cds4028:+:1466:NZ_FLKM01000009.1	1212.72	0.42706	0.0765284	5.58041	2.4e-08	3.98e-07
CDS:BN6539_RS13300:-:carbon-nitrogen_hydrolase_family_protein:cds2668:-:815:NZ_FLKM01000009.1	565.93	0.426087	0.096279	4.42554	9.62e-06	9.19e-05
CDS:BN6539_RS16600:-:hypothetical_protein:cds3322:+:263:NZ_FLKM01000009.1	96.0909	0.424302	0.176725	2.40092	0.016354	0.0524266
CDS:BN6539_RS15505:-:hypothetical_protein:cds3102:-:530:NZ_FLKM01000009.1	36.9179	0.423418	0.233118	1.81633	0.0693205	0.162488
CDS:BN6539_RS18010:-:amidohydrolase:cds3599:+:1166:NZ_FLKM01000009.1	148.396	0.42204	0.150849	2.79777	0.00514575	0.0209097
CDS:BN6539_RS05730:-:AraC_family_transcriptional_regulator:cds1146:+:833:NZ_FLKM01000008.1	47.2571	0.421605	0.223207	1.88885	0.0589119	0.143243
CDS:BN6539_RS02810:-:hypothetical_protein:cds562:-:209:NZ_FLKM01000008.1	13.3884	0.4209	0.250779	1.67837	0.0932746	NA
CDS:BN6539_RS10710:-:hypothetical_protein:cds2154:+:1142:NZ_FLKM01000008.1	21.1014	0.419792	0.250212	1.67775	0.0933964	0.2025
CDS:BN6539_RS10920:-:MATE_family_efflux_transporter:cds2196:+:1349:NZ_FLKM01000008.1	150.984	0.419774	0.153506	2.73458	0.00624602	0.0243323
CDS:BN6539_RS15360:-:hypothetical_protein:cds3073:+:518:NZ_FLKM01000009.1	88.7874	0.41762	0.191722	2.17826	0.0293865	0.0841486
CDS:BN6539_RS14555:-:lactate_utilization_protein:cds2920:+:599:NZ_FLKM01000009.1	144.017	0.417257	0.159702	2.61272	0.00898252	0.0323076
CDS:BN6539_RS12475:-:hypothetical_protein:cds2503:+:464:NZ_FLKM01000009.1	43.2823	0.417237	0.226608	1.84123	0.0655882	0.155366
CDS:BN6539_RS01165:-:LysR_family_transcriptional_regulator:cds227:+:890:NZ_FLKM01000007.1	194.494	0.41719	0.141835	2.94137	0.00326762	0.0142334
CDS:BN6539_RS03990:-:NCS2_family_permease:cds798:-:1370:NZ_FLKM01000008.1	1477.37	0.417053	0.0743007	5.61305	1.99e-08	3.39e-07
CDS:BN6539_RS02280:-:hypothetical_protein:cds454:-:1154:NZ_FLKM01000008.1	11.9339	0.415912	0.24928	1.66845	0.0952263	NA
CDS:BN6539_RS19920:-:hypothetical_protein:cds3980:-:716:NZ_FLKM01000009.1	335.115	0.415595	0.130467	3.18544	0.00144535	0.00720464
CDS:BN6539_RS16200:-:hypothetical_protein:cds3242:+:242:NZ_FLKM01000009.1	80.4043	0.415419	0.195839	2.12122	0.0339029	0.092896
CDS:BN6539_RS07615:-:TetR/AcrR_family_transcriptional_regulator:cds1526:-:557:NZ_FLKM01000008.1	133.874	0.415158	0.192047	2.16174	0.0306379	0.0863256
CDS:BN6539_RS06760:-:sodium-dependent_transporter:cds1352:+:1310:NZ_FLKM01000008.1	105.202	0.413996	0.185865	2.2274	0.0259207	0.0758364
CDS:BN6539_RS16505:-:AraC_family_transcriptional_regulator:cds3303:+:869:NZ_FLKM01000009.1	926.546	0.41357	0.0842675	4.90782	9.21e-07	1.17e-05
CDS:BN6539_RS12735:-:ferredoxin:cds2555:+:302:NZ_FLKM01000009.1	86.866	0.413404	0.189987	2.17596	0.0295584	0.0843962
CDS:BN6539_RS14660:-:DNA-binding_response_regulator:cds2941:+:725:NZ_FLKM01000009.1	76.0349	0.413215	0.190541	2.16864	0.0301102	0.0853126
CDS:BN6539_RS21465:-:alanine:cation_symporter_family_protein:cds4274:-:1412:NZ_FLKM01000009.1	783.09	0.412986	0.0940574	4.39079	1.13e-05	0.000106081
CDS:BN6539_RS11310:-:sugar_phosphate_isomerase/epimerase:cds2270:+:851:NZ_FLKM01000009.1	40.4466	0.41206	0.238573	1.72718	0.0841347	0.187758
CDS:BN6539_RS10690:-:pyridine_nucleotide-disulfide_oxidoreductase:cds2150:+:2735:NZ_FLKM01000008.1	66.2347	0.411834	0.224081	1.83788	0.0660803	0.156325
CDS:BN6539_RS11990:-:spore_photoproduct_lyase:cds2407:-:995:NZ_FLKM01000009.1	152.222	0.411698	0.181102	2.2733	0.0230081	0.0688323
CDS:BN6539_RS09475:-:hypothetical_protein:cds1903:+:965:NZ_FLKM01000008.1	2905.84	0.41148	0.0735902	5.5915	2.25e-08	3.81e-07
CDS:BN6539_RS21140:-:excinuclease_ATPase_subunit:cds4208:-:191:NZ_FLKM01000009.1	431.902	0.410709	0.120201	3.41684	0.000633518	0.0034985
CDS:BN6539_RS02730:-:diaminopimelate_epimerase:cds546:-:833:NZ_FLKM01000008.1	99.6284	0.410515	0.20359	2.01638	0.0437605	0.112833
CDS:BN6539_RS20965:-:aminoacyl-histidine_dipeptidase:cds4173:-:1433:NZ_FLKM01000009.1	103.59	0.410402	0.191086	2.14773	0.0317348	0.0884429
CDS:BN6539_RS03605:-:YbjQ_family_protein:cds721:+:311:NZ_FLKM01000008.1	694.628	0.408785	0.0901139	4.53632	5.72e-06	5.95e-05
CDS:BN6539_RS16455:-:hypothetical_protein:cds3293:-:989:NZ_FLKM01000009.1	2795.6	0.408404	0.0907619	4.49973	6.8e-06	6.87e-05
CDS:BN6539_RS00680:-:spermidine/putrescine_ABC_transporter_permease:cds133:-:869:NZ_FLKM01000007.1	162.291	0.407314	0.148869	2.73606	0.00621795	0.0242493
CDS:BN6539_RS00230:-:energy-coupling_factor_transporter_transmembrane_protein_EcfT:cds44:-:908:NZ_FLKM01000004.1	212.261	0.407073	0.14001	2.90745	0.00364383	0.0155655
CDS:BN6539_RS12330:-:MarR_family_transcriptional_regulator:cds2474:-:425:NZ_FLKM01000009.1	42.9732	0.40703	0.223607	1.82029	0.0687146	0.161279
CDS:BN6539_RS01455:-:metallophosphoesterase:cds288:-:887:NZ_FLKM01000008.1	320.416	0.406264	0.123817	3.28117	0.00103377	0.00536184
CDS:BN6539_RS09700:-:FRG_domain-containing_protein:cds1948:+:1280:NZ_FLKM01000008.1	708.311	0.405932	0.10273	3.95144	7.77e-05	0.00057053
CDS:BN6539_RS04580:-:glycoside_hydrolase:cds917:+:995:NZ_FLKM01000008.1	731.969	0.404875	0.101779	3.97798	6.95e-05	0.000517501
CDS:BN6539_RS11470:-:hypothetical_protein:cds2302:+:935:NZ_FLKM01000009.1	34.9151	0.4047	0.236064	1.71437	0.0864612	0.1914
CDS:BN6539_RS17350:-:NUDIX_hydrolase:cds3465:+:602:NZ_FLKM01000009.1	303.579	0.40393	0.136417	2.96101	0.00306634	0.0135176
CDS:BN6539_RS15230:-:hypothetical_protein:cds3052:+:1736:NZ_FLKM01000009.1	176.978	0.403444	0.14352	2.81107	0.00493765	0.0203175
CDS:BN6539_RS09825:-:hypothetical_protein:cds1973:+:914:NZ_FLKM01000008.1	155.589	0.403159	0.162242	2.48493	0.0129576	0.0436468
CDS:BN6539_RS09940:-:hypothetical_protein:cds1996:+:1409:NZ_FLKM01000008.1	626.718	0.402371	0.121534	3.31076	0.000930417	0.00486095
CDS:BN6539_RS02320:-:DUF3870_domain-containing_protein:cds462:-:329:NZ_FLKM01000008.1	514.931	0.402205	0.114726	3.50579	0.000455249	0.00265303
CDS:BN6539_RS00660:-:hypothetical_protein:cds129:-:1349:NZ_FLKM01000007.1	903.873	0.402183	0.0979851	4.10453	4.05e-05	0.000329248
CDS:BN6539_RS19550:-:sodium/proline_symporter:cds3906:+:1457:NZ_FLKM01000009.1	19.4384	0.401736	0.251282	1.59874	0.109878	0.229384
CDS:BN6539_RS10850:-:HlyC/CorC_family_transporter:cds2182:+:1307:NZ_FLKM01000008.1	336.303	0.400742	0.143217	2.79816	0.00513951	0.0209081
CDS:BN6539_RS17055:-:pyridoxal_phosphate-dependent_aminotransferase:cds3412:+:1208:NZ_FLKM01000009.1	102.939	0.399696	0.192349	2.07797	0.0377118	0.100715
CDS:BN6539_RS13280:-:nitroreductase:cds2664:+:524:NZ_FLKM01000009.1	968.279	0.399536	0.0860539	4.64285	3.44e-06	3.79e-05
CDS:BN6539_RS17760:-:branched-chain_amino_acid_aminotransferase:cds3548:-:1070:NZ_FLKM01000009.1	2620.86	0.399511	0.0731547	5.46119	4.73e-08	7.57e-07
CDS:BN6539_RS02425:-:thiamine_biosynthesis_protein_ThiS:cds483:-:194:NZ_FLKM01000008.1	146.321	0.399384	0.161044	2.47996	0.0131396	0.0441352
CDS:BN6539_RS20390:-:PAS_domain_S-box_protein:cds4059:-:2198:NZ_FLKM01000009.1	2407.29	0.39912	0.0659357	6.05316	1.42e-09	3.14e-08
CDS:BN6539_RS13290:-:DUF362_domain-containing_protein:cds2666:+:866:NZ_FLKM01000009.1	276.427	0.398957	0.124581	3.20238	0.00136295	0.00687896
CDS:BN6539_RS07095:-:EamA_family_transporter:cds1419:+:905:NZ_FLKM01000008.1	1007.01	0.398728	0.0805045	4.95287	7.31e-07	9.57e-06
CDS:BN6539_RS21100:-:tRNA_guanosine37-N1-methyltransferase_TrmD:cds4200:-:731:NZ_FLKM01000009.1	1458.96	0.398703	0.0940097	4.24109	2.22e-05	0.0001954
CDS:BN6539_RS03135:-:sigma-54-dependent_Fis_family_transcriptional_regulator:cds627:+:1388:NZ_FLKM01000008.1	116.769	0.397997	0.181238	2.196	0.0280922	0.0810647
CDS:BN6539_RS00580:-:hypothetical_protein:cds113:-:1382:NZ_FLKM01000007.1	17.6213	0.397778	0.251189	1.58358	0.113289	0.234293
CDS:BN6539_RS20805:-:ABC_transporter_permease:cds4141:-:2519:NZ_FLKM01000009.1	763.88	0.397663	0.0890261	4.46681	7.94e-06	7.8e-05
CDS:BN6539_RS02530:-:putative_sulfate_exporter_family_transporter:cds505:+:1025:NZ_FLKM01000008.1	157.524	0.396955	0.155125	2.55893	0.0104994	0.0367837
CDS:BN6539_RS04590:-:hypothetical_protein:cds919:+:713:NZ_FLKM01000008.1	174.31	0.396049	0.148834	2.66102	0.00779048	0.0288441
CDS:BN6539_RS15755:-:RNA_polymerase_subunit_sigma:cds3154:+:479:NZ_FLKM01000009.1	21.1673	0.395505	0.248616	1.59083	0.111649	0.231901
CDS:BN6539_RS11020:-:DUF4854_domain-containing_protein:cds2214:-:551:NZ_FLKM01000009.1	959.996	0.394891	0.0865003	4.5652	4.99e-06	5.24e-05
CDS:BN6539_RS00410:-:sensor_histidine_kinase:cds79:+:914:NZ_FLKM01000007.1	137.166	0.393252	0.15941	2.46692	0.0136279	0.0452418
CDS:BN6539_RS16065:-:SAM-dependent_methyltransferase:cds3217:-:830:NZ_FLKM01000009.1	50.7536	0.391929	0.21964	1.78441	0.0743566	0.170611
CDS:BN6539_RS18530:-:manganese_efflux_pump:cds3703:-:560:NZ_FLKM01000009.1	70.1323	0.391674	0.19619	1.9964	0.0458908	0.117229
CDS:BN6539_RS00450:-:alanine:cation_symporter_family_protein:cds87:-:1550:NZ_FLKM01000007.1	5256.55	0.391426	0.209892	1.8649	0.0621958	0.149691
CDS:BN6539_RS17065:-:cytosine_permease:cds3414:+:1292:NZ_FLKM01000009.1	152.287	0.391041	0.155059	2.52189	0.0116725	0.0400713
CDS:BN6539_RS05620:-:AEC_family_transporter:cds1124:-:947:NZ_FLKM01000008.1	219.737	0.390789	0.130635	2.99145	0.00277657	0.0124546
CDS:BN6539_RS20465:-:AraC_family_transcriptional_regulator:cds4074:-:869:NZ_FLKM01000009.1	9.2056	0.390676	0.239912	1.62842	0.103436	NA
CDS:BN6539_RS02725:-:hypothetical_protein:cds545:-:566:NZ_FLKM01000008.1	95.7284	0.390502	0.182843	2.13572	0.032702	0.0902194
CDS:BN6539_RS04765:-:amidohydrolase:cds954:+:1790:NZ_FLKM01000008.1	1075.43	0.390097	0.0953693	4.09038	4.31e-05	0.000346855
CDS:BN6539_RS11650:-:TetR/AcrR_family_transcriptional_regulator:cds2338:+:629:NZ_FLKM01000009.1	2107.83	0.388433	0.0707671	5.4889	4.04e-08	6.53e-07
CDS:BN6539_RS05245:-:FadR_family_transcriptional_regulator:cds1050:+:674:NZ_FLKM01000008.1	1342.89	0.388193	0.199141	1.94933	0.0512554	0.128282
CDS:BN6539_RS20505:-:LysR_family_transcriptional_regulator:cds4081:+:887:NZ_FLKM01000009.1	170.596	0.388185	0.163424	2.37533	0.0175334	0.0554632
CDS:BN6539_RS06000:-:EamA/RhaT_family_transporter:cds1201:+:941:NZ_FLKM01000008.1	519.813	0.387709	0.100047	3.87526	0.00010651	0.000760425
CDS:BN6539_RS17045:-:rubrerythrin_family_protein:cds3410:+:602:NZ_FLKM01000009.1	6.56557	0.386989	0.22564	1.71507	0.086332	NA
CDS:BN6539_RS07770:-:TetR/AcrR_family_transcriptional_regulator:cds1559:-:635:NZ_FLKM01000008.1	84.81	0.386987	0.195109	1.98344	0.0473187	0.120447
CDS:BN6539_RS07200:-:hypothetical_protein:cds1441:-:518:NZ_FLKM01000008.1	394.681	0.38676	0.114629	3.37402	0.000740792	0.00399849
CDS:BN6539_RS07545:-:hypothetical_protein:cds1511:+:485:NZ_FLKM01000008.1	408.461	0.386265	0.115598	3.34144	0.00083345	0.00442983
CDS:BN6539_RS16835:-:DUF3788_domain-containing_protein:cds3367:+:413:NZ_FLKM01000009.1	236.334	0.385932	0.14406	2.67898	0.00738478	0.0276852
CDS:BN6539_RS17310:-:HD_domain-containing_protein:cds3457:+:473:NZ_FLKM01000009.1	693.792	0.385418	0.0909099	4.23956	2.24e-05	0.000196247
CDS:BN6539_RS08060:-:adenine_phosphoribosyltransferase:cds1617:-:626:NZ_FLKM01000008.1	3182.44	0.384866	0.0710901	5.41377	6.17e-08	9.7e-07
CDS:BN6539_RS03960:-:SOS_response-associated_peptidase:cds792:-:587:NZ_FLKM01000008.1	39.0306	0.384748	0.233169	1.65008	0.0989259	0.212179
CDS:BN6539_RS06790:-:EamA/RhaT_family_transporter:cds1358:+:926:NZ_FLKM01000008.1	1448.51	0.384366	0.0798349	4.81451	1.48e-06	1.81e-05
CDS:BN6539_RS03995:-:TIGR01906_family_membrane_protein:cds799:+:725:NZ_FLKM01000008.1	94.9437	0.38418	0.196692	1.95321	0.0507952	0.127486
CDS:BN6539_RS19555:-:serine/threonine_transporter_SstT:cds3907:-:1217:NZ_FLKM01000009.1	4050.72	0.383394	0.0694762	5.51835	3.42e-08	5.55e-07
CDS:BN6539_RS03440:-:dihydroxy-acid_dehydratase:cds687:-:1676:NZ_FLKM01000008.1	70.6858	0.3833	0.202742	1.89058	0.0586803	0.142924
CDS:BN6539_RS07115:-:hypothetical_protein:cds1423:-:1181:NZ_FLKM01000008.1	675.407	0.38192	0.0913487	4.18091	2.9e-05	0.000246592
CDS:BN6539_RS03115:-:hypothetical_protein:cds623:+:449:NZ_FLKM01000008.1	1576.01	0.380986	0.0737684	5.16462	2.41e-07	3.4e-06
CDS:BN6539_RS03610:-:phosphatase_PAP2_family_protein:cds722:+:644:NZ_FLKM01000008.1	1033.25	0.379925	0.0806595	4.71022	2.47e-06	2.81e-05
CDS:BN6539_RS05715:-:sodium/proline_symporter:cds1143:-:1538:NZ_FLKM01000008.1	57.9712	0.379049	0.214375	1.76815	0.0770351	0.175409
CDS:BN6539_RS02350:-:oxaloacetate_decarboxylase:cds468:-:1397:NZ_FLKM01000008.1	30512.8	0.379001	0.0957592	3.95785	7.56e-05	0.000556557
CDS:BN6539_RS08115:-:hypothetical_protein:cds1628:+:650:NZ_FLKM01000008.1	164.878	0.378563	0.145527	2.60131	0.00928674	0.0331239
CDS:BN6539_RS04965:-:hypothetical_protein:cds994:-:743:NZ_FLKM01000008.1	11.9191	0.378018	0.247838	1.52526	0.127193	NA
CDS:BN6539_RS06345:-:hypothetical_protein:cds1269:+:1568:NZ_FLKM01000008.1	15.6773	0.377484	0.251253	1.50241	0.132992	NA
CDS:BN6539_RS13020:-:DUF2238_domain-containing_protein:cds2612:+:599:NZ_FLKM01000009.1	210.765	0.377332	0.138564	2.72316	0.00646613	0.0249726
CDS:BN6539_RS01170:-:purine_permease:cds228:-:1322:NZ_FLKM01000007.1	949.068	0.377168	0.0834266	4.52095	6.16e-06	6.34e-05
CDS:BN6539_RS15315:-:Na+/H+_antiporter_NhaC:cds3064:+:1451:NZ_FLKM01000009.1	36.019	0.377129	0.236508	1.59458	0.110807	0.230757
CDS:BN6539_RS10545:-:serine_hydrolase:cds2117:+:803:NZ_FLKM01000008.1	390.882	0.377113	0.110898	3.40052	0.000672569	0.00368576
CDS:BN6539_RS07190:-:RNA_polymerase_subunit_sigma-24:cds1439:-:470:NZ_FLKM01000008.1	38.9227	0.377109	0.234696	1.6068	0.108099	0.227096
CDS:BN6539_RS11050:-:N-acetyltransferase:cds2219:+:458:NZ_FLKM01000009.1	71.595	0.376705	0.207842	1.81246	0.0699152	0.163242
CDS:BN6539_RS08690:-:hypothetical_protein:cds1744:+:722:NZ_FLKM01000008.1	79.5042	0.376005	0.198991	1.88956	0.0588172	0.14311
CDS:BN6539_RS06735:-:hypothetical_protein:cds1347:+:710:NZ_FLKM01000008.1	251.447	0.375956	0.159125	2.36264	0.0181451	0.0569958
CDS:BN6539_RS17845:-:ABC_transporter_ATP-binding_protein:cds3565:+:923:NZ_FLKM01000009.1	8.62712	0.37535	0.240898	1.55813	0.119203	NA
CDS:BN6539_RS15235:-:MurR/RpiR_family_transcriptional_regulator:cds3053:+:587:NZ_FLKM01000009.1	311.403	0.375332	0.117217	3.20202	0.00136466	0.00687896
CDS:BN6539_RS17405:-:hypothetical_protein:cds3477:-:746:NZ_FLKM01000009.1	74.535	0.37508	0.197189	1.90213	0.0571539	0.140109
CDS:BN6539_RS12305:-:sodium/panthothenate_symporter:cds2469:+:1490:NZ_FLKM01000009.1	767.073	0.373746	0.0970726	3.85017	0.000118034	0.000825668
CDS:BN6539_RS04575:-:GGDEF_domain-containing_protein:cds916:+:1172:NZ_FLKM01000008.1	691.31	0.373737	0.0937349	3.98717	6.69e-05	0.000506653
CDS:BN6539_RS03735:-:hypothetical_protein:cds747:+:3587:NZ_FLKM01000008.1	308.431	0.373165	0.145935	2.55706	0.0105561	0.0369402
CDS:BN6539_RS06060:-:LysR_family_transcriptional_regulator:cds1212:+:896:NZ_FLKM01000008.1	302.273	0.373124	0.124981	2.98545	0.00283162	0.0126383
CDS:BN6539_RS10245:-:polysaccharide_deacetylase:cds2057:+:827:NZ_FLKM01000008.1	4.08325	0.370887	0.202139	1.83481	0.0665345	NA
CDS:BN6539_RS21515:-:imidazole_glycerol_phosphate_synthase_subunit_HisF:cds4284:-:758:NZ_FLKM01000009.1	15.9759	0.369633	0.249415	1.482	0.13834	NA
CDS:BN6539_RS06400:-:pyrroline-5-carboxylate_reductase:cds1280:-:803:NZ_FLKM01000008.1	21.1533	0.369525	0.249392	1.4817	0.13842	0.272731
CDS:BN6539_RS14070:-:sortase_B_protein-sorting_domain-containing_protein:cds2825:+:2153:NZ_FLKM01000009.1	5286.03	0.368733	0.0609664	6.04813	1.47e-09	3.22e-08
CDS:BN6539_RS07710:-:inosine_5-monophosphate_dehydrogenase:cds1547:+:1508:NZ_FLKM01000008.1	2387.26	0.368722	0.0813705	4.5314	5.86e-06	6.05e-05
CDS:BN6539_RS18450:-:ImmA/IrrE_family_metallo-endopeptidase:cds3687:+:557:NZ_FLKM01000009.1	550.908	0.36781	0.117041	3.14256	0.00167476	0.00815533
CDS:BN6539_RS19945:-:NADH-quinone_oxidoreductase_subunit_NuoE:cds3985:-:509:NZ_FLKM01000009.1	2191.91	0.36704	0.0784814	4.67677	2.91e-06	3.25e-05
CDS:BN6539_RS06220:-:hypothetical_protein:cds1244:+:1526:NZ_FLKM01000008.1	457.725	0.366395	0.122793	2.98384	0.00284652	0.0126575
CDS:BN6539_RS09210:-:ABC_transporter_permease:cds1850:+:821:NZ_FLKM01000008.1	250.063	0.366059	0.128512	2.84844	0.00439337	0.0184378
CDS:BN6539_RS08665:-:hypothetical_protein:cds1739:-:275:NZ_FLKM01000008.1	45.3894	0.366035	0.223858	1.63512	0.102023	0.217124
CDS:BN6539_RS20610:-:sigma-54-dependent_Fis_family_transcriptional_regulator:cds4102:-:1373:NZ_FLKM01000009.1	579.173	0.36555	0.106173	3.44298	0.000575338	0.00321687
CDS:BN6539_RS13930:-:nitroreductase_family_protein:cds2797:-:611:NZ_FLKM01000009.1	397.244	0.365291	0.124676	2.92993	0.0033904	0.0145873
CDS:BN6539_RS03325:-:class_IV_adenylate_cyclase:cds664:-:560:NZ_FLKM01000008.1	457.3	0.364892	0.101917	3.58028	0.000343232	0.00207095
CDS:BN6539_RS12130:-:DUF2000_domain-containing_protein:cds2434:-:422:NZ_FLKM01000009.1	73.1706	0.364621	0.197855	1.84287	0.0653478	0.155001
CDS:BN6539_RS16445:-:hypothetical_protein:cds3291:+:707:NZ_FLKM01000009.1	687.958	0.364453	0.0919121	3.96523	7.33e-05	0.000540739
CDS:BN6539_RS02340:-:Lrp/AsnC_family_transcriptional_regulator:cds466:-:428:NZ_FLKM01000008.1	23985.2	0.363521	0.0874044	4.15907	3.2e-05	0.000268207
CDS:BN6539_RS18455:-:ATP-binding_protein:cds3688:+:1334:NZ_FLKM01000009.1	1141.21	0.362797	0.0912085	3.97766	6.96e-05	0.000517501
CDS:BN6539_RS06815:-:hypothetical_protein:cds1363:+:179:NZ_FLKM01000008.1	771.692	0.362358	0.108464	3.3408	0.000835362	0.00442983
CDS:BN6539_RS19720:-:peroxiredoxin:cds3939:-:563:NZ_FLKM01000009.1	41.1495	0.361842	0.228043	1.58673	0.112574	0.233217
CDS:BN6539_RS19130:-:amidohydrolase:cds3821:-:1592:NZ_FLKM01000009.1	80.6138	0.361779	0.187089	1.93372	0.0531476	0.131912
CDS:BN6539_RS12200:-:hypothetical_protein:cds2448:+:962:NZ_FLKM01000009.1	689.862	0.361517	0.0968096	3.73431	0.000188232	0.00122882
CDS:BN6539_RS03330:-:hypothetical_protein:cds665:-:1766:NZ_FLKM01000008.1	1641.72	0.361434	0.0790246	4.57369	4.79e-06	5.06e-05
CDS:BN6539_RS02520:-:hypothetical_protein:cds503:+:1340:NZ_FLKM01000008.1	1695.19	0.361416	0.075194	4.80644	1.54e-06	1.86e-05
CDS:BN6539_RS08435:-:acyl_carrier_protein:cds1692:+:230:NZ_FLKM01000008.1	105.322	0.361107	0.18514	1.95045	0.0511224	0.128068
CDS:BN6539_RS17985:-:VanZ_family_protein:cds3594:+:575:NZ_FLKM01000009.1	51.9635	0.360217	0.216929	1.66053	0.0968083	0.20826
CDS:BN6539_RS19700:-:23S_rRNA_uracil1939-C5-methyltransferase_RlmD:cds3935:-:1175:NZ_FLKM01000009.1	652.322	0.360062	0.0997946	3.60803	0.000308531	0.00190323
CDS:BN6539_RS00835:-:hypothetical_protein:cds164:+:1382:NZ_FLKM01000007.1	115.969	0.3593	0.178498	2.01291	0.0441239	0.113606
CDS:BN6539_RS00485:-:AraC_family_transcriptional_regulator:cds94:-:1616:NZ_FLKM01000007.1	681.87	0.358883	0.0932255	3.84962	0.000118302	0.000825668
CDS:BN6539_RS04920:-:XRE_family_transcriptional_regulator:cds985:-:362:NZ_FLKM01000008.1	77.8005	0.358626	0.211463	1.69592	0.0899004	0.197187
CDS:BN6539_RS05285:-:YafY_family_transcriptional_regulator:cds1058:-:905:NZ_FLKM01000008.1	170.13	0.358559	0.146619	2.44551	0.0144648	0.0475612
CDS:BN6539_RS17580:-:cupin_domain-containing_protein:cds3512:+:329:NZ_FLKM01000009.1	227.439	0.358242	0.129884	2.75816	0.00581285	0.0228686
CDS:BN6539_RS06505:-:formate_C-acetyltransferase/glycerol_dehydratase_family_glycyl_radical_enzyme:cds1301:+:2366:NZ_FLKM01000008.1	12.7228	0.358179	0.250112	1.43207	0.152123	NA
CDS:BN6539_RS10230:-:oxygen-insensitive_NADPH_nitroreductase:cds2054:+:767:NZ_FLKM01000008.1	129.294	0.3581	0.170381	2.10176	0.0355741	0.0962182
CDS:BN6539_RS06515:-:hypothetical_protein:cds1303:+:1373:NZ_FLKM01000008.1	6.82978	0.357475	0.23173	1.54264	0.122919	NA
CDS:BN6539_RS16500:-:thioesterase:cds3302:+:389:NZ_FLKM01000009.1	713.249	0.357138	0.0950981	3.75547	0.000173019	0.00114409
CDS:BN6539_RS05095:-:ATP-binding_protein:cds1020:+:1286:NZ_FLKM01000008.1	956.938	0.35699	0.0830784	4.29702	1.73e-05	0.000155106
CDS:BN6539_RS13360:-:hypothetical_protein:cds2680:+:1343:NZ_FLKM01000009.1	49.6865	0.356967	0.226377	1.57687	0.114826	0.236924
CDS:BN6539_RS16365:-:hypothetical_protein:cds3275:+:1427:NZ_FLKM01000009.1	2.48387	0.355817	0.173347	2.05263	0.0401086	NA
CDS:BN6539_RS02420:-:thiamine_biosynthesis_protein_ThiF:cds482:-:635:NZ_FLKM01000008.1	529.851	0.354175	0.112368	3.15193	0.00162196	0.00796316
CDS:BN6539_RS01985:-:amino_acid_permease:cds393:+:1403:NZ_FLKM01000008.1	15.7546	0.353955	0.251066	1.40981	0.158596	NA
CDS:BN6539_RS21105:-:16S_rRNA_processing_protein_RimM:cds4201:-:533:NZ_FLKM01000009.1	1744.25	0.352511	0.0843136	4.18095	2.9e-05	0.000246592
CDS:BN6539_RS01040:-:hypothetical_protein:cds204:+:1235:NZ_FLKM01000007.1	25.2701	0.351954	0.246502	1.4278	0.153351	0.293125
CDS:BN6539_RS07345:-:hypothetical_protein:cds1470:+:1982:NZ_FLKM01000008.1	3726.23	0.351699	0.0658882	5.33782	9.41e-08	1.4e-06
CDS:BN6539_RS02235:-:SrtB_family_sortase:cds445:-:749:NZ_FLKM01000008.1	624.86	0.351169	0.0980246	3.58246	0.000340375	0.00205718
CDS:BN6539_RS12660:-:hypothetical_protein:cds2540:-:1784:NZ_FLKM01000009.1	40.0281	0.350859	0.230455	1.52246	0.127893	0.256851
CDS:BN6539_RS05185:-:30S_ribosomal_protein_S9:cds1038:+:395:NZ_FLKM01000008.1	16083.4	0.350709	0.0978507	3.58412	0.000338214	0.00204757
CDS:BN6539_RS11235:-:metallophosphoesterase:cds2256:-:551:NZ_FLKM01000009.1	260.036	0.350435	0.135025	2.59532	0.00945021	0.0335675
CDS:BN6539_RS12110:-:L-lactate_dehydrogenase:cds2430:+:938:NZ_FLKM01000009.1	1039.49	0.350307	0.0902974	3.87948	0.000104682	0.000748863
CDS:BN6539_RS19545:-:aminopeptidase_P_family_protein:cds3905:+:1187:NZ_FLKM01000009.1	10.8009	0.34996	0.242922	1.44063	0.14969	NA
CDS:BN6539_RS13275:-:MFS_transporter:cds2663:+:1175:NZ_FLKM01000009.1	1341.98	0.349946	0.0771419	4.53639	5.72e-06	5.95e-05
CDS:BN6539_RS02145:-:hypothetical_protein:cds427:-:713:NZ_FLKM01000008.1	9.48853	0.348808	0.244316	1.4277	0.153379	NA
CDS:BN6539_RS07090:-:EamA_family_transporter:cds1418:+:911:NZ_FLKM01000008.1	678.46	0.348011	0.0969598	3.58923	0.000331652	0.00201806
CDS:BN6539_RS09740:-:sugar_O-acetyltransferase:cds1956:+:611:NZ_FLKM01000008.1	432.373	0.347962	0.114514	3.03859	0.00237688	0.0108657
CDS:BN6539_RS16105:-:hypothetical_protein:cds3224:+:692:NZ_FLKM01000009.1	533.182	0.347916	0.102666	3.38883	0.000701924	0.00382325
CDS:BN6539_RS15835:-:hypothetical_protein:cds3170:+:380:NZ_FLKM01000009.1	9.4512	0.347787	0.241627	1.43936	0.15005	NA
CDS:BN6539_RS10645:-:chromosome_partitioning_protein_ParB:cds2140:+:854:NZ_FLKM01000008.1	12.2984	0.346459	0.250193	1.38476	0.166125	NA
CDS:BN6539_RS17445:-:hypothetical_protein:cds3485:+:1202:NZ_FLKM01000009.1	9.76841	0.345304	0.238162	1.44987	0.147095	NA
CDS:BN6539_RS10330:-:hypothetical_protein:cds2074:-:446:NZ_FLKM01000008.1	38.6891	0.345211	0.231391	1.4919	0.135726	0.269049
CDS:BN6539_RS17585:-:hypothetical_protein:cds3513:+:1004:NZ_FLKM01000009.1	698.168	0.345099	0.0978539	3.52668	0.000420808	0.00247242
CDS:BN6539_RS10535:-:50S_ribosomal_protein_L20:cds2115:+:365:NZ_FLKM01000008.1	6499.66	0.345088	0.088829	3.88486	0.000102389	0.000733923
CDS:BN6539_RS03120:-:sensor_histidine_kinase:cds624:-:1352:NZ_FLKM01000008.1	857.677	0.345029	0.0992718	3.4756	0.000509709	0.00291821
CDS:BN6539_RS14230:-:hypothetical_protein:cds2857:-:815:NZ_FLKM01000009.1	446.771	0.343464	0.115895	2.96358	0.00304083	0.0134216
CDS:BN6539_RS04755:-:amidohydrolase:cds952:-:1229:NZ_FLKM01000008.1	185.032	0.343344	0.142377	2.41151	0.0158864	0.0512485
CDS:BN6539_RS04055:-:MarR_family_transcriptional_regulator:cds811:-:428:NZ_FLKM01000008.1	18.5151	0.342533	0.251174	1.36373	0.172654	0.317329
CDS:BN6539_RS22150:-:hypothetical_protein:cds3225:+:446:NZ_FLKM01000009.1	113.487	0.34213	0.165172	2.07135	0.038326	0.101899
CDS:BN6539_RS16510:-:acetyltransferase:cds3304:+:767:NZ_FLKM01000009.1	950.464	0.341973	0.116392	2.93811	0.00330222	0.0142734
CDS:BN6539_RS12450:-:TetR/AcrR_family_transcriptional_regulator:cds2498:-:587:NZ_FLKM01000009.1	116.662	0.341846	0.196388	1.74067	0.0817417	0.183445
CDS:BN6539_RS20455:-:ABC_transporter_ATP-binding_protein:cds4072:-:947:NZ_FLKM01000009.1	17.0182	0.341713	0.250226	1.36562	0.172059	0.316723
CDS:BN6539_RS00220:-:ECF_transporter_S_component:cds42:-:935:NZ_FLKM01000004.1	222.053	0.340825	0.142288	2.39531	0.0166063	0.0530455
CDS:BN6539_RS21600:-:XRE_family_transcriptional_regulator:cds4302:+:359:NZ_FLKM01000009.1	4006.32	0.340662	0.0854922	3.98472	6.76e-05	0.000509761
CDS:BN6539_RS07205:-:hypothetical_protein:cds1442:-:797:NZ_FLKM01000008.1	328.27	0.340534	0.128328	2.65363	0.00796311	0.0292416
CDS:BN6539_RS01475:-:flavodoxin_family_protein:cds292:-:542:NZ_FLKM01000008.1	352.035	0.34012	0.137809	2.46806	0.0135849	0.0451653
CDS:BN6539_RS09665:-:SGNH/GDSL_hydrolase_family_protein:cds1941:-:689:NZ_FLKM01000008.1	1216.36	0.340061	0.12548	2.71008	0.00672677	0.0258678
CDS:BN6539_RS14305:-:hypothetical_protein:cds2872:+:1196:NZ_FLKM01000009.1	4307.76	0.339791	0.061953	5.48465	4.14e-08	6.66e-07
CDS:BN6539_RS16935:-:ABC_transporter_ATP-binding_protein:cds3388:+:1019:NZ_FLKM01000009.1	11.2226	0.339618	0.247589	1.3717	0.170156	NA
CDS:BN6539_RS08210:-:cation:proton_antiporter:cds1647:-:1157:NZ_FLKM01000008.1	679.473	0.338994	0.0914784	3.70572	0.000210788	0.00136365
CDS:BN6539_RS11390:-:amidohydrolase:cds2286:+:1421:NZ_FLKM01000009.1	11.0677	0.338925	0.246705	1.37381	0.169502	NA
CDS:BN6539_RS19265:-:hypothetical_protein:cds3848:-:437:NZ_FLKM01000009.1	14.3716	0.338458	0.249455	1.35679	0.174848	NA
CDS:BN6539_RS15420:-:DNA-binding_response_regulator:cds3085:-:713:NZ_FLKM01000009.1	396.782	0.338438	0.137869	2.45477	0.0140974	0.046524
CDS:BN6539_RS21235:-:stage_V_sporulation_protein_AE:cds4227:-:356:NZ_FLKM01000009.1	3.31682	0.337877	0.188804	1.78956	0.0735247	NA
CDS:BN6539_RS06050:-:hypothetical_protein:cds1210:+:575:NZ_FLKM01000008.1	409.305	0.337624	0.107362	3.14472	0.00166248	0.00810822
CDS:BN6539_RS09945:-:deoxynucleoside_triphosphate_pyrophosphohydrolase:cds1997:+:404:NZ_FLKM01000008.1	315.774	0.33721	0.136548	2.46954	0.0135288	0.0450614
CDS:BN6539_RS09480:-:phage_portal_protein:cds1904:+:860:NZ_FLKM01000008.1	317.284	0.336976	0.124483	2.70699	0.0067896	0.0260372
CDS:BN6539_RS11240:-:hypothetical_protein:cds2257:+:647:NZ_FLKM01000009.1	377.851	0.336275	0.111694	3.01067	0.00260669	0.0118108
CDS:BN6539_RS07950:-:hybrid_sensor_histidine_kinase/response_regulator:cds1595:+:2381:NZ_FLKM01000008.1	1364.06	0.334707	0.0868899	3.85208	0.000117117	0.000824652
CDS:BN6539_RS02345:-:hypothetical_protein:cds467:-:1235:NZ_FLKM01000008.1	32258.8	0.3344	0.0815921	4.09844	4.16e-05	0.000337269
ncRNA:BN6539_RS18690,ID:ssrS:6S_RNA:gene3773:+:181:NZ_FLKM01000009.1	105493	0.332794	0.0761668	4.36927	1.25e-05	0.000116351
CDS:BN6539_RS03210:-:hypothetical_protein:cds642:+:5105:NZ_FLKM01000008.1	8287.27	0.332625	0.0616022	5.39956	6.68e-08	1.04e-06
CDS:BN6539_RS18415:-:TIGR00374_family_protein:cds3680:+:1049:NZ_FLKM01000009.1	5678.5	0.332329	0.0576976	5.75984	8.42e-09	1.56e-07
CDS:BN6539_RS12300:-:DUF997_domain-containing_protein:cds2468:+:287:NZ_FLKM01000009.1	109.453	0.332084	0.173847	1.91021	0.0561063	0.138108
CDS:BN6539_RS03180:-:S41_family_peptidase:cds636:+:1379:NZ_FLKM01000008.1	793.948	0.332004	0.0904663	3.66992	0.000242625	0.00154179
CDS:BN6539_RS19940:-:NADH_dehydrogenase:cds3984:-:1748:NZ_FLKM01000009.1	8576.72	0.331969	0.0568385	5.84056	5.2e-09	1.01e-07
CDS:BN6539_RS01690:-:hypothetical_protein:cds335:-:1472:NZ_FLKM01000008.1	6127.1	0.33184	0.0598854	5.54125	3e-08	4.89e-07
CDS:BN6539_RS21540:-:ATP_phosphoribosyltransferase:cds4289:-:617:NZ_FLKM01000009.1	14.5147	0.331822	0.23442	1.4155	0.156921	NA
CDS:BN6539_RS22095:-:hypothetical_protein:cds1426:+:347:NZ_FLKM01000008.1	461.053	0.331807	0.112849	2.94027	0.00327928	0.0142334
CDS:BN6539_RS09470:-:hypothetical_protein:cds1902:+:515:NZ_FLKM01000008.1	643.067	0.331094	0.0908439	3.64465	0.000267758	0.0016777
CDS:BN6539_RS13865:-:3-oxoacyl-ACP_reductase:cds2784:-:794:NZ_FLKM01000009.1	101.135	0.331053	0.188223	1.75883	0.0786058	0.178012
CDS:BN6539_RS05900:-:proline_iminopeptidase:cds1181:+:887:NZ_FLKM01000008.1	237.074	0.330959	0.151017	2.19153	0.0284137	0.0818606
CDS:BN6539_RS10295:-:hypothetical_protein:cds2067:-:782:NZ_FLKM01000008.1	322.029	0.33002	0.142318	2.3189	0.0204004	0.0624409
CDS:BN6539_RS16775:-:allantoinase_AllB:cds3356:+:1382:NZ_FLKM01000009.1	10.064	0.330008	0.231078	1.42813	0.153256	NA
CDS:BN6539_RS01190:-:YitT_family_protein:cds232:-:875:NZ_FLKM01000007.1	1408.9	0.329007	0.0760183	4.328	1.5e-05	0.000137223
CDS:BN6539_RS13475:-:anaerobic_sulfite_reductase_subunit_AsrA:cds2701:+:1019:NZ_FLKM01000009.1	11058.6	0.328849	0.0733945	4.48057	7.44e-06	7.43e-05
CDS:BN6539_RS08440:-:hypothetical_protein:cds1693:+:419:NZ_FLKM01000008.1	118.058	0.328788	0.181319	1.81331	0.0697836	0.163041
CDS:BN6539_RS18865:-:flavodoxin:cds3766:+:749:NZ_FLKM01000009.1	440.41	0.328662	0.13299	2.47132	0.0134614	0.0448796
CDS:BN6539_RS01825:-:hypothetical_protein:cds361:-:1304:NZ_FLKM01000008.1	20.661	0.328322	0.248329	1.32213	0.186126	0.334553
CDS:BN6539_RS15240:-:hypothetical_protein:cds3054:+:1067:NZ_FLKM01000009.1	746.582	0.327981	0.0899212	3.64743	0.000264881	0.00166843
CDS:BN6539_RS06485:-:hypothetical_protein:cds1297:+:1652:NZ_FLKM01000008.1	103.837	0.327316	0.17142	1.90944	0.0562049	0.138256
CDS:BN6539_RS06995:-:FAD-dependent_oxidoreductase:cds1399:+:1256:NZ_FLKM01000008.1	17.0326	0.326681	0.250973	1.30166	0.193033	0.342098
CDS:BN6539_RS16825:-:N-acetyltransferase:cds3365:+:485:NZ_FLKM01000009.1	358.261	0.326522	0.117506	2.77877	0.00545653	0.0218261
CDS:BN6539_RS10975:-:hypothetical_protein:cds2205:+:809:NZ_FLKM01000009.1	780.715	0.326507	0.097623	3.34457	0.000824104	0.00439522
CDS:BN6539_RS00075:-:hypothetical_protein:cds13:-:320:NZ_FLKM01000004.1	27.107	0.326426	0.249225	1.30976	0.190277	0.339272
CDS:BN6539_RS12480:-:NADH-quinone_oxidoreductase_subunit_NuoE:cds2504:+:482:NZ_FLKM01000009.1	327.467	0.325728	0.15408	2.11401	0.0345141	0.0940406
CDS:BN6539_RS06090:-:amino_acid_permease:cds1218:+:1373:NZ_FLKM01000008.1	70.627	0.325673	0.212096	1.5355	0.124662	0.252647
CDS:BN6539_RS13075:-:aminotransferase_class_III:cds2623:-:1301:NZ_FLKM01000009.1	9.36275	0.325624	0.239909	1.35728	0.174692	NA
CDS:BN6539_RS12195:-:TetR/AcrR_family_transcriptional_regulator:cds2447:+:650:NZ_FLKM01000009.1	359.2	0.325378	0.121798	2.67146	0.0075521	0.0281652
CDS:BN6539_RS19915:-:glutamate_synthase:cds3979:-:1853:NZ_FLKM01000009.1	1843.42	0.324998	0.0681776	4.76693	1.87e-06	2.23e-05
CDS:BN6539_RS13890:-:hypothetical_protein:cds2789:+:1808:NZ_FLKM01000009.1	523.966	0.324918	0.100771	3.2243	0.00126279	0.00645753
CDS:BN6539_RS01965:-:L-asparaginase_1:cds390:+:1013:NZ_FLKM01000008.1	575.934	0.324551	0.106205	3.0559	0.00224383	0.0103499
CDS:BN6539_RS04785:-:K+-transporting_ATPase_subunit_B:cds958:+:2069:NZ_FLKM01000008.1	16.0904	0.324039	0.245323	1.32087	0.186546	NA
CDS:BN6539_RS18410:-:polysaccharide_deacetylase_family_protein:cds3679:+:710:NZ_FLKM01000009.1	2529.21	0.323292	0.0659997	4.89839	9.66e-07	1.22e-05
CDS:BN6539_RS00235:-:hypothetical_protein:cds45:-:1043:NZ_FLKM01000004.1	172.809	0.323218	0.150488	2.1478	0.0317293	0.0884429
CDS:BN6539_RS13040:-:DNA-binding_response_regulator:cds2616:-:722:NZ_FLKM01000009.1	130.635	0.322222	0.176602	1.82456	0.0680668	0.160178
CDS:BN6539_RS20830:-:Cna_B-type_domain-containing_protein:cds4146:-:4328:NZ_FLKM01000009.1	171.849	0.322173	0.148077	2.17572	0.0295763	0.0843962
CDS:BN6539_RS15300:-:LysR_family_transcriptional_regulator:cds3061:-:914:NZ_FLKM01000009.1	99.3944	0.321806	0.195372	1.64714	0.0995284	0.212961
CDS:BN6539_RS05250:-:chloramphenicol_acetyltransferase:cds1051:+:620:NZ_FLKM01000008.1	68.3283	0.321617	0.195765	1.64288	0.100408	0.214459
CDS:BN6539_RS10055:-:ATP-binding_protein:cds2019:-:1271:NZ_FLKM01000008.1	785.937	0.321217	0.093827	3.42351	0.000618188	0.0034322
CDS:BN6539_RS13335:-:ABC_transporter_permease:cds2675:+:932:NZ_FLKM01000009.1	25.6184	0.320845	0.246858	1.29971	0.1937	0.342655
CDS:BN6539_RS14875:-:AI-2E_family_transporter:cds2984:+:1229:NZ_FLKM01000009.1	1235.19	0.320654	0.0764752	4.19291	2.75e-05	0.0002367
CDS:BN6539_RS12945:-:3-phosphoshikimate_1-carboxyvinyltransferase:cds2597:+:1184:NZ_FLKM01000009.1	8672.61	0.319801	0.0782506	4.08688	4.37e-05	0.000349764
CDS:BN6539_RS02170:-:XRE_family_transcriptional_regulator:cds432:+:374:NZ_FLKM01000008.1	758.935	0.319327	0.12738	2.50688	0.0121803	0.0415755
CDS:BN6539_RS19095:-:hypothetical_protein:cds3814:-:458:NZ_FLKM01000009.1	144.607	0.31927	0.156052	2.04593	0.0407637	0.106874
CDS:BN6539_RS19725:-:alpha/beta_hydrolase:cds3940:-:767:NZ_FLKM01000009.1	47.0504	0.319244	0.231772	1.3774	0.168388	0.312837
CDS:BN6539_RS17355:-:site-specific_tyrosine_recombinase_XerD:cds3467:+:890:NZ_FLKM01000009.1	1625.17	0.318886	0.0798048	3.99582	6.45e-05	0.000491615
CDS:BN6539_RS11960:-:TetR/AcrR_family_transcriptional_regulator:cds2401:+:626:NZ_FLKM01000009.1	45.0662	0.318826	0.221088	1.44208	0.14928	0.28672
CDS:BN6539_RS21110:-:hypothetical_protein:cds4202:-:239:NZ_FLKM01000009.1	7218.07	0.318727	0.0702768	4.53531	5.75e-06	5.96e-05
CDS:BN6539_RS02265:-:DUF1232_domain-containing_protein:cds451:+:368:NZ_FLKM01000008.1	248.578	0.318064	0.146496	2.17114	0.0299207	0.084973
CDS:BN6539_RS15295:-:hypothetical_protein:cds3060:+:815:NZ_FLKM01000009.1	138.228	0.318025	0.180919	1.75783	0.0787767	0.178049
CDS:BN6539_RS19590:-:DUF3892_domain-containing_protein:cds3914:+:308:NZ_FLKM01000009.1	23.1534	0.318018	0.249726	1.27347	0.202853	0.352097
CDS:BN6539_RS10770:-:PLP-dependent_aminotransferase_family_protein:cds2166:+:1490:NZ_FLKM01000008.1	17.0159	0.317699	0.250913	1.26617	0.205452	0.355548
CDS:BN6539_RS07490:-:redox-sensing_transcriptional_repressor_Rex:cds1499:+:668:NZ_FLKM01000008.1	1235.56	0.317433	0.0784285	4.04742	5.18e-05	0.000404361
CDS:BN6539_RS13635:-:DUF2383_domain-containing_protein:cds2733:+:431:NZ_FLKM01000009.1	47.3251	0.317311	0.225586	1.40661	0.159544	0.30095
CDS:BN6539_RS18235:-:endonuclease_III:cds3644:+:623:NZ_FLKM01000009.1	2819.52	0.317093	0.064501	4.91609	8.83e-07	1.12e-05
CDS:BN6539_RS09725:-:YfcC_family_protein:cds1953:+:1394:NZ_FLKM01000008.1	220.171	0.317001	0.132285	2.39635	0.0165592	0.0529422
CDS:BN6539_RS18705:-:peptidase_S58_family_protein:cds3736:+:959:NZ_FLKM01000009.1	1139.63	0.315749	0.085275	3.70271	0.000213306	0.00137498
CDS:BN6539_RS20330:-:CpaF_family_protein:cds4047:-:1118:NZ_FLKM01000009.1	26.2264	0.315383	0.245817	1.283	0.199493	0.348942
CDS:BN6539_RS00125:-:ATP-binding_protein:cds23:-:641:NZ_FLKM01000004.1	318.689	0.315136	0.141348	2.2295	0.0257805	0.0755436
CDS:BN6539_RS08455:-:acetyl-CoA_carboxylase_carboxyltransferase_subunit_alpha:cds1696:+:839:NZ_FLKM01000008.1	205.233	0.314992	0.172977	1.82101	0.0686058	0.161129
CDS:BN6539_RS02525:-:TrkA_family_potassium_uptake_protein:cds504:+:653:NZ_FLKM01000008.1	961.212	0.31491	0.101332	3.10771	0.00188542	0.00896197
CDS:BN6539_RS02270:-:transporter:cds452:+:350:NZ_FLKM01000008.1	326.579	0.314248	0.11832	2.65592	0.00790923	0.0291333
CDS:BN6539_RS03390:-:EamA/RhaT_family_transporter:cds677:+:902:NZ_FLKM01000008.1	100.002	0.314094	0.174045	1.80468	0.0711255	0.165207
CDS:BN6539_RS00955:-:BMC_domain-containing_protein:cds187:-:269:NZ_FLKM01000007.1	2.71085	0.314082	0.174696	1.79787	0.0721969	NA
CDS:BN6539_RS11285:-:sodium:proton_antiporter:cds2265:+:1370:NZ_FLKM01000009.1	2554.57	0.314015	0.0670861	4.68078	2.86e-06	3.2e-05
CDS:BN6539_RS02220:-:adenine_phosphoribosyltransferase:cds442:+:551:NZ_FLKM01000008.1	1911.72	0.313479	0.0834013	3.75869	0.000170809	0.00113157
CDS:BN6539_RS08490:-:3-hydroxyacyl-[acyl-carrier-protein]_dehydratase_FabZ:cds1703:+:425:NZ_FLKM01000008.1	137.977	0.312679	0.162636	1.92257	0.0545343	0.13498
CDS:BN6539_RS05170:-:radical_SAM_protein:cds1035:-:713:NZ_FLKM01000008.1	419.358	0.312428	0.11896	2.62632	0.00863126	0.0312727
CDS:BN6539_RS20000:-:hypothetical_protein:cds3996:-:557:NZ_FLKM01000009.1	68.2156	0.312418	0.206674	1.51165	0.130624	0.260956
CDS:BN6539_RS03555:-:hypothetical_protein:cds710:+:809:NZ_FLKM01000008.1	66.8768	0.311567	0.20503	1.51962	0.128607	0.25779
CDS:BN6539_RS16060:-:NADP/FAD-dependent_oxidoreductase:cds3216:+:1379:NZ_FLKM01000009.1	2714.01	0.310843	0.0946871	3.28284	0.00102766	0.00533787
CDS:BN6539_RS21115:-:30S_ribosomal_protein_S16:cds4203:-:245:NZ_FLKM01000009.1	5045.96	0.310038	0.0766978	4.04233	5.29e-05	0.000409669
CDS:BN6539_RS18520:-:thioredoxin:cds3701:+:1808:NZ_FLKM01000009.1	487.294	0.309243	0.109955	2.81243	0.00491681	0.020255
CDS:BN6539_RS05530:-:3-keto-5-aminohexanoate_cleavage_protein:cds1106:+:848:NZ_FLKM01000008.1	7.06012	0.309223	0.233197	1.32602	0.184833	NA
CDS:BN6539_RS12740:porA:pyruvate_ferredoxin_oxidoreductase:cds2556:+:1193:NZ_FLKM01000009.1	314.527	0.308751	0.115765	2.66704	0.00765236	0.0284486
CDS:BN6539_RS02225:-:MerR_family_transcriptional_regulator:cds443:+:866:NZ_FLKM01000008.1	278.851	0.308738	0.134728	2.29156	0.021931	0.066099
CDS:BN6539_RS02685:-:hypothetical_protein:cds537:-:800:NZ_FLKM01000008.1	474.459	0.308721	0.110411	2.79611	0.00517212	0.0209693
CDS:BN6539_RS11335:-:hypothetical_protein:cds2275:+:695:NZ_FLKM01000009.1	35.9077	0.308636	0.241024	1.28052	0.200362	0.349839
CDS:BN6539_RS10820:-:ATP-binding_protein:cds2176:-:1229:NZ_FLKM01000008.1	739.535	0.3081	0.0912051	3.3781	0.000729873	0.00395023
CDS:BN6539_RS19300:-:50S_ribosomal_protein_L27:cds3855:-:260:NZ_FLKM01000009.1	10042.2	0.307922	0.176371	1.74587	0.0808329	0.181856
CDS:BN6539_RS06900:-:toxic_anion_resistance_protein:cds1380:+:1145:NZ_FLKM01000008.1	4196.41	0.307914	0.0598714	5.14291	2.71e-07	3.79e-06
CDS:BN6539_RS17810:-:YfcC_family_protein:cds3558:+:1424:NZ_FLKM01000009.1	24.9686	0.307443	0.245893	1.25031	0.211185	0.363016
CDS:BN6539_RS09205:-:ABC-type_multidrug_transport_system%2C_ATPase_component:cds1849:+:917:NZ_FLKM01000008.1	281.806	0.305668	0.120973	2.52675	0.0115124	0.0396735
CDS:BN6539_RS16515:-:hypothetical_protein:cds3305:+:1601:NZ_FLKM01000009.1	855.32	0.305278	0.0947394	3.2223	0.00127167	0.00649242
CDS:BN6539_RS20910:-:NAD+_diphosphatase:cds4162:-:818:NZ_FLKM01000009.1	556.883	0.30463	0.099339	3.06657	0.00216529	0.0101047
CDS:BN6539_RS19970:-:DNA_polymerase_III_subunit_delta:cds3990:-:1046:NZ_FLKM01000009.1	1555	0.304433	0.0751929	4.0487	5.15e-05	0.000403034
CDS:BN6539_RS16785:-:AraC_family_transcriptional_regulator:cds3358:+:1034:NZ_FLKM01000009.1	190.051	0.303699	0.141079	2.15269	0.0313431	0.0878294
CDS:BN6539_RS04140:-:hypothetical_protein:cds828:+:2312:NZ_FLKM01000008.1	2946.92	0.303628	0.0702637	4.32126	1.55e-05	0.000140768
CDS:BN6539_RS07140:-:aspartate_kinase:cds1429:+:1313:NZ_FLKM01000008.1	3977.74	0.303491	0.0691238	4.39055	1.13e-05	0.000106081
CDS:BN6539_RS20385:-:pentapeptide_repeat-containing_protein:cds4058:-:686:NZ_FLKM01000009.1	494.891	0.303212	0.0985461	3.07686	0.00209195	0.00979466
CDS:BN6539_RS11345:-:pyruvate:ferredoxin_flavodoxin_oxidoreductase:cds2277:+:3530:NZ_FLKM01000009.1	21.9549	0.301842	0.248534	1.21449	0.22456	0.378741
CDS:BN6539_RS17765:-:hypothetical_protein:cds3549:+:344:NZ_FLKM01000009.1	419.699	0.301717	0.115989	2.60125	0.00928836	0.0331239
CDS:BN6539_RS00555:-:hypothetical_protein:cds108:-:827:NZ_FLKM01000007.1	23.1892	0.301551	0.246239	1.22463	0.220716	0.375379
CDS:BN6539_RS17870:-:hypothetical_protein:cds3570:+:182:NZ_FLKM01000009.1	257.699	0.299145	0.131332	2.27777	0.0227402	0.0682016
CDS:BN6539_RS22055:-:DNA-binding_response_regulator:cds215:-:575:NZ_FLKM01000007.1	1757.49	0.2991	0.0758427	3.94369	8.02e-05	0.000585673
CDS:BN6539_RS14730:-:NADP/FAD-dependent_oxidoreductase:cds2955:+:1244:NZ_FLKM01000009.1	178.608	0.298654	0.160136	1.86501	0.0621805	0.149691
CDS:BN6539_RS07010:-:hypothetical_protein:cds1402:+:1703:NZ_FLKM01000008.1	22.8888	0.298653	0.249686	1.19611	0.231652	0.386173
CDS:BN6539_RS02410:-:2-iminoacetate_synthase_ThiH:cds480:-:1253:NZ_FLKM01000008.1	722.622	0.298648	0.0977534	3.05512	0.0022497	0.0103622
CDS:BN6539_RS16100:-:DUF3795_domain-containing_protein:cds3223:+:260:NZ_FLKM01000009.1	74.3085	0.298357	0.192706	1.54825	0.121562	0.24825
CDS:BN6539_RS05695:-:hypothetical_protein:cds1139:+:263:NZ_FLKM01000008.1	796.584	0.29824	0.101407	2.94102	0.00327135	0.0142334
CDS:BN6539_RS10835:-:ArsR_family_transcriptional_regulator:cds2179:+:350:NZ_FLKM01000008.1	49.4579	0.298197	0.221495	1.34629	0.178208	0.324707
CDS:BN6539_RS16150:-:2-aminoethylphosphonate--pyruvate_transaminase:cds3233:-:1091:NZ_FLKM01000009.1	6.05932	0.297895	0.213972	1.39222	0.163857	NA
CDS:BN6539_RS20970:-:cytosine_permease:cds4174:-:1322:NZ_FLKM01000009.1	69.9976	0.297849	0.206918	1.43945	0.150023	0.287992
CDS:BN6539_RS13245:-:Fic_family_protein:cds2657:+:1208:NZ_FLKM01000009.1	411.304	0.297624	0.107672	2.76417	0.00570676	0.0226347
CDS:BN6539_RS03745:-:sigma-70_family_RNA_polymerase_sigma_factor:cds749:+:536:NZ_FLKM01000008.1	56.8171	0.297148	0.224762	1.32206	0.186149	0.334553
CDS:BN6539_RS07415:-:PLP-dependent_aminotransferase_family_protein:cds1484:-:1490:NZ_FLKM01000008.1	124.583	0.296415	0.17774	1.66769	0.0953775	0.205569
CDS:BN6539_RS14280:-:hypothetical_protein:cds2867:+:269:NZ_FLKM01000009.1	406.831	0.296266	0.127102	2.33092	0.0197575	0.0607819
CDS:BN6539_RS16250:-:CYTH_domain-containing_protein:cds3252:+:617:NZ_FLKM01000009.1	1647.44	0.296023	0.0947056	3.12572	0.0017737	0.00853281
CDS:BN6539_RS08790:-:Na+/H+_antiporter_NhaC:cds1764:+:1481:NZ_FLKM01000008.1	1.71283	0.295871	0.151082	1.95834	0.0501901	NA
CDS:BN6539_RS05240:-:pyridoxamine_5-phosphate_oxidase_family_protein:cds1049:+:497:NZ_FLKM01000008.1	683.295	0.29586	0.0889011	3.32797	0.00087481	0.00460399
CDS:BN6539_RS20905:-:thioredoxin-disulfide_reductase:cds4161:-:911:NZ_FLKM01000009.1	913.308	0.295457	0.0857156	3.44695	0.000566956	0.00317993
CDS:BN6539_RS05100:-:hypothetical_protein:cds1021:+:767:NZ_FLKM01000008.1	417.495	0.29525	0.110122	2.68112	0.00733768	0.0275952
CDS:BN6539_RS01505:-:4Fe-4S-binding_protein:cds298:-:611:NZ_FLKM01000008.1	213.665	0.294662	0.14249	2.06795	0.0386449	0.10247
CDS:BN6539_RS14380:-:hypothetical_protein:cds2887:+:902:NZ_FLKM01000009.1	1855.4	0.293792	0.0743802	3.94987	7.82e-05	0.000573101
CDS:BN6539_RS13425:-:MerR_family_transcriptional_regulator:cds2692:+:827:NZ_FLKM01000009.1	258.864	0.293437	0.139392	2.10513	0.0352802	0.0955739
CDS:BN6539_RS19100:-:XRE_family_transcriptional_regulator:cds3815:+:407:NZ_FLKM01000009.1	85.8312	0.293334	0.183861	1.59541	0.110621	0.230528
CDS:BN6539_RS00885:-:hypothetical_protein:cds173:-:524:NZ_FLKM01000007.1	734.356	0.293099	0.0896085	3.27088	0.00107212	0.00555271
CDS:BN6539_RS13250:-:D-alanyl-D-alanine_carboxypeptidase:cds2658:+:1238:NZ_FLKM01000009.1	65.3687	0.292804	0.198405	1.47579	0.14	0.274336
CDS:BN6539_RS17385:-:ribosome_biogenesis_GTPase_YlqF:cds3473:+:848:NZ_FLKM01000009.1	2458.59	0.291904	0.0734962	3.97169	7.14e-05	0.000527361
CDS:BN6539_RS20655:-:30S_ribosomal_protein_S15:cds4111:-:266:NZ_FLKM01000009.1	3644.52	0.29113	0.107835	2.69976	0.00693895	0.0263445
CDS:BN6539_RS06675:-:MFS_transporter:cds1335:+:1301:NZ_FLKM01000008.1	38.6142	0.291048	0.228555	1.27342	0.202868	0.352097
CDS:BN6539_RS16525:-:flavodoxin:cds3307:-:749:NZ_FLKM01000009.1	127.751	0.290574	0.161317	1.80127	0.0716608	0.165912
CDS:BN6539_RS03255:-:hypothetical_protein:cds651:+:749:NZ_FLKM01000008.1	261.364	0.290445	0.139087	2.08822	0.0367782	0.0986386
CDS:BN6539_RS19905:-:hypothetical_protein:cds3977:+:1799:NZ_FLKM01000009.1	433.489	0.289839	0.111953	2.58893	0.00962746	0.0341632
CDS:BN6539_RS05875:-:DUF2089_domain-containing_protein:cds1176:+:290:NZ_FLKM01000008.1	59.4768	0.289721	0.210376	1.37716	0.168464	0.312837
CDS:BN6539_RS10525:-:translation_initiation_factor_IF-3:cds2113:+:515:NZ_FLKM01000008.1	6519.56	0.289692	0.0816508	3.54794	0.000388263	0.00230768
CDS:BN6539_RS01125:-:excinuclease_ABC_subunit_UvrB:cds219:-:1982:NZ_FLKM01000007.1	1659.67	0.289616	0.0700354	4.13529	3.55e-05	0.00029276
CDS:BN6539_RS15095:-:DUF1446_domain-containing_protein:cds3025:+:1346:NZ_FLKM01000009.1	62.7685	0.289485	0.203503	1.42251	0.154878	0.295257
CDS:BN6539_RS11155:-:DUF2974_domain-containing_protein:cds2240:+:1085:NZ_FLKM01000009.1	592.788	0.289351	0.103314	2.8007	0.00509921	0.0207913
CDS:BN6539_RS17825:-:RidA_family_protein:cds3561:+:347:NZ_FLKM01000009.1	5.72345	0.289071	0.226137	1.2783	0.201144	NA
CDS:BN6539_RS09730:-:fluoride_efflux_transporter_CrcB:cds1954:+:380:NZ_FLKM01000008.1	202.167	0.288844	0.141528	2.04089	0.0412617	0.108101
CDS:BN6539_RS21835:-:XRE_family_transcriptional_regulator:cds1933:-:206:NZ_FLKM01000008.1	254.714	0.288727	0.141034	2.04721	0.0406373	0.106734
CDS:BN6539_RS16235:-:hypothetical_protein:cds3249:+:482:NZ_FLKM01000009.1	957.81	0.288547	0.0936308	3.08176	0.00205783	0.00965349
CDS:BN6539_RS14870:-:hypothetical_protein:cds2983:+:659:NZ_FLKM01000009.1	5.69352	0.288422	0.20079	1.43643	0.150879	NA
CDS:BN6539_RS02335:-:hypothetical_protein:cds465:-:797:NZ_FLKM01000008.1	258.401	0.287547	0.136753	2.10268	0.0354938	0.0960798
CDS:BN6539_RS01990:-:serine_hydrolase:cds394:+:764:NZ_FLKM01000008.1	22.4702	0.287412	0.25112	1.14452	0.252406	0.410834
CDS:BN6539_RS12265:-:MerR_family_transcriptional_regulator:cds2461:+:863:NZ_FLKM01000009.1	161.78	0.287304	0.229888	1.24976	NA	NA
CDS:BN6539_RS04075:-:sensor_histidine_kinase:cds815:+:1268:NZ_FLKM01000008.1	336.65	0.287212	0.112339	2.55666	0.0105684	0.0369402
CDS:BN6539_RS01900:-:asparagine--tRNA_ligase:cds376:-:1394:NZ_FLKM01000008.1	5245.2	0.286874	0.0704343	4.07293	4.64e-05	0.000368123
CDS:BN6539_RS17480:-:DUF4358_domain-containing_protein:cds3492:-:461:NZ_FLKM01000009.1	2770.25	0.286696	0.0691668	4.14499	3.4e-05	0.000282587
CDS:BN6539_RS10945:-:hypothetical_protein:cds2201:+:248:NZ_FLKM01000008.1	125.042	0.286409	0.167197	1.71301	0.0867115	0.191718
CDS:BN6539_RS13185:-:ion_transporter:cds2645:-:740:NZ_FLKM01000009.1	704.237	0.286272	0.101052	2.83292	0.00461242	0.0192444
CDS:BN6539_RS15475:-:Na+/H+_antiporter_NhaC:cds3096:+:1445:NZ_FLKM01000009.1	12.4465	0.286168	0.247284	1.15725	0.247171	NA
CDS:BN6539_RS12700:-:N-acetyltransferase:cds2548:+:461:NZ_FLKM01000009.1	441.643	0.286104	0.106089	2.69684	0.00700017	0.0264648
CDS:BN6539_RS17460:-:bifunctional_5%2C10-methylene-tetrahydrofolate_dehydrogenase/5%2C10-methylene-tetrahydrofolate_cyclohydrolase:cds3488:+:857:NZ_FLKM01000009.1	1179.13	0.28605	0.0755475	3.78636	0.000152868	0.00102599
CDS:BN6539_RS03495:-:FadR_family_transcriptional_regulator:cds698:-:725:NZ_FLKM01000008.1	128.261	0.285895	0.158504	1.80371	0.0712763	0.1653
CDS:BN6539_RS07520:-:hybrid_sensor_histidine_kinase/response_regulator:cds1505:+:3104:NZ_FLKM01000008.1	1137.35	0.285889	0.0792851	3.60583	0.000311154	0.00191611
CDS:BN6539_RS06095:-:aminotransferase_class_V-fold_PLP-dependent_enzyme:cds1219:+:1199:NZ_FLKM01000008.1	36.8804	0.285875	0.234242	1.22042	0.222305	0.376777
CDS:BN6539_RS07165:-:hypothetical_protein:cds1434:-:308:NZ_FLKM01000008.1	43.7425	0.285697	0.222934	1.28154	0.200006	0.349668
CDS:BN6539_RS03370:-:methylmalonyl-CoA_mutase:cds673:+:1772:NZ_FLKM01000008.1	167.646	0.28558	0.149493	1.91033	0.0560913	0.138108
CDS:BN6539_RS21395:-:rod_shape-determining_protein_RodA:cds4259:+:1103:NZ_FLKM01000009.1	1980.77	0.285555	0.0754364	3.78537	0.00015348	0.00102817
CDS:BN6539_RS07385:-:hypothetical_protein:cds1478:+:653:NZ_FLKM01000008.1	63.7792	0.285473	0.200424	1.42434	0.154347	0.294558
CDS:BN6539_RS05565:-:hypothetical_protein:cds1113:+:248:NZ_FLKM01000008.1	31.8203	0.28454	0.243614	1.168	0.242809	0.39992
CDS:BN6539_RS05125:-:50S_ribosomal_protein_L31:cds1026:+:200:NZ_FLKM01000008.1	6749.98	0.284191	0.0758067	3.74889	0.00017762	0.00116806
CDS:BN6539_RS19035:-:hypothetical_protein:cds3802:+:191:NZ_FLKM01000009.1	98.0978	0.284084	0.178281	1.59346	0.111057	0.231142
CDS:BN6539_RS01980:-:hypothetical_protein:cds392:-:3299:NZ_FLKM01000008.1	11301.1	0.283918	0.090236	3.14639	0.001653	0.00809338
CDS:BN6539_RS12190:-:ATP-dependent_Clp_protease_proteolytic_subunit:cds2446:+:590:NZ_FLKM01000009.1	103.743	0.283797	0.175191	1.61993	0.105247	0.221365
CDS:BN6539_RS14395:-:hypothetical_protein:cds2890:+:758:NZ_FLKM01000009.1	684.944	0.283378	0.10024	2.827	0.00469858	0.0195376
CDS:BN6539_RS20790:-:GntR_family_transcriptional_regulator:cds4138:-:1463:NZ_FLKM01000009.1	657.444	0.282764	0.106247	2.6614	0.00778171	0.0288414
CDS:BN6539_RS12705:-:hypothetical_protein:cds2549:+:578:NZ_FLKM01000009.1	588.229	0.282646	0.109974	2.57013	0.010166	0.0358259
CDS:BN6539_RS19275:-:hypothetical_protein:cds3850:-:674:NZ_FLKM01000009.1	609.693	0.282516	0.104359	2.70717	0.00678599	0.0260372
CDS:BN6539_RS11150:-:class_I_SAM-dependent_methyltransferase:cds2239:+:791:NZ_FLKM01000009.1	478.143	0.282452	0.124442	2.26975	0.0232226	0.0694159
CDS:BN6539_RS01020:-:hypothetical_protein:cds200:-:959:NZ_FLKM01000007.1	424.589	0.282359	0.108698	2.59764	0.00938671	0.033375
CDS:BN6539_RS02010:-:hypothetical_protein:cds399:-:263:NZ_FLKM01000008.1	804.456	0.282316	0.088651	3.18458	0.00144966	0.00721609
CDS:BN6539_RS13350:-:ABC_transporter_ATP-binding_protein:cds2678:+:959:NZ_FLKM01000009.1	37.688	0.281747	0.234523	1.20136	0.229611	0.384535
CDS:BN6539_RS16460:-:LysR_family_transcriptional_regulator:cds3294:-:875:NZ_FLKM01000009.1	112.776	0.281619	0.175958	1.60049	0.109489	0.228944
CDS:BN6539_RS00750:-:hypothetical_protein:cds147:+:878:NZ_FLKM01000007.1	1685.43	0.281103	0.0791931	3.54958	0.000385844	0.00229712
CDS:BN6539_RS05265:-:hypothetical_protein:cds1054:-:2387:NZ_FLKM01000008.1	32.4957	0.281064	0.239108	1.17547	0.239808	0.395523
CDS:BN6539_RS05720:-:AraC_family_transcriptional_regulator:cds1144:-:461:NZ_FLKM01000008.1	317.692	0.281061	0.115107	2.44173	0.014617	0.0479299
CDS:BN6539_RS10125:-:TetR/AcrR_family_transcriptional_regulator:cds2033:-:611:NZ_FLKM01000008.1	330.534	0.279924	0.132394	2.11432	0.0344881	0.0940406
CDS:BN6539_RS20195:-:type_I_DNA_topoisomerase:cds4020:-:2057:NZ_FLKM01000009.1	3994.55	0.279279	0.0775999	3.59896	0.000319489	0.00196382
CDS:BN6539_RS19530:-:alcohol_dehydrogenase:cds3901:-:1031:NZ_FLKM01000009.1	319.93	0.278776	0.11721	2.37844	0.0173863	0.0551437
CDS:BN6539_RS14200:-:hypothetical_protein:cds2851:+:833:NZ_FLKM01000009.1	1.77108	0.278611	0.146948	1.89598	0.0579627	NA
CDS:BN6539_RS17285:-:hypothetical_protein:cds3452:+:7250:NZ_FLKM01000009.1	9.489	0.278282	0.240859	1.15537	0.247937	NA
CDS:BN6539_RS22125:-:DNA_helicase:cds2356:+:8012:NZ_FLKM01000009.1	2.12991	0.277705	0.161241	1.72229	0.0850161	NA
CDS:BN6539_RS16840:-:hypothetical_protein:cds3369:+:404:NZ_FLKM01000009.1	225.99	0.27714	0.145915	1.89932	0.0575223	0.140572
CDS:BN6539_RS09805:-:hypothetical_protein:cds1969:+:1439:NZ_FLKM01000008.1	2.18511	0.276754	0.161942	1.70897	0.087456	NA
CDS:BN6539_RS15330:-:TetR/AcrR_family_transcriptional_regulator:cds3067:-:563:NZ_FLKM01000009.1	99.269	0.276705	0.182512	1.51609	0.129496	0.259272
CDS:BN6539_RS03470:-:hypothetical_protein:cds693:+:1610:NZ_FLKM01000008.1	10.5337	0.27669	0.23086	1.19851	0.230717	NA
CDS:BN6539_RS21800:-:conjugal_transfer_protein:cds1518:+:296:NZ_FLKM01000008.1	31.3648	0.276198	0.239186	1.15474	0.248196	0.406552
CDS:BN6539_RS18420:-:DNA-binding_response_regulator:cds3681:+:695:NZ_FLKM01000009.1	2896.3	0.276101	0.0693563	3.9809	6.87e-05	0.000514048
CDS:BN6539_RS13880:-:hypothetical_protein:cds2787:-:977:NZ_FLKM01000009.1	74.4373	0.275959	0.194756	1.41695	0.156498	0.297554
CDS:BN6539_RS03940:-:hypothetical_protein:cds788:+:743:NZ_FLKM01000008.1	421.282	0.275566	0.112957	2.43957	0.0147049	0.048174
CDS:BN6539_RS02230:-:hypothetical_protein:cds444:-:359:NZ_FLKM01000008.1	552.542	0.275555	0.0997476	2.76253	0.00573561	0.0227143
CDS:BN6539_RS07745:-:diguanylate_cyclase:cds1554:-:2684:NZ_FLKM01000008.1	943.071	0.275505	0.081498	3.38051	0.000723515	0.0039289
CDS:BN6539_RS15610:-:hypothetical_protein:cds3124:-:974:NZ_FLKM01000009.1	244.097	0.275065	0.130351	2.11019	0.0348421	0.0946123
CDS:BN6539_RS11455:-:hypothetical_protein:cds2299:+:1034:NZ_FLKM01000009.1	38.7867	0.274908	0.239172	1.14942	0.250383	0.40864
CDS:BN6539_RS04800:-:DNA-binding_response_regulator:cds961:+:698:NZ_FLKM01000008.1	138.616	0.274392	0.163363	1.67965	0.0930251	0.202066
CDS:BN6539_RS16985:-:DNA-binding_response_regulator:cds3398:+:701:NZ_FLKM01000009.1	23.3395	0.274366	0.250093	1.09706	0.272616	0.433988
CDS:BN6539_RS05705:-:antibiotic_acetyltransferase:cds1141:+:614:NZ_FLKM01000008.1	26.9101	0.274325	0.247288	1.10933	0.267287	0.428264
CDS:BN6539_RS16595:-:hypothetical_protein:cds3321:+:1259:NZ_FLKM01000009.1	142.819	0.274051	0.156389	1.75237	0.079711	0.179775
CDS:BN6539_RS03245:-:FAD/NADP-binding_oxidoreductase:cds649:-:1709:NZ_FLKM01000008.1	109.01	0.273695	0.172251	1.58893	0.112075	0.232452
CDS:BN6539_RS02445:-:hypothetical_protein:cds488:-:416:NZ_FLKM01000008.1	120.841	0.273688	0.167252	1.63638	0.10176	0.216958
CDS:BN6539_RS07135:-:hypothetical_protein:cds1428:-:248:NZ_FLKM01000008.1	11.8395	0.272793	0.247877	1.10052	0.271107	NA
CDS:BN6539_RS13480:-:anaerobic_sulfite_reductase_subunit_AsrB:cds2702:+:794:NZ_FLKM01000009.1	6649.29	0.272742	0.0716636	3.80587	0.000141307	0.00096282
CDS:BN6539_RS01005:-:hypothetical_protein:cds197:+:1541:NZ_FLKM01000007.1	4.56934	0.2727	0.21041	1.29605	0.19496	NA
CDS:BN6539_RS14310:-:SAM-dependent_methyltransferase:cds2873:-:1145:NZ_FLKM01000009.1	533.444	0.271978	0.0996291	2.72991	0.00633518	0.0246261
CDS:BN6539_RS16855:-:glyoxalase/bleomycin_resistance/dioxygenase_family_protein:cds3372:+:365:NZ_FLKM01000009.1	165.901	0.271907	0.15038	1.80813	0.0705866	0.164168
CDS:BN6539_RS05055:-:hypothetical_protein:cds1012:-:428:NZ_FLKM01000008.1	85.2701	0.271131	0.184483	1.46968	0.141647	0.276355
CDS:BN6539_RS15950:-:manganese_efflux_pump:cds3194:+:545:NZ_FLKM01000009.1	929.235	0.270892	0.0857216	3.16014	0.00157695	0.00777413
CDS:BN6539_RS16020:-:amidohydrolase:cds3208:+:1169:NZ_FLKM01000009.1	671.076	0.270554	0.0955019	2.83297	0.00461184	0.0192444
CDS:BN6539_RS07715:-:glutamine-hydrolyzing_GMP_synthase:cds1548:+:1541:NZ_FLKM01000008.1	2508.2	0.270523	0.092021	2.93979	0.00328434	0.0142334
CDS:BN6539_RS19535:-:hypothetical_protein:cds3902:-:380:NZ_FLKM01000009.1	152.023	0.270259	0.158388	1.70631	0.0879511	0.19395
CDS:BN6539_RS03105:-:hypothetical_protein:cds621:+:398:NZ_FLKM01000008.1	695.63	0.269998	0.0941824	2.86675	0.00414709	0.017548
CDS:BN6539_RS20580:-:hypothetical_protein:cds4096:-:1202:NZ_FLKM01000009.1	547.764	0.269901	0.107796	2.50381	0.0122865	0.0418185
CDS:BN6539_RS12815:-:cation-translocating_P-type_ATPase:cds2571:-:2540:NZ_FLKM01000009.1	450.679	0.269857	0.108052	2.49747	0.0125084	0.0424931
CDS:BN6539_RS06875:-:DNA-3-methyladenine_glycosylase_2_family_protein:cds1375:+:599:NZ_FLKM01000008.1	360.84	0.269192	0.118952	2.26304	0.0236331	0.0703497
CDS:BN6539_RS21460:-:YlmC/YmxH_family_sporulation_protein:cds4273:-:242:NZ_FLKM01000009.1	6.68567	0.268971	0.226344	1.18833	0.234705	NA
CDS:BN6539_RS06810:-:hypothetical_protein:cds1362:+:644:NZ_FLKM01000008.1	1709.63	0.268905	0.0826938	3.25181	0.00114671	0.00590492
CDS:BN6539_RS08480:-:3-oxoacyl-[acyl-carrier-protein]_reductase:cds1701:+:743:NZ_FLKM01000008.1	373.018	0.268839	0.13891	1.93535	0.0529471	0.131688
CDS:BN6539_RS13370:-:hypothetical_protein:cds2682:-:944:NZ_FLKM01000009.1	365.851	0.268738	0.113676	2.36407	0.0180754	0.0568264
CDS:BN6539_RS17430:-:ornithine_cyclodeaminase_family_protein:cds3482:+:986:NZ_FLKM01000009.1	3.91137	0.268699	0.197224	1.3624	0.173071	NA
CDS:BN6539_RS19995:-:carboxypeptidase_M32:cds3995:-:1523:NZ_FLKM01000009.1	233.489	0.268624	0.150422	1.7858	0.0741309	0.170311
CDS:BN6539_RS04805:-:ATPase:cds962:+:1289:NZ_FLKM01000008.1	481.452	0.268555	0.11136	2.4116	0.0158826	0.0512485
CDS:BN6539_RS02295:-:hypothetical_protein:cds457:-:1736:NZ_FLKM01000008.1	14.2289	0.268526	0.251216	1.06891	0.285112	NA
CDS:BN6539_RS13490:-:hypothetical_protein:cds2704:-:785:NZ_FLKM01000009.1	46.8237	0.267991	0.22	1.21814	0.223172	0.377346
CDS:BN6539_RS16530:-:TetR_family_transcriptional_regulator:cds3308:-:596:NZ_FLKM01000009.1	86.8565	0.267591	0.19325	1.38469	0.166147	0.309819
CDS:BN6539_RS00540:-:cobyrinic_acid_a%2Cc-diamide_synthase:cds105:-:788:NZ_FLKM01000007.1	371.427	0.267519	0.11581	2.30998	0.020889	0.0636617
CDS:BN6539_RS00490:-:carbamoyl-phosphate_synthase_glutamine-hydrolyzing_large_subunit:cds95:-:3176:NZ_FLKM01000007.1	149.009	0.267295	0.157401	1.69818	0.0894746	0.196734
CDS:BN6539_RS21920:-:type_II_toxin-antitoxin_system_RelE/ParE_family_toxin:cds2609:+:275:NZ_FLKM01000009.1	28.3957	0.267218	0.240952	1.10901	0.267426	0.428264
CDS:BN6539_RS16185:-:IS4/IS5_family_transposase:cds3239:+:1322:NZ_FLKM01000009.1	692.789	0.267176	0.0971561	2.74997	0.0059601	0.0233454
CDS:BN6539_RS05685:-:hypothetical_protein:cds1137:+:464:NZ_FLKM01000008.1	162.251	0.267121	0.154784	1.72577	0.0843884	0.188207
CDS:BN6539_RS04135:-:hypothetical_protein:cds827:+:518:NZ_FLKM01000008.1	141.589	0.266787	0.163726	1.62947	0.103214	0.218498
CDS:BN6539_RS06490:-:hypothetical_protein:cds1298:+:728:NZ_FLKM01000008.1	448.867	0.266613	0.113946	2.33983	0.0192926	0.0599694
CDS:BN6539_RS06175:-:PLP-dependent_aminotransferase_family_protein:cds1235:-:1409:NZ_FLKM01000008.1	80.3855	0.266582	0.199206	1.33822	0.180824	0.32771
CDS:BN6539_RS02955:-:hypothetical_protein:cds591:-:1748:NZ_FLKM01000008.1	481.063	0.266251	0.107828	2.46921	0.0135411	0.0450614
CDS:BN6539_RS00675:-:ABC_transporter_permease:cds132:-:791:NZ_FLKM01000007.1	78.6467	0.266145	0.19837	1.34166	0.179707	0.326462
CDS:BN6539_RS19070:-:hypothetical_protein:cds3809:+:1295:NZ_FLKM01000009.1	2085.82	0.26578	0.0844965	3.14545	0.0016583	0.00810822
CDS:BN6539_RS05665:-:LysR_family_transcriptional_regulator:cds1133:-:938:NZ_FLKM01000008.1	273.771	0.265675	0.127263	2.0876	0.0368335	0.0986632
CDS:BN6539_RS07350:-:tRNA_lysidine34_synthetase_TilS:cds1471:+:1397:NZ_FLKM01000008.1	4722.59	0.265312	0.071769	3.69674	0.000218384	0.00140359
CDS:BN6539_RS09735:-:hypothetical_protein:cds1955:+:182:NZ_FLKM01000008.1	79.414	0.265057	0.193172	1.37213	0.170023	0.314591
CDS:BN6539_RS06540:-:hypothetical_protein:cds1308:+:692:NZ_FLKM01000008.1	3030.28	0.264994	0.0749645	3.53492	0.000407893	0.00240442
CDS:BN6539_RS13305:-:GntR_family_transcriptional_regulator:cds2669:-:713:NZ_FLKM01000009.1	342.741	0.26492	0.117952	2.24599	0.0247044	0.0728642
CDS:BN6539_RS04000:-:NCS2_family_permease:cds800:-:1358:NZ_FLKM01000008.1	109.199	0.264423	0.181347	1.4581	0.144813	0.281305
CDS:BN6539_RS09970:-:PadR_family_transcriptional_regulator:cds2002:+:332:NZ_FLKM01000008.1	619.678	0.264038	0.121316	2.17645	0.0295217	0.0843962
CDS:BN6539_RS14925:-:hypothetical_protein:cds2994:+:2066:NZ_FLKM01000009.1	436.222	0.263906	0.123065	2.14443	0.0319981	0.088945
CDS:BN6539_RS13470:-:nitrite_transporter_NirC:cds2700:+:767:NZ_FLKM01000009.1	5334.4	0.263415	0.0789612	3.336	0.000849925	0.0044862
CDS:BN6539_RS05935:-:DUF3791_domain-containing_protein:cds1188:+:215:NZ_FLKM01000008.1	93.8056	0.263032	0.181787	1.44692	0.147919	0.285023
CDS:BN6539_RS20270:-:N-acetyltransferase:cds4034:-:542:NZ_FLKM01000009.1	82.962	0.262633	0.19245	1.36468	0.172353	0.316939
CDS:BN6539_RS11045:-:IS4/IS5_family_transposase:cds2218:+:1322:NZ_FLKM01000009.1	676.552	0.262501	0.0951884	2.7577	0.00582093	0.0228752
CDS:BN6539_RS06695:-:diguanylate_cyclase:cds1339:+:1661:NZ_FLKM01000008.1	2043.37	0.262028	0.0729893	3.58995	0.000330743	0.00201595
CDS:BN6539_RS02540:-:hypothetical_protein:cds507:-:683:NZ_FLKM01000008.1	190.685	0.261672	0.14636	1.78786	0.0737979	0.169655
CDS:BN6539_RS12845:-:hypothetical_protein:cds2577:+:950:NZ_FLKM01000009.1	37.611	0.261593	0.232007	1.12752	0.259522	0.418787
CDS:BN6539_RS17390:-:ribonuclease_HII:cds3474:+:665:NZ_FLKM01000009.1	2669.87	0.261375	0.0635216	4.11474	3.88e-05	0.000316446
CDS:BN6539_RS18240:-:hypothetical_protein:cds3645:+:815:NZ_FLKM01000009.1	4995.42	0.260475	0.0741442	3.51309	0.000442934	0.00259392
CDS:BN6539_RS11750:-:hypothetical_protein:cds2358:+:1355:NZ_FLKM01000009.1	6.65281	0.260456	0.231993	1.12269	0.261569	NA
CDS:BN6539_RS10555:-:amino_acid_permease:cds2119:+:1388:NZ_FLKM01000008.1	115.879	0.260211	0.185174	1.40523	0.159953	0.301346
CDS:BN6539_RS00405:-:DNA-binding_response_regulator:cds78:+:686:NZ_FLKM01000007.1	67.5346	0.260154	0.197366	1.31813	0.187461	0.336099
CDS:BN6539_RS15460:-:N-acetyltransferase:cds3093:+:509:NZ_FLKM01000009.1	51.7002	0.259316	0.216767	1.19629	0.231584	0.386173
CDS:BN6539_RS08835:-:Na+/H+_antiporter_NhaC:cds1773:+:1441:NZ_FLKM01000008.1	3.15561	0.259278	0.188869	1.37279	0.169816	NA
CDS:BN6539_RS01815:-:DNA_repair_protein_RadA:cds359:-:1379:NZ_FLKM01000008.1	1073.97	0.259127	0.08092	3.20226	0.00136355	0.00687896
CDS:BN6539_RS17570:-:hypothetical_protein:cds3510:+:1613:NZ_FLKM01000009.1	18.3089	0.258717	0.25058	1.03247	0.30185	0.468528
CDS:BN6539_RS06885:-:ABC_transporter_ATP-binding_protein:cds1377:+:1586:NZ_FLKM01000008.1	4405.29	0.258709	0.0690069	3.74903	0.000177517	0.00116806
CDS:BN6539_RS20840:-:DNA-binding_response_regulator:cds4148:-:782:NZ_FLKM01000009.1	4.76068	0.258678	0.21399	1.20883	0.226727	NA
CDS:BN6539_RS01155:-:DUF4300_domain-containing_protein:cds225:-:1670:NZ_FLKM01000007.1	1149.17	0.25847	0.0835044	3.09529	0.0019662	0.00927217
CDS:BN6539_RS14250:-:LemA_family_protein:cds2861:+:554:NZ_FLKM01000009.1	346.016	0.258037	0.114684	2.24998	0.0244504	0.0723602
CDS:BN6539_RS00195:-:DUF4430_domain-containing_protein:cds37:-:905:NZ_FLKM01000004.1	485.135	0.257989	0.106805	2.41551	0.015713	0.0508722
CDS:BN6539_RS05880:-:hypothetical_protein:cds1177:+:566:NZ_FLKM01000008.1	119.85	0.257097	0.179528	1.43207	0.152122	0.291243
CDS:BN6539_RS00535:-:2-hydroxyacyl-CoA_dehydratase:cds104:-:1190:NZ_FLKM01000007.1	787.38	0.256947	0.0970766	2.64685	0.0081246	0.0297128
CDS:BN6539_RS05155:-:ATPase_P:cds1032:+:2412:NZ_FLKM01000008.1	4743.41	0.256607	0.0713992	3.59398	0.000325668	0.0019918
CDS:BN6539_RS06600:-:phosphatase_PAP2_family_protein:cds1320:+:665:NZ_FLKM01000008.1	511.238	0.256516	0.100155	2.56119	0.0104315	0.0366038
CDS:BN6539_RS18465:-:hypothetical_protein:cds3690:+:314:NZ_FLKM01000009.1	334.474	0.256272	0.137704	1.86104	0.0627387	0.150506
CDS:BN6539_RS15735:-:RNA_polymerase_sigma_factor:cds3150:+:545:NZ_FLKM01000009.1	17.1686	0.256233	0.251281	1.01971	0.307868	0.474376
CDS:BN6539_RS14840:-:hypothetical_protein:cds2977:-:788:NZ_FLKM01000009.1	153.766	0.255864	0.148793	1.71959	0.085507	0.189992
CDS:BN6539_RS13095:-:3-oxoacyl-ACP_reductase:cds2627:+:764:NZ_FLKM01000009.1	34.617	0.255767	0.237457	1.07711	0.281432	0.443753
CDS:BN6539_RS02215:-:GGDEF_domain-containing_protein:cds441:-:1241:NZ_FLKM01000008.1	894.981	0.255614	0.0916999	2.78751	0.00531149	0.0214615
CDS:BN6539_RS19375:-:50S_ribosomal_protein_L32:cds3870:-:188:NZ_FLKM01000009.1	12010.3	0.255411	0.097426	2.62159	0.008752	0.0316071
CDS:BN6539_RS09905:-:TetR/AcrR_family_transcriptional_regulator:cds1989:-:572:NZ_FLKM01000008.1	401.149	0.255284	0.105772	2.41353	0.015799	0.0511044
CDS:BN6539_RS12695:-:hypothetical_protein:cds2547:+:218:NZ_FLKM01000009.1	100.809	0.255228	0.180576	1.41341	0.157535	0.298891
CDS:BN6539_RS05835:-:transcriptional_regulator:cds1168:-:350:NZ_FLKM01000008.1	154.329	0.255214	0.164809	1.54855	0.121491	0.24825
CDS:BN6539_RS00755:-:hypothetical_protein:cds148:+:401:NZ_FLKM01000007.1	1513.77	0.25513	0.0735701	3.46785	0.000524643	0.00296581
CDS:BN6539_RS10660:-:recombinase:cds2143:+:1856:NZ_FLKM01000008.1	39.3681	0.254274	0.228462	1.11298	0.265717	0.426862
CDS:BN6539_RS15160:-:NAD-dependent_alcohol_dehydrogenase:cds3038:+:1157:NZ_FLKM01000009.1	17.9975	0.254269	0.251264	1.01196	0.311556	0.478004
CDS:BN6539_RS02330:-:amino_acid_permease:cds464:-:1412:NZ_FLKM01000008.1	739.532	0.254175	0.0868424	2.92686	0.00342407	0.0147145
CDS:BN6539_RS11940:-:hypothetical_protein:cds2397:+:191:NZ_FLKM01000009.1	80.1768	0.253829	0.191821	1.32326	0.185748	0.334534
CDS:BN6539_RS06750:-:sodium-dependent_transporter:cds1350:+:1310:NZ_FLKM01000008.1	1664.69	0.253534	0.0969797	2.6143	0.00894102	0.0322213
CDS:BN6539_RS12595:-:hypothetical_protein:cds2527:-:866:NZ_FLKM01000009.1	310.868	0.253524	0.118427	2.14077	0.0322928	0.0893726
CDS:BN6539_RS17660:-:aminopeptidase:cds3528:+:1379:NZ_FLKM01000009.1	296.466	0.252999	0.129205	1.95812	0.0502154	0.126583
CDS:BN6539_RS11655:-:ABC_transporter_ATP-binding_protein:cds2339:+:890:NZ_FLKM01000009.1	3638.44	0.252817	0.0678606	3.72554	0.000194899	0.00127004
CDS:BN6539_RS17465:-:dihydrofolate_reductase:cds3489:+:533:NZ_FLKM01000009.1	1406.3	0.252773	0.0825146	3.06337	0.00218857	0.0101604
CDS:BN6539_RS07505:-:hypothetical_protein:cds1502:+:851:NZ_FLKM01000008.1	810.58	0.252657	0.106814	2.36539	0.0180109	0.0566736
CDS:BN6539_RS05870:-:hypothetical_protein:cds1175:+:623:NZ_FLKM01000008.1	137.095	0.252556	0.166613	1.51582	0.129564	0.259272
CDS:BN6539_RS08675:-:hypothetical_protein:cds1741:+:1346:NZ_FLKM01000008.1	102.032	0.252506	0.184879	1.36579	0.172005	0.316723
CDS:BN6539_RS06870:-:peptidoglycan_editing_factor_PgeF:cds1374:+:827:NZ_FLKM01000008.1	394.828	0.25219	0.120765	2.08828	0.0367727	0.0986386
CDS:BN6539_RS15345:-:helicase:cds3070:+:2066:NZ_FLKM01000009.1	81.7796	0.251937	0.193744	1.30036	0.193477	0.342431
CDS:BN6539_RS05790:-:nitroreductase:cds1158:+:650:NZ_FLKM01000008.1	129.758	0.251866	0.16529	1.52379	0.127562	0.256719
CDS:BN6539_RS16890:-:LysR_family_transcriptional_regulator:cds3379:-:869:NZ_FLKM01000009.1	35.276	0.251392	0.233101	1.07847	0.280825	0.443046
CDS:BN6539_RS17380:-:50S_ribosomal_protein_L19:cds3472:+:341:NZ_FLKM01000009.1	16359.3	0.25135	0.0953882	2.63503	0.00841308	0.0305806
CDS:BN6539_RS13090:-:hypothetical_protein:cds2626:+:302:NZ_FLKM01000009.1	10.2145	0.251222	0.246116	1.02075	0.307374	NA
CDS:BN6539_RS20715:-:ABC_transporter_ATP-binding_protein:cds4123:-:959:NZ_FLKM01000009.1	6.9147	0.25103	0.233803	1.07368	0.282964	NA
CDS:BN6539_RS05885:-:hypothetical_protein:cds1178:+:638:NZ_FLKM01000008.1	200.485	0.250721	0.138495	1.81032	0.0702459	0.163694
CDS:BN6539_RS21180:-:threonine--tRNA_ligase:cds4216:-:1745:NZ_FLKM01000009.1	10850.5	0.25014	0.239973	1.04237	0.297242	0.462987
CDS:BN6539_RS06215:-:amidinotransferase:cds1243:+:941:NZ_FLKM01000008.1	151.035	0.249277	0.171305	1.45517	0.145622	0.282267
CDS:BN6539_RS17615:-:ABC_transporter_permease:cds3519:+:884:NZ_FLKM01000009.1	3.74222	0.248922	0.190161	1.309	0.190533	NA
CDS:BN6539_RS09815:-:hypothetical_protein:cds1971:+:1082:NZ_FLKM01000008.1	145.21	0.248694	0.176505	1.40899	0.158838	0.300092
CDS:BN6539_RS14150:-:N-acetyltransferase:cds2841:+:479:NZ_FLKM01000009.1	186.335	0.248564	0.149893	1.65827	0.0972622	0.209111
CDS:BN6539_RS16845:-:phosphorylase:cds3370:+:749:NZ_FLKM01000009.1	346.683	0.248302	0.121346	2.04623	0.0407341	0.106874
CDS:BN6539_RS03145:-:DNA_helicase_UvrD:cds629:+:2159:NZ_FLKM01000008.1	2660.79	0.248254	0.0723526	3.43117	0.000600993	0.00335508
CDS:BN6539_RS11090:-:sodium:alanine_symporter_family_protein:cds2227:-:1412:NZ_FLKM01000009.1	1020.89	0.247946	0.0808908	3.0652	0.00217526	0.0101249
CDS:BN6539_RS08840:-:EamA/RhaT_family_transporter:cds1774:+:926:NZ_FLKM01000008.1	5.37765	0.247798	0.210159	1.1791	0.23836	NA
CDS:BN6539_RS20400:-:ABC_transporter_substrate-binding_protein:cds4061:+:920:NZ_FLKM01000009.1	657.811	0.247282	0.0963139	2.56746	0.0102446	0.0360673
CDS:BN6539_RS05180:-:50S_ribosomal_protein_L13:cds1037:+:428:NZ_FLKM01000008.1	11360.8	0.247225	0.0793652	3.11503	0.00183924	0.00877743
CDS:BN6539_RS08465:-:DUF561_domain-containing_protein:cds1698:+:911:NZ_FLKM01000008.1	342.214	0.247059	0.13084	1.88825	0.0589926	0.143245
CDS:BN6539_RS13015:-:YibE/F_family_protein:cds2611:-:1208:NZ_FLKM01000009.1	284.311	0.246576	0.134552	1.83257	0.0668663	0.157728
CDS:BN6539_RS20605:-:hypothetical_protein:cds4101:-:1376:NZ_FLKM01000009.1	1855.41	0.246137	0.0804478	3.05959	0.00221643	0.0102499
CDS:BN6539_RS14945:-:hypothetical_protein:cds2998:-:1031:NZ_FLKM01000009.1	7.24645	0.245216	0.235481	1.04134	0.297719	NA
CDS:BN6539_RS02900:-:sodium-dependent_transporter:cds580:-:1544:NZ_FLKM01000008.1	44.6994	0.24515	0.228884	1.07107	0.284139	0.447431
CDS:BN6539_RS03810:-:metal-binding_protein:cds762:+:521:NZ_FLKM01000008.1	313.006	0.244826	0.117253	2.08801	0.0367968	0.0986386
CDS:BN6539_RS16205:-:hypothetical_protein:cds3243:+:890:NZ_FLKM01000009.1	507.514	0.243906	0.105842	2.30443	0.0211987	0.0643865
CDS:BN6539_RS10530:-:50S_ribosomal_protein_L35:cds2114:+:200:NZ_FLKM01000008.1	3425.77	0.243718	0.0803899	3.0317	0.00243182	0.0110886
CDS:BN6539_RS01015:-:hypothetical_protein:cds199:-:581:NZ_FLKM01000007.1	332.078	0.24361	0.119654	2.03596	0.0417548	0.108986
CDS:BN6539_RS12515:-:amino_acid_permease:cds2511:+:1394:NZ_FLKM01000009.1	12.7598	0.24326	0.246915	0.985198	0.324527	NA
CDS:BN6539_RS03825:-:hypothetical_protein:cds765:+:506:NZ_FLKM01000008.1	75.4792	0.243249	0.208565	1.1663	0.243493	0.400495
CDS:BN6539_RS06440:-:hypothetical_protein:cds1288:+:2357:NZ_FLKM01000008.1	20.2252	0.242495	0.251057	0.965899	0.334095	0.501212
CDS:BN6539_RS18460:-:hypothetical_protein:cds3689:+:767:NZ_FLKM01000009.1	896.598	0.242294	0.107348	2.2571	0.0240021	0.0711526
CDS:BN6539_RS16475:-:MATE_family_efflux_transporter:cds3297:-:1364:NZ_FLKM01000009.1	69.0533	0.241858	0.209762	1.15301	0.248907	0.406972
CDS:BN6539_RS09885:-:DUF3796_domain-containing_protein:cds1985:-:362:NZ_FLKM01000008.1	17.3741	0.241689	0.251175	0.962235	0.335932	0.502449
CDS:BN6539_RS03945:-:amidohydrolase:cds789:+:1208:NZ_FLKM01000008.1	733.26	0.241544	0.0961921	2.51106	0.0120368	0.0411247
CDS:BN6539_RS10890:-:DUF5058_domain-containing_protein:cds2190:+:695:NZ_FLKM01000008.1	14.0467	0.241442	0.251015	0.961864	0.336118	NA
CDS:BN6539_RS03985:-:MFS_transporter:cds797:+:1193:NZ_FLKM01000008.1	544.974	0.241427	0.103342	2.3362	0.0194808	0.060293
CDS:BN6539_RS02450:-:hybrid_sensor_histidine_kinase/response_regulator:cds489:+:2756:NZ_FLKM01000008.1	230.506	0.241036	0.141107	1.70817	0.0876041	0.193333
CDS:BN6539_RS15960:-:XTP/dITP_diphosphatase:cds3196:+:599:NZ_FLKM01000009.1	751.618	0.241018	0.086549	2.78476	0.00535668	0.0215677
CDS:BN6539_RS02615:-:IS4/IS5_family_transposase:cds523:+:1322:NZ_FLKM01000008.1	661.366	0.240505	0.0908922	2.64605	0.00814379	0.0297232
CDS:BN6539_RS10325:-:radical_SAM_protein:cds2073:-:1007:NZ_FLKM01000008.1	143.418	0.240256	0.160957	1.49267	0.135525	0.2688
CDS:BN6539_RS06140:-:NusG_domain_II-containing_protein:cds1228:-:371:NZ_FLKM01000008.1	198.97	0.24008	0.149674	1.60402	0.108709	0.227758
CDS:BN6539_RS13485:-:sulfite_reductase_subunit_C:cds2703:+:962:NZ_FLKM01000009.1	16249.5	0.240029	0.0768994	3.12134	0.00180032	0.00862615
CDS:BN6539_RS03260:-:isocitrate_lyase/phosphoenolpyruvate_mutase_family_protein:cds652:+:830:NZ_FLKM01000008.1	273.27	0.239729	0.132811	1.80505	0.0710672	0.165178
CDS:BN6539_RS06620:-:hypothetical_protein:cds1324:-:545:NZ_FLKM01000008.1	96.0061	0.23962	0.177512	1.34989	0.177053	0.323258
CDS:BN6539_RS01480:-:hypothetical_protein:cds293:-:725:NZ_FLKM01000008.1	306.632	0.239579	0.139445	1.71809	0.0857799	0.190244
CDS:BN6539_RS19285:-:HD_domain-containing_protein:cds3852:-:524:NZ_FLKM01000009.1	566.535	0.239263	0.11018	2.17156	0.0298889	0.0849499
CDS:BN6539_RS08660:-:LytR_family_transcriptional_regulator:cds1738:+:1424:NZ_FLKM01000008.1	2441.77	0.239219	0.0756145	3.16367	0.00155791	0.0077121
CDS:BN6539_RS14270:-:aspartate_aminotransferase:cds2865:+:1166:NZ_FLKM01000009.1	1473.18	0.23907	0.211384	1.13097	0.258066	0.417602
CDS:BN6539_RS02620:-:hypothetical_protein:cds524:-:203:NZ_FLKM01000008.1	736.079	0.238863	0.0941426	2.53725	0.0111729	0.0386148
CDS:BN6539_RS07625:-:23S_rRNA_adenine2058-N6-methyltransferase_ErmB:cds1528:+:737:NZ_FLKM01000008.1	30772.8	0.238623	0.0627842	3.80069	0.000144294	0.000977597
CDS:BN6539_RS00655:-:Na/Pi_cotransporter_family_protein:cds128:-:1742:NZ_FLKM01000007.1	2026.67	0.238429	0.067597	3.52722	0.000419955	0.00247146
CDS:BN6539_RS03380:-:PLP-dependent_lyase/thiolase:cds675:+:1415:NZ_FLKM01000008.1	363.54	0.238339	0.118127	2.01766	0.0436267	0.11265
CDS:BN6539_RS18680:-:2-hydroxyglutaryl-CoA_dehydratase:cds3732:+:4223:NZ_FLKM01000009.1	5453.61	0.238199	0.0598379	3.98074	6.87e-05	0.000514048
CDS:BN6539_RS10790:-:4-hydroxybutyryl-CoA_dehydratase:cds2170:+:1481:NZ_FLKM01000008.1	3.89111	0.237858	0.191101	1.24467	0.213252	NA
CDS:BN6539_RS13395:-:hybrid_sensor_histidine_kinase/response_regulator:cds2687:+:2423:NZ_FLKM01000009.1	737.771	0.23763	0.103443	2.29721	0.0216071	0.06535
CDS:BN6539_RS05525:-:hypothetical_protein:cds1105:+:926:NZ_FLKM01000008.1	6.45873	0.237306	0.227839	1.04155	0.29762	NA
CDS:BN6539_RS03395:-:tetratricopeptide_repeat-containing_protein:cds678:+:785:NZ_FLKM01000008.1	49.6211	0.237086	0.225734	1.05029	0.293586	0.45928
CDS:BN6539_RS02005:-:XRE_family_transcriptional_regulator:cds398:-:800:NZ_FLKM01000008.1	2892.22	0.236922	0.0658383	3.59855	0.000319998	0.00196382
CDS:BN6539_RS11430:-:lipoate--protein_ligase:cds2294:+:983:NZ_FLKM01000009.1	15.9628	0.236843	0.251272	0.942576	0.345898	NA
CDS:BN6539_RS06895:-:hypothetical_protein:cds1379:+:1229:NZ_FLKM01000008.1	2068.67	0.236696	0.0675573	3.50363	0.000458965	0.00267034
CDS:BN6539_RS01630:-:LysR_family_transcriptional_regulator:cds323:+:860:NZ_FLKM01000008.1	325.138	0.236657	0.114436	2.06802	0.0386379	0.10247
CDS:BN6539_RS19120:-:hypothetical_protein:cds3819:-:848:NZ_FLKM01000009.1	542.9	0.236505	0.102339	2.31099	0.0208334	0.0635819
CDS:BN6539_RS19280:-:B12-binding_domain-containing_radical_SAM_protein:cds3851:-:1844:NZ_FLKM01000009.1	1584.37	0.236115	0.0746633	3.1624	0.00156473	0.00773004
CDS:BN6539_RS08105:-:hypothetical_protein:cds1626:+:560:NZ_FLKM01000008.1	82.804	0.236074	0.187521	1.25892	0.20806	0.358848
CDS:BN6539_RS12140:-:hypothetical_protein:cds2436:+:788:NZ_FLKM01000009.1	164.119	0.236	0.160166	1.47347	0.140625	0.27526
CDS:BN6539_RS13345:-:ABC_transporter_ATP-binding_protein:cds2677:+:986:NZ_FLKM01000009.1	26.4741	0.235623	0.241561	0.975418	0.329353	0.495758
CDS:BN6539_RS13460:-:TIGR04076_family_protein:cds2698:-:259:NZ_FLKM01000009.1	89.7506	0.235281	0.184478	1.27538	0.202173	0.351231
CDS:BN6539_RS15740:-:DUF4367_domain-containing_protein:cds3151:+:638:NZ_FLKM01000009.1	38.6084	0.234673	0.230033	1.02017	0.307647	0.474239
CDS:BN6539_RS09705:-:EamA/RhaT_family_transporter:cds1949:+:914:NZ_FLKM01000008.1	522.861	0.234406	0.109478	2.14112	0.0322646	0.0893635
CDS:BN6539_RS06910:-:hypothetical_protein:cds1382:-:1472:NZ_FLKM01000008.1	4.52401	0.23436	0.202866	1.15525	0.247989	NA
CDS:BN6539_RS19910:-:hydrogenase:cds3978:-:1733:NZ_FLKM01000009.1	1788.33	0.234166	0.0765456	3.05917	0.00221954	0.0102511
CDS:BN6539_RS06880:-:shikimate_kinase:cds1376:+:491:NZ_FLKM01000008.1	1219.57	0.234145	0.0962659	2.43228	0.0150041	0.0489753
CDS:BN6539_RS03705:-:nucleotidyltransferase:cds741:+:920:NZ_FLKM01000008.1	1022.8	0.233455	0.0883568	2.64219	0.00823719	0.0300021
CDS:BN6539_RS09290:-:recombinase_TnpX:cds1866:+:1619:NZ_FLKM01000008.1	116.788	0.23308	0.192486	1.2109	0.225936	0.38032
CDS:BN6539_RS02705:-:APC_family_permease:cds541:-:1373:NZ_FLKM01000008.1	5.4255	0.23303	0.222819	1.04583	0.295641	NA
CDS:BN6539_RS15115:-:H+-transporting_ATPase:cds3029:+:1454:NZ_FLKM01000009.1	110.901	0.232685	0.178355	1.30462	0.192023	0.341631
CDS:BN6539_RS14225:-:hypothetical_protein:cds2856:+:1445:NZ_FLKM01000009.1	314.804	0.232516	0.119005	1.95383	0.0507219	0.127391
CDS:BN6539_RS20585:-:amidohydrolase:cds4097:-:1187:NZ_FLKM01000009.1	259.488	0.232094	0.127985	1.81345	0.0697627	0.163041
CDS:BN6539_RS06210:-:amidinotransferase:cds1242:+:953:NZ_FLKM01000008.1	299.581	0.231627	0.136905	1.69188	0.0906698	0.198166
CDS:BN6539_RS01240:-:AraC_family_transcriptional_regulator:cds243:+:968:NZ_FLKM01000007.1	244.349	0.231595	0.134901	1.71677	0.0860204	0.190542
CDS:BN6539_RS11840:-:XRE_family_transcriptional_regulator:cds2376:-:359:NZ_FLKM01000009.1	51.7999	0.231409	0.213361	1.08459	0.278105	0.440056
CDS:BN6539_RS15710:-:metal-dependent_transcriptional_regulator:cds3144:-:371:NZ_FLKM01000009.1	503.086	0.231141	0.112857	2.04808	0.0405517	0.106709
CDS:BN6539_RS18190:-:hypothetical_protein:cds3635:-:905:NZ_FLKM01000009.1	193.734	0.231027	0.152639	1.51355	0.130139	0.260133
CDS:BN6539_RS20835:-:GHKL_domain-containing_protein:cds4147:-:1298:NZ_FLKM01000009.1	3.88781	0.230996	0.199335	1.15883	0.246526	NA
CDS:BN6539_RS13435:-:hypothetical_protein:cds2693:+:575:NZ_FLKM01000009.1	39.8236	0.230885	0.229632	1.00545	0.314678	0.48024
CDS:BN6539_RS17510:-:acetolactate_synthase%2C_large_subunit%2C_biosynthetic_type:cds3498:+:1661:NZ_FLKM01000009.1	7426.88	0.230591	0.0667778	3.45311	0.00055416	0.00311303
CDS:BN6539_RS05970:-:LysR_family_transcriptional_regulator:cds1195:+:920:NZ_FLKM01000008.1	265.741	0.230239	0.124502	1.84927	0.0644186	0.153304
CDS:BN6539_RS13380:-:hypothetical_protein:cds2684:-:791:NZ_FLKM01000009.1	209.311	0.229762	0.141215	1.62704	0.103729	0.219073
CDS:BN6539_RS08850:-:MATE_family_efflux_transporter:cds1776:+:1307:NZ_FLKM01000008.1	277.214	0.229622	0.124082	1.85057	0.0642307	0.15306
CDS:BN6539_RS01490:-:appr-1-p_processing_enzyme_family_domain-containing_protein:cds295:-:757:NZ_FLKM01000008.1	324.876	0.229598	0.127364	1.8027	0.0714359	0.165498
CDS:BN6539_RS21505:-:bifunctional_phosphoribosyl-AMP_cyclohydrolase/phosphoribosyl-ATP_diphosphatase_HisIE:cds4282:-:647:NZ_FLKM01000009.1	142.887	0.22924	0.164327	1.39502	0.163009	0.305175
CDS:BN6539_RS12955:-:bifunctional_chorismate_mutase/prephenate_dehydratase:cds2599:+:1142:NZ_FLKM01000009.1	14479.9	0.229222	0.0780252	2.9378	0.0033055	0.0142734
CDS:BN6539_RS02455:-:hypothetical_protein:cds490:-:461:NZ_FLKM01000008.1	136.133	0.229132	0.174734	1.31132	0.189749	0.338508
CDS:BN6539_RS12490:-:ferredoxin:cds2506:+:1760:NZ_FLKM01000009.1	2918.41	0.229001	0.190703	1.20082	0.22982	0.384535
CDS:BN6539_RS06300:-:hypothetical_protein:cds1260:+:1085:NZ_FLKM01000008.1	34.8725	0.228718	0.237843	0.961632	0.336234	0.502449
CDS:BN6539_RS01175:-:xanthine_phosphoribosyltransferase:cds229:-:584:NZ_FLKM01000007.1	288.546	0.227814	0.129169	1.76369	0.0777848	0.176667
CDS:BN6539_RS22165:-:hypothetical_protein:cds3364:+:902:NZ_FLKM01000009.1	408.167	0.227406	0.10887	2.08879	0.0367268	0.0986386
CDS:BN6539_RS01120:-:excinuclease_ABC_subunit_UvrA:cds218:-:2834:NZ_FLKM01000007.1	2776.84	0.227116	0.0764496	2.9708	0.00297028	0.0131425
CDS:BN6539_RS01970:-:hypothetical_protein:cds391:+:1382:NZ_FLKM01000008.1	1099.28	0.227021	0.0769935	2.94858	0.00319237	0.013936
CDS:BN6539_RS02325:-:hypothetical_protein:cds463:-:1325:NZ_FLKM01000008.1	121.655	0.226704	0.165834	1.36705	0.171609	0.316614
CDS:BN6539_RS06065:-:L-serine_ammonia-lyase:cds1213:+:1205:NZ_FLKM01000008.1	758.096	0.226031	0.0944885	2.39216	0.0167497	0.0534083
CDS:BN6539_RS08120:-:NUDIX_domain-containing_protein:cds1629:-:551:NZ_FLKM01000008.1	401.67	0.226005	0.111276	2.03103	0.0422523	0.109575
CDS:BN6539_RS18405:-:hypothetical_protein:cds3678:+:1073:NZ_FLKM01000009.1	4901.79	0.225716	0.0585143	3.85746	0.000114573	0.000808329
CDS:BN6539_RS21095:-:hypothetical_protein:cds4199:-:875:NZ_FLKM01000009.1	2129.14	0.225627	0.0710223	3.17685	0.00148885	0.00740089
CDS:BN6539_RS10315:-:hypothetical_protein:cds2071:+:1499:NZ_FLKM01000008.1	29.7838	0.225545	0.238914	0.944041	0.345149	0.509688
CDS:BN6539_RS08185:-:hypothetical_protein:cds1642:-:497:NZ_FLKM01000008.1	765.695	0.225416	0.104937	2.14811	0.0317051	0.0884429
CDS:BN6539_RS06025:-:hypothetical_protein:cds1205:-:725:NZ_FLKM01000008.1	459.608	0.225413	0.108846	2.07095	0.0383639	0.101924
CDS:BN6539_RS15885:-:C-terminal_binding_protein:cds3180:+:989:NZ_FLKM01000009.1	169.551	0.225357	0.158812	1.41902	0.155893	0.296718
CDS:BN6539_RS13800:-:elongation_factor_4:cds2769:+:1808:NZ_FLKM01000009.1	3282.97	0.22467	0.0608499	3.6922	0.000222326	0.00142289
CDS:BN6539_RS12465:-:hypothetical_protein:cds2501:+:203:NZ_FLKM01000009.1	12.7258	0.224514	0.250191	0.897367	0.369523	NA
CDS:BN6539_RS06320:-:hypothetical_protein:cds1264:+:698:NZ_FLKM01000008.1	622.589	0.224343	0.12756	1.75873	0.0786236	0.178012
CDS:BN6539_RS00210:-:hypothetical_protein:cds40:-:8513:NZ_FLKM01000004.1	1932.72	0.224114	0.0822809	2.72377	0.00645413	0.0249532
CDS:BN6539_RS14275:-:hypothetical_protein:cds2866:+:1406:NZ_FLKM01000009.1	2884.51	0.22407	0.17415	1.28665	0.198216	0.347872
CDS:BN6539_RS17920:-:glycosyl_transferase:cds3580:+:617:NZ_FLKM01000009.1	164.647	0.224026	0.159858	1.40141	0.161092	0.302437
CDS:BN6539_RS01840:-:ABC_transporter_ATP-binding_protein:cds364:-:956:NZ_FLKM01000008.1	10.8622	0.224022	0.240822	0.930239	0.352247	NA
CDS:BN6539_RS10895:-:hypothetical_protein:cds2191:+:749:NZ_FLKM01000008.1	13.4309	0.224002	0.243818	0.918726	0.358239	NA
CDS:BN6539_RS16540:-:DNA_alkylation_repair_protein:cds3310:-:713:NZ_FLKM01000009.1	607.871	0.223991	0.103819	2.15752	0.0309652	0.0870904
CDS:BN6539_RS13465:-:Crp/Fnr_family_transcriptional_regulator:cds2699:+:662:NZ_FLKM01000009.1	420.13	0.223959	0.107538	2.0826	0.0372874	0.0997299
CDS:BN6539_RS19935:-:molybdopterin_oxidoreductase:cds3983:-:3509:NZ_FLKM01000009.1	24388.9	0.223611	0.0541266	4.13126	3.61e-05	0.000297251
CDS:BN6539_RS20175:-:sporulation_protein_YunB:cds4016:-:671:NZ_FLKM01000009.1	126.598	0.223559	0.166456	1.34306	0.179254	0.326253
CDS:BN6539_RS00035:-:sodium-dependent_transporter:cds6:+:1403:NZ_FLKM01000004.1	3038.09	0.223525	0.0639823	3.49354	0.000476658	0.00275539
CDS:BN6539_RS13455:-:carbohydrate-binding_domain-containing_protein:cds2697:+:2708:NZ_FLKM01000009.1	36.7189	0.222907	0.240913	0.925261	0.35483	0.520767
CDS:BN6539_RS12655:-:biotin_transporter_BioY:cds2539:+:563:NZ_FLKM01000009.1	162.693	0.222814	0.158039	1.40987	0.158579	0.299761
CDS:BN6539_RS11660:-:hypothetical_protein:cds2340:+:800:NZ_FLKM01000009.1	6529.04	0.222673	0.0688114	3.23599	0.00121221	0.00621537
CDS:BN6539_RS21900:-:hypothetical_protein:cds2420:+:1739:NZ_FLKM01000009.1	6.35125	0.222626	0.209704	1.06162	0.288408	NA
CDS:BN6539_RS03930:-:MerR_family_transcriptional_regulator:cds786:+:851:NZ_FLKM01000008.1	445.22	0.22259	0.110872	2.00763	0.0446823	0.114797
CDS:BN6539_RS13355:-:carboxypeptidase_M32:cds2679:+:1502:NZ_FLKM01000009.1	45.9465	0.222403	0.223322	0.995888	0.319305	0.484568
CDS:BN6539_RS03285:-:cytidylate_kinase-like_family_protein:cds656:-:623:NZ_FLKM01000008.1	1.9275	0.222123	0.144778	1.53424	0.124971	NA
CDS:BN6539_RS02430:-:Na+/H+_antiporter_NhaC:cds484:-:1496:NZ_FLKM01000008.1	94640	0.222094	0.0930203	2.38758	0.0169596	0.0539816
CDS:BN6539_RS00665:-:DNA-binding_response_regulator:cds130:-:692:NZ_FLKM01000007.1	357.241	0.221639	0.127431	1.73929	0.0819836	0.183873
CDS:BN6539_RS19295:-:GTPase_ObgE:cds3854:-:1292:NZ_FLKM01000009.1	1326.22	0.221202	0.0928589	2.38213	0.0172126	0.0546412
CDS:BN6539_RS14385:-:butyrate_kinase:cds2888:+:1085:NZ_FLKM01000009.1	2481.82	0.221123	0.0732506	3.01872	0.00253845	0.0115308
CDS:BN6539_RS00340:-:hypothetical_protein:cds65:+:267:NZ_FLKM01000007.1	1016.72	0.221063	0.103898	2.12769	0.0333627	0.091626
CDS:BN6539_RS18370:-:AzlD_domain-containing_protein:cds3671:-:308:NZ_FLKM01000009.1	505.78	0.2209	0.108541	2.03517	0.0418334	0.108986
CDS:BN6539_RS13590:-:TetR/AcrR_family_transcriptional_regulator:cds2724:-:527:NZ_FLKM01000009.1	55.4104	0.220884	0.208832	1.05771	0.290186	0.455752
CDS:BN6539_RS14735:-:hypothetical_protein:cds2956:+:1019:NZ_FLKM01000009.1	221.327	0.220817	0.14284	1.54591	0.122127	0.248969
CDS:BN6539_RS06590:-:hypothetical_protein:cds1318:+:995:NZ_FLKM01000008.1	174.877	0.220643	0.148127	1.48955	0.136342	0.269973
CDS:BN6539_RS08785:-:MFS_transporter:cds1763:+:1229:NZ_FLKM01000008.1	103.101	0.219788	0.175545	1.25203	0.210558	0.362112
CDS:BN6539_RS02415:-:thiazole_synthase:cds481:-:770:NZ_FLKM01000008.1	458.268	0.21957	0.111968	1.96101	0.0498784	0.125979
CDS:BN6539_RS04840:-:dihydroorotase:cds969:-:1280:NZ_FLKM01000008.1	1453.84	0.219471	0.0795344	2.75945	0.00578986	0.0228631
CDS:BN6539_RS12485:-:NADH_dehydrogenase:cds2505:+:1835:NZ_FLKM01000009.1	1960.11	0.219002	0.184395	1.18768	0.234961	0.389681
CDS:BN6539_RS19990:-:MFS_transporter:cds3994:-:1259:NZ_FLKM01000009.1	321.015	0.218974	0.117822	1.85851	0.0630963	0.151161
CDS:BN6539_RS02950:-:flavodoxin_family_protein:cds590:-:539:NZ_FLKM01000008.1	816.86	0.218776	0.0934375	2.34142	0.0192106	0.0598184
CDS:BN6539_RS19135:-:N-acetyltransferase:cds3822:+:512:NZ_FLKM01000009.1	96.2406	0.218308	0.18269	1.19496	0.232102	0.386729
CDS:BN6539_RS11885:-:AraC_family_transcriptional_regulator:cds2385:+:956:NZ_FLKM01000009.1	21.3185	0.217206	0.249589	0.870255	0.384161	0.549634
CDS:BN6539_RS14910:-:branched-chain_amino_acid_transporter_AzlD:cds2991:-:332:NZ_FLKM01000009.1	191.77	0.216766	0.138772	1.56203	0.118281	0.242933
CDS:BN6539_RS12745:-:pyruvate_ferredoxin_oxidoreductase:cds2557:+:929:NZ_FLKM01000009.1	236.699	0.216272	0.1469	1.47224	0.140956	0.275535
CDS:BN6539_RS03740:-:histidinol_dehydrogenase:cds748:+:1259:NZ_FLKM01000008.1	136.695	0.216153	0.17062	1.26687	0.205202	0.355288
CDS:BN6539_RS19430:-:NADPH-hydrate_epimerase:cds3881:-:659:NZ_FLKM01000009.1	1184.64	0.215956	0.0809822	2.66671	0.00765985	0.0284486
CDS:BN6539_RS20310:-:hypothetical_protein:cds4042:-:1220:NZ_FLKM01000009.1	39.1407	0.215653	0.230837	0.934221	0.35019	0.515244
CDS:BN6539_RS12015:-:ABC_transporter_permease:cds2411:-:731:NZ_FLKM01000009.1	87.493	0.215592	0.185342	1.16321	0.244745	0.402301
CDS:BN6539_RS17245:-:DUF421_domain-containing_protein:cds3450:-:710:NZ_FLKM01000009.1	3.15244	0.21548	0.189867	1.1349	0.256419	NA
CDS:BN6539_RS17655:-:aspartate/glutamate_racemase_family_protein:cds3527:+:701:NZ_FLKM01000009.1	2.95643	0.215348	0.184422	1.16769	0.242932	NA
CDS:BN6539_RS14025:-:hypothetical_protein:cds2816:+:1373:NZ_FLKM01000009.1	28.1226	0.214986	0.244717	0.878509	0.379667	0.54582
CDS:BN6539_RS13860:-:peroxide_stress_protein_YaaA:cds2783:+:740:NZ_FLKM01000009.1	327.102	0.214671	0.114578	1.87359	0.0609872	0.147191
CDS:BN6539_RS00265:-:DUF2812_domain-containing_protein:cds51:-:863:NZ_FLKM01000004.1	719.073	0.214571	0.10979	1.95437	0.0506579	0.12732
CDS:BN6539_RS14065:-:GatB/YqeY_domain-containing_protein:cds2824:+:446:NZ_FLKM01000009.1	25376.5	0.214369	0.0750481	2.85641	0.00428455	0.0180233
CDS:BN6539_RS20345:-:YlmC/YmxH_family_sporulation_protein:cds4050:+:233:NZ_FLKM01000009.1	2.08187	0.214255	0.145908	1.46843	0.141988	NA
ncRNA:BN6539_RS01050,ID:ssrA:transfer-messenger_RNA:gene209:-:371:NZ_FLKM01000007.1	698658	0.214221	0.0969278	2.21011	0.0270974	0.0787649
CDS:BN6539_RS20260:-:hypothetical_protein:cds4032:-:1073:NZ_FLKM01000009.1	1001.95	0.214182	0.0802089	2.6703	0.00757833	0.0282336
CDS:BN6539_RS04145:-:hypothetical_protein:cds829:+:2438:NZ_FLKM01000008.1	4100.68	0.214179	0.0609882	3.5118	0.00044508	0.00260223
CDS:BN6539_RS03235:-:DUF1667_domain-containing_protein:cds647:-:365:NZ_FLKM01000008.1	43.1068	0.213943	0.226268	0.945527	0.34439	0.508777
CDS:BN6539_RS01555:-:energy-coupling_factor_transporter_ATPase:cds308:-:839:NZ_FLKM01000008.1	925.469	0.21385	0.0811276	2.63597	0.00838961	0.0305263
CDS:BN6539_RS00585:-:amino_acid_permease:cds114:-:1385:NZ_FLKM01000007.1	30.2291	0.213792	0.240229	0.889952	0.373492	0.540628
CDS:BN6539_RS10815:-:RloB-like_protein:cds2175:-:647:NZ_FLKM01000008.1	435.081	0.213777	0.103974	2.05606	0.0397768	0.104978
CDS:BN6539_RS16450:-:hypothetical_protein:cds3292:+:410:NZ_FLKM01000009.1	1047.41	0.213605	0.0849222	2.5153	0.0118931	0.0407894
CDS:BN6539_RS15900:-:hypothetical_protein:cds3183:+:806:NZ_FLKM01000009.1	175.74	0.213564	0.151158	1.41285	0.157699	0.299045
CDS:BN6539_RS16400:-:hypothetical_protein:cds3282:-:377:NZ_FLKM01000009.1	177.35	0.213475	0.141774	1.50574	0.132134	0.262948
CDS:BN6539_RS19305:-:50S_ribosomal_protein_L21:cds3856:-:503:NZ_FLKM01000009.1	8945.18	0.213321	0.0834623	2.5559	0.0105915	0.0369619
CDS:BN6539_RS02870:-:hypothetical_protein:cds574:-:1976:NZ_FLKM01000008.1	90.2984	0.212845	0.194011	1.09708	0.272607	0.433988
CDS:BN6539_RS14740:-:hypothetical_protein:cds2957:+:590:NZ_FLKM01000009.1	165.81	0.21229	0.159071	1.33456	0.18202	0.329475
CDS:BN6539_RS17865:-:hypothetical_protein:cds3569:+:206:NZ_FLKM01000009.1	147.826	0.211967	0.158408	1.33811	0.180862	0.32771
CDS:BN6539_RS01470:-:LysR_family_transcriptional_regulator:cds291:-:905:NZ_FLKM01000008.1	439.491	0.211265	0.114353	1.84749	0.0646759	0.153814
CDS:BN6539_RS00495:-:carbamoyl-phosphate_synthase_small_subunit:cds96:-:1100:NZ_FLKM01000007.1	36.3809	0.211164	0.235328	0.897319	0.369549	0.536872
CDS:BN6539_RS19735:-:hybrid_sensor_histidine_kinase/response_regulator:cds3942:-:3143:NZ_FLKM01000009.1	2052.79	0.210423	0.0753185	2.79378	0.00520962	0.0210737
CDS:BN6539_RS19980:-:hypothetical_protein:cds3992:+:2978:NZ_FLKM01000009.1	11350.3	0.210382	0.0548271	3.83719	0.00012445	0.000862724
CDS:BN6539_RS06225:-:phosphomethylpyrimidine_synthase_ThiC:cds1245:+:1304:NZ_FLKM01000008.1	58.2262	0.210314	0.219243	0.959277	0.337419	0.503251
CDS:BN6539_RS05745:-:radical_SAM_protein:cds1149:-:881:NZ_FLKM01000008.1	579.646	0.210018	0.101717	2.06472	0.0389493	0.103098
CDS:BN6539_RS01560:-:YitT_family_protein:cds309:-:857:NZ_FLKM01000008.1	279.441	0.209903	0.139282	1.50704	0.131802	0.262679
CDS:BN6539_RS01365:-:30S_ribosomal_protein_S19:cds270:-:278:NZ_FLKM01000008.1	7134.93	0.209816	0.078243	2.6816	0.00732713	0.0275845
CDS:BN6539_RS19635:-:hybrid_sensor_histidine_kinase/response_regulator:cds3923:-:3539:NZ_FLKM01000009.1	2170.87	0.208959	0.0660803	3.16219	0.00156585	0.00773004
CDS:BN6539_RS04060:-:ABC_transporter_permease:cds812:+:2381:NZ_FLKM01000008.1	159.344	0.2088	0.156872	1.33102	0.183182	0.331076
CDS:BN6539_RS08545:-:ribonuclease_Z:cds1714:+:413:NZ_FLKM01000008.1	278.205	0.208798	0.135928	1.5361	0.124514	0.252647
CDS:BN6539_RS10885:-:creatininase:cds2189:+:773:NZ_FLKM01000008.1	13.9287	0.208299	0.248429	0.838463	0.40177	NA
CDS:BN6539_RS17880:-:bifunctional_folylpolyglutamate_synthase/dihydrofolate_synthase:cds3572:+:1280:NZ_FLKM01000009.1	1655.39	0.207668	0.0810894	2.56098	0.0104378	0.0366038
CDS:BN6539_RS11130:-:phosphate_ABC_transporter_permease_subunit_PstC:cds2235:+:857:NZ_FLKM01000009.1	24.1801	0.206995	0.247147	0.837539	0.40229	0.569209
CDS:BN6539_RS04540:-:site-specific_integrase:cds910:+:1382:NZ_FLKM01000008.1	80.1804	0.206944	0.186902	1.10723	0.268194	0.429302
CDS:BN6539_RS08475:-:[acyl-carrier-protein]_S-malonyltransferase:cds1700:+:926:NZ_FLKM01000008.1	257.126	0.206729	0.133922	1.54365	0.122672	0.249521
CDS:BN6539_RS01540:-:tRNA_guanosine46-N7-methyltransferase_TrmB:cds305:-:638:NZ_FLKM01000008.1	957.467	0.206391	0.088375	2.3354	0.0195226	0.0603344
CDS:BN6539_RS06615:-:hypothetical_protein:cds1323:+:800:NZ_FLKM01000008.1	70.3818	0.206385	0.195556	1.05538	0.291252	0.457027
CDS:BN6539_RS14535:-:ABC_transporter_ATP-binding_protein:cds2916:+:863:NZ_FLKM01000009.1	73.563	0.206381	0.201121	1.02616	0.304818	0.471298
CDS:BN6539_RS10910:-:hypothetical_protein:cds2194:+:203:NZ_FLKM01000008.1	2.36522	0.205961	0.173091	1.1899	0.234088	NA
CDS:BN6539_RS06860:-:ABC_transporter_ATP-binding_protein:cds1372:+:956:NZ_FLKM01000008.1	5.08804	0.204938	0.21225	0.965554	0.334268	NA
CDS:BN6539_RS09295:-:recombinase_TnpX:cds1867:+:1637:NZ_FLKM01000008.1	9.56864	0.204754	0.243744	0.840037	0.400888	NA
CDS:BN6539_RS12315:-:hypothetical_protein:cds2471:-:1097:NZ_FLKM01000009.1	471.697	0.204653	0.103641	1.97465	0.0483082	0.122531
CDS:BN6539_RS09950:-:DUF3427_domain-containing_protein:cds1998:+:2903:NZ_FLKM01000008.1	2999.08	0.204069	0.0727794	2.80395	0.00504815	0.0206301
CDS:BN6539_RS03855:-:3-methyl-2-oxobutanoate_dehydrogenase_subunit_VorB:cds771:+:1049:NZ_FLKM01000008.1	2.47461	0.203904	0.160896	1.26731	0.205045	NA
CDS:BN6539_RS21340:-:hypothetical_protein:cds4248:+:839:NZ_FLKM01000009.1	390.196	0.203839	0.113733	1.79227	0.0730897	0.168459
CDS:BN6539_RS11645:-:PaaI_family_thioesterase:cds2337:+:554:NZ_FLKM01000009.1	925.371	0.203753	0.0851947	2.39162	0.0167743	0.0534392
CDS:BN6539_RS01550:-:energy-coupling_factor_transporter_ATPase:cds307:-:860:NZ_FLKM01000008.1	1163.6	0.203494	0.0874107	2.32803	0.0199108	0.0611484
CDS:BN6539_RS01375:-:50S_ribosomal_protein_L23:cds272:-:290:NZ_FLKM01000008.1	7312.37	0.203314	0.0887004	2.29214	0.0218977	0.0660617
CDS:BN6539_RS17015:-:dihydrofolate_reductase:cds3404:+:530:NZ_FLKM01000009.1	10.1235	0.202969	0.245364	0.827215	0.408115	NA
CDS:BN6539_RS20745:-:endopeptidase_La:cds4129:-:2378:NZ_FLKM01000009.1	93.7765	0.202794	0.205796	0.985409	0.324423	0.491019
CDS:BN6539_RS13265:-:hypothetical_protein:cds2661:+:598:NZ_FLKM01000009.1	923.055	0.202649	0.0876971	2.31078	0.0208451	0.0635819
CDS:BN6539_RS21820:-:recombinase_family_protein:cds1722:+:331:NZ_FLKM01000008.1	24.3029	0.201847	0.24411	0.826869	0.408311	0.575231
CDS:BN6539_RS08715:-:PucR_family_transcriptional_regulator:cds1749:-:1616:NZ_FLKM01000008.1	172.337	0.201812	0.168247	1.1995	0.230336	0.384764
CDS:BN6539_RS05710:-:hypothetical_protein:cds1142:+:926:NZ_FLKM01000008.1	278.084	0.201782	0.124001	1.62726	0.103681	0.219073
CDS:BN6539_RS11280:-:DNA-binding_protein_WhiA:cds2264:+:941:NZ_FLKM01000009.1	959.372	0.201625	0.0857898	2.35022	0.0187622	0.0585748
CDS:BN6539_RS16680:-:hypothetical_protein:cds3333:+:971:NZ_FLKM01000009.1	23.9683	0.201356	0.246667	0.816308	0.414324	0.581644
CDS:BN6539_RS19390:-:hypothetical_protein:cds3873:-:908:NZ_FLKM01000009.1	35.8902	0.20104	0.231139	0.869781	0.38442	0.549785
CDS:BN6539_RS15850:-:TRAP_transporter_large_permease:cds3173:+:1319:NZ_FLKM01000009.1	208.433	0.200364	0.133889	1.49649	0.134526	0.267261
CDS:BN6539_RS00565:-:amidinotransferase:cds110:-:947:NZ_FLKM01000007.1	10.969	0.199954	0.246713	0.810472	0.417669	NA
CDS:BN6539_RS00165:-:MoxR_family_ATPase:cds31:-:944:NZ_FLKM01000004.1	4.17567	0.199581	0.205675	0.970371	0.331862	NA
CDS:BN6539_RS18325:-:TetR/AcrR_family_transcriptional_regulator:cds3662:+:569:NZ_FLKM01000009.1	694.232	0.199544	0.0979175	2.03788	0.0415622	0.108653
CDS:BN6539_RS14000:-:ABC_transporter_permease:cds2811:-:1316:NZ_FLKM01000009.1	547.088	0.199447	0.0970375	2.05536	0.0398441	0.105078
CDS:BN6539_RS04050:-:NADP-dependent_oxidoreductase:cds810:-:860:NZ_FLKM01000008.1	61.5362	0.199402	0.204616	0.974522	0.329797	0.49612
CDS:BN6539_RS13155:-:hypothetical_protein:cds2639:-:905:NZ_FLKM01000009.1	2.61217	0.199314	0.171957	1.15909	0.24642	NA
CDS:BN6539_RS08445:-:acetyl-CoA_carboxylase_biotin_carboxylase_subunit:cds1694:+:1388:NZ_FLKM01000008.1	483.331	0.199294	0.126515	1.57526	0.115198	0.237554
CDS:BN6539_RS12615:-:DUF4405_domain-containing_protein:cds2531:+:686:NZ_FLKM01000009.1	95.0226	0.198947	0.187342	1.06195	0.288259	0.453123
CDS:BN6539_RS13785:-:30S_ribosomal_protein_S20:cds2766:-:272:NZ_FLKM01000009.1	33340	0.19887	0.0638281	3.11571	0.00183505	0.0087691
CDS:BN6539_RS03490:-:pyrroline-5-carboxylate_reductase:cds697:-:809:NZ_FLKM01000008.1	410.06	0.198507	0.108829	1.82402	0.068149	0.160266
CDS:BN6539_RS00330:-:type_II_toxin-antitoxin_system_Phd/YefM_family_antitoxin:cds63:-:278:NZ_FLKM01000006.1	1778.7	0.198408	0.0733911	2.70344	0.00686265	0.0261936
CDS:BN6539_RS20795:-:hybrid_sensor_histidine_kinase/response_regulator:cds4139:+:2588:NZ_FLKM01000009.1	30.8118	0.198302	0.241643	0.820642	0.41185	0.579306
CDS:BN6539_RS13440:-:hypothetical_protein:cds2694:+:2414:NZ_FLKM01000009.1	692.363	0.198227	0.0934074	2.12217	0.0338232	0.0927484
CDS:BN6539_RS02770:-:membrane_dipeptidase:cds554:-:950:NZ_FLKM01000008.1	46.9015	0.198188	0.220769	0.897715	0.369338	0.536783
CDS:BN6539_RS04550:-:hypothetical_protein:cds911:+:1049:NZ_FLKM01000008.1	1785.8	0.198016	0.0834563	2.37269	0.0176592	0.0557627
CDS:BN6539_RS00695:-:hypothetical_protein:cds136:-:881:NZ_FLKM01000007.1	193.488	0.197931	0.143304	1.3812	0.167218	0.311168
CDS:BN6539_RS18870:-:DUF4268_domain-containing_protein:cds3767:+:926:NZ_FLKM01000009.1	783.483	0.197855	0.0909714	2.17491	0.0296369	0.0845017
CDS:BN6539_RS12445:-:sodium:proton_antiporter:cds2497:+:1433:NZ_FLKM01000009.1	8.70019	0.197694	0.241589	0.818306	0.413182	NA
CDS:BN6539_RS01045:-:GrpB_family_protein:cds205:-:560:NZ_FLKM01000007.1	40.1367	0.19665	0.246518	0.797709	0.42504	0.592049
CDS:BN6539_RS14295:-:electron_transfer_flavoprotein_subunit_alpha/FixB_family_protein:cds2870:+:1007:NZ_FLKM01000009.1	685.948	0.19641	0.117137	1.67675	0.0935908	0.20263
CDS:BN6539_RS12610:-:hypothetical_protein:cds2530:+:698:NZ_FLKM01000009.1	84.7979	0.1963	0.185781	1.05662	0.290685	0.456336
CDS:BN6539_RS05165:-:transporter:cds1034:-:704:NZ_FLKM01000008.1	303.807	0.195605	0.115456	1.6942	0.090228	0.197662
CDS:BN6539_RS00690:-:hypothetical_protein:cds135:-:1064:NZ_FLKM01000007.1	216.417	0.195472	0.133828	1.46062	0.144119	0.280109
CDS:BN6539_RS05280:-:DUF3795_domain-containing_protein:cds1057:-:260:NZ_FLKM01000008.1	70.5692	0.195461	0.203236	0.961743	0.336179	0.502449
CDS:BN6539_RS10520:-:AEC_family_transporter:cds2112:+:1139:NZ_FLKM01000008.1	266.828	0.195272	0.137357	1.42164	0.15513	0.295438
CDS:BN6539_RS19030:-:DUF3990_domain-containing_protein:cds3801:+:248:NZ_FLKM01000009.1	104.898	0.194374	0.171798	1.13141	0.257882	0.417602
CDS:BN6539_RS19605:-:amidohydrolase:cds3917:+:1130:NZ_FLKM01000009.1	1048.48	0.194329	0.080799	2.4051	0.0161682	0.0519236
CDS:BN6539_RS12875:-:hypothetical_protein:cds2583:+:512:NZ_FLKM01000009.1	151.068	0.194246	0.17291	1.12339	0.261271	0.420852
CDS:BN6539_RS09650:-:DNA-binding_response_regulator:cds1938:+:680:NZ_FLKM01000008.1	741.128	0.194194	0.10568	1.83758	0.0661247	0.156326
CDS:BN6539_RS07395:-:NAD-dependent_alcohol_dehydrogenase:cds1480:+:1145:NZ_FLKM01000008.1	476.555	0.194173	0.109525	1.77287	0.0762508	0.174065
CDS:BN6539_RS09830:-:hypothetical_protein:cds1974:-:182:NZ_FLKM01000008.1	206.644	0.193971	0.160165	1.21107	0.225868	0.38032
CDS:BN6539_RS16135:-:AraC_family_transcriptional_regulator:cds3230:+:857:NZ_FLKM01000009.1	774.624	0.193579	0.0861647	2.24661	0.0246648	0.072816
CDS:BN6539_RS06085:-:GntR_family_transcriptional_regulator:cds1217:+:581:NZ_FLKM01000008.1	917.178	0.193385	0.0941806	2.05334	0.0400398	0.105517
CDS:BN6539_RS21500:-:hypothetical_protein:cds4281:-:776:NZ_FLKM01000009.1	384.55	0.193306	0.114364	1.69027	0.0909754	0.198572
CDS:BN6539_RS05040:-:sigma-70_family_RNA_polymerase_sigma_factor:cds1009:+:563:NZ_FLKM01000008.1	1300.76	0.193114	0.0834652	2.31371	0.0206834	0.0631964
CDS:BN6539_RS01935:-:XRE_family_transcriptional_regulator:cds384:+:353:NZ_FLKM01000008.1	170.315	0.193112	0.161012	1.19937	0.230386	0.384764
CDS:BN6539_RS01030:-:LysR_family_transcriptional_regulator:cds202:-:938:NZ_FLKM01000007.1	169.165	0.193001	0.162272	1.18937	0.234294	0.388935
CDS:BN6539_RS04025:-:adenylosuccinate_lyase:cds805:-:1433:NZ_FLKM01000008.1	1555.12	0.192807	0.0721718	2.6715	0.00755124	0.0281652
CDS:BN6539_RS00390:-:hypothetical_protein:cds75:-:185:NZ_FLKM01000007.1	23253.4	0.192683	0.0685576	2.81053	0.00494595	0.0203283
CDS:BN6539_RS00100:-:ATP-binding_protein:cds18:-:2207:NZ_FLKM01000004.1	3095.09	0.192539	0.0643864	2.99037	0.00278636	0.0124829
CDS:BN6539_RS13520:-:tRNA_N6-threonylcarbamoyladenosine37-N6-methyltransferase_TrmO:cds2710:-:680:NZ_FLKM01000009.1	224.275	0.191947	0.13576	1.41387	0.157399	0.298791
CDS:BN6539_RS12620:-:aldo/keto_reductase:cds2532:+:1148:NZ_FLKM01000009.1	209.874	0.191842	0.135835	1.41232	0.157856	0.299184
CDS:BN6539_RS20315:-:hypothetical_protein:cds4043:-:308:NZ_FLKM01000009.1	9.46511	0.191718	0.240141	0.798354	0.424665	NA
CDS:BN6539_RS06595:-:CCA_tRNA_nucleotidyltransferase:cds1319:+:1154:NZ_FLKM01000008.1	726.825	0.191709	0.0875981	2.18851	0.0286326	0.0822929
CDS:BN6539_RS00225:-:cobalt_ABC_transporter_ATP-binding_protein:cds43:-:1655:NZ_FLKM01000004.1	276.247	0.191639	0.125838	1.52291	0.127781	0.256851
CDS:BN6539_RS12215:-:XRE_family_transcriptional_regulator:cds2451:+:1382:NZ_FLKM01000009.1	1100.27	0.1916	0.0800923	2.39224	0.0167457	0.0534083
CDS:BN6539_RS12020:-:ABC_transporter_ATP-binding_protein:cds2412:-:929:NZ_FLKM01000009.1	105.018	0.19128	0.176801	1.08189	0.279302	0.441366
CDS:BN6539_RS22175:-:LysM_peptidoglycan-binding_domain-containing_protein:cds3640:-:602:NZ_FLKM01000009.1	4.04943	0.191181	0.203957	0.937361	0.348573	NA
CDS:BN6539_RS05270:-:recombinase_family_protein:cds1055:+:602:NZ_FLKM01000008.1	18.1959	0.19098	0.249908	0.764204	0.444746	0.611184
CDS:BN6539_RS16195:-:XRE_family_transcriptional_regulator:cds3241:-:329:NZ_FLKM01000009.1	83.5448	0.190675	0.191306	0.996703	0.318909	0.484514
CDS:BN6539_RS08415:-:spore_germination_protein:cds1688:-:1442:NZ_FLKM01000008.1	2.06952	0.190649	0.146888	1.29792	0.194314	NA
CDS:BN6539_RS14610:-:hypothetical_protein:cds2931:+:1082:NZ_FLKM01000009.1	675.362	0.190556	0.0886525	2.14947	0.031597	0.0882646
CDS:BN6539_RS14365:-:amino_acid_permease:cds2884:+:1337:NZ_FLKM01000009.1	112.947	0.190375	0.177235	1.07414	0.28276	0.445592
CDS:BN6539_RS06275:-:3-oxoacyl-ACP_reductase:cds1255:+:758:NZ_FLKM01000008.1	17.88	0.190244	0.25128	0.757097	0.448992	0.615368
CDS:BN6539_RS01025:-:CHAP_domain-containing_protein:cds201:-:587:NZ_FLKM01000007.1	163.742	0.189963	0.164065	1.15785	0.246925	0.40484
CDS:BN6539_RS03600:-:hypothetical_protein:cds720:+:227:NZ_FLKM01000008.1	468.818	0.189957	0.102566	1.85205	0.0640193	0.152658
CDS:BN6539_RS17595:-:sensor_histidine_kinase:cds3515:-:1760:NZ_FLKM01000009.1	338.717	0.189955	0.130429	1.45638	0.145288	0.281924
CDS:BN6539_RS16870:-:hypothetical_protein:cds3375:+:494:NZ_FLKM01000009.1	289.311	0.189739	0.121039	1.5676	0.116976	0.240666
CDS:BN6539_RS11590:-:DUF126_domain-containing_protein:cds2326:+:446:NZ_FLKM01000009.1	1.46582	0.189718	0.123867	1.53163	0.125613	NA
CDS:BN6539_RS11400:-:dihydrolipoyl_dehydrogenase:cds2288:+:1394:NZ_FLKM01000009.1	8.50732	0.18895	0.232894	0.811314	0.417186	NA
CDS:BN6539_RS06405:-:hypothetical_protein:cds1281:-:209:NZ_FLKM01000008.1	5.07499	0.18894	0.21629	0.873549	0.382364	NA
CDS:BN6539_RS01830:-:hypothetical_protein:cds362:-:1547:NZ_FLKM01000008.1	15.4415	0.187778	0.250835	0.748609	0.454093	NA
CDS:BN6539_RS04200:-:conjugative_transfer_protein:cds842:+:218:NZ_FLKM01000008.1	20.5227	0.187688	0.250575	0.74903	0.453839	0.620114
CDS:BN6539_RS18265:-:tRNA_cytidine34-2-O-methyltransferase:cds3650:+:470:NZ_FLKM01000009.1	753.026	0.187063	0.099677	1.8767	0.0605598	0.146258
CDS:BN6539_RS02290:-:amino_acid_carrier_protein:cds456:-:1556:NZ_FLKM01000008.1	24.4917	0.186896	0.245394	0.761613	0.446291	0.612368
CDS:BN6539_RS12345:-:GtrA_family_protein:cds2477:+:443:NZ_FLKM01000009.1	380.47	0.186855	0.120947	1.54494	0.122361	0.249171
CDS:BN6539_RS19470:-:hypothetical_protein:cds3889:-:1397:NZ_FLKM01000009.1	71.241	0.186001	0.214649	0.866534	0.386197	0.551885
CDS:BN6539_RS05945:-:hypothetical_protein:cds1190:+:416:NZ_FLKM01000008.1	305.637	0.185354	0.119714	1.5483	0.121549	0.24825
CDS:BN6539_RS09845:-:amidohydrolase:cds1977:-:1157:NZ_FLKM01000008.1	2.11868	0.185231	0.152231	1.21678	0.223689	NA
CDS:BN6539_RS05105:-:transcription_termination_factor_Rho:cds1022:+:1277:NZ_FLKM01000008.1	1852.73	0.184839	0.0762815	2.42312	0.0153878	0.0500356
CDS:BN6539_RS11665:-:diguanylate_cyclase:cds2341:+:2555:NZ_FLKM01000009.1	3679.63	0.184802	0.0615867	3.00068	0.00269376	0.0121287
CDS:BN6539_RS03710:-:N-acetyltransferase:cds742:-:626:NZ_FLKM01000008.1	7.37857	0.184764	0.232271	0.795468	0.426341	NA
CDS:BN6539_RS05580:-:cation_diffusion_facilitator_family_transporter:cds1116:-:926:NZ_FLKM01000008.1	768.954	0.184268	0.0894943	2.05899	0.0394948	0.104388
CDS:BN6539_RS19925:-:GGDEF_domain-containing_protein:cds3981:-:917:NZ_FLKM01000009.1	626.275	0.183805	0.0945289	1.94443	0.0518431	0.129481
CDS:BN6539_RS17455:-:sugar_ABC_transporter_substrate-binding_protein:cds3487:+:632:NZ_FLKM01000009.1	561.627	0.183742	0.0995516	1.84569	0.064937	0.154333
CDS:BN6539_RS12920:-:hypothetical_protein:cds2592:+:287:NZ_FLKM01000009.1	27.8548	0.183512	0.251093	0.730851	0.46487	0.630618
CDS:BN6539_RS02000:-:MFS_transporter:cds397:+:1220:NZ_FLKM01000008.1	351.173	0.183226	0.117088	1.56485	0.117617	0.241745
CDS:BN6539_RS12710:-:DUF4624_domain-containing_lipoprotein:cds2550:-:455:NZ_FLKM01000009.1	350.644	0.182512	0.116999	1.55996	0.11877	0.24366
CDS:BN6539_RS15875:-:cation_transporter:cds3178:+:965:NZ_FLKM01000009.1	1405.55	0.182079	0.0784416	2.3212	0.0202761	0.0621637
CDS:BN6539_RS08680:-:hypothetical_protein:cds1742:+:713:NZ_FLKM01000008.1	25.2256	0.181713	0.245402	0.740472	0.459013	0.625428
CDS:BN6539_RS00470:-:hypothetical_protein:cds91:-:515:NZ_FLKM01000007.1	11.6381	0.181566	0.2493	0.728303	0.466428	NA
CDS:BN6539_RS03365:-:hypothetical_protein:cds672:+:1436:NZ_FLKM01000008.1	79.4795	0.181327	0.206209	0.879337	0.379219	0.545393
CDS:BN6539_RS14020:-:hypothetical_protein:cds2815:+:1361:NZ_FLKM01000009.1	58.2081	0.181317	0.207485	0.873883	0.382182	0.548115
CDS:BN6539_RS02915:-:proline_racemase:cds583:+:1007:NZ_FLKM01000008.1	24.2743	0.181125	0.24471	0.74016	0.459203	0.625428
CDS:BN6539_RS17000:-:PucR_family_transcriptional_regulator:cds3401:-:1211:NZ_FLKM01000009.1	114.075	0.181101	0.186738	0.969813	0.33214	0.498905
CDS:BN6539_RS08230:-:hypothetical_protein:cds1651:+:935:NZ_FLKM01000008.1	1427.01	0.180207	0.0824337	2.18609	0.0288094	0.0826683
CDS:BN6539_RS12715:-:hypothetical_protein:cds2551:-:560:NZ_FLKM01000009.1	238.694	0.180083	0.139511	1.29082	0.196767	0.346454
CDS:BN6539_RS19985:-:hypothetical_protein:cds3993:-:1856:NZ_FLKM01000009.1	592.282	0.17974	0.104548	1.71921	0.0855766	0.190029
CDS:BN6539_RS17980:-:hypothetical_protein:cds3593:+:1331:NZ_FLKM01000009.1	293.285	0.179626	0.132019	1.36061	0.173636	0.318644
CDS:BN6539_RS00325:-:type_II_toxin-antitoxin_system_RelE/ParE_family_toxin:cds62:-:293:NZ_FLKM01000006.1	2291.32	0.178821	0.0692818	2.58106	0.00984964	0.0348137
CDS:BN6539_RS17645:-:hypothetical_protein:cds3525:+:818:NZ_FLKM01000009.1	3.63892	0.178495	0.187375	0.952609	0.340788	NA
CDS:BN6539_RS05985:-:nucleoside_recognition_protein:cds1198:+:491:NZ_FLKM01000008.1	1.78807	0.178289	0.13509	1.31978	0.186909	NA
CDS:BN6539_RS08450:-:acetyl-CoA_carboxylase_carboxyltransferase_subunit_beta:cds1695:+:839:NZ_FLKM01000008.1	291.314	0.177516	0.145269	1.22199	0.221713	0.376419
CDS:BN6539_RS15085:-:hypothetical_protein:cds3023:-:398:NZ_FLKM01000009.1	906.362	0.177502	0.0909218	1.95225	0.0509083	0.12768
CDS:BN6539_RS11585:-:DUF521_domain-containing_protein:cds2325:+:1250:NZ_FLKM01000009.1	2.89799	0.177501	0.178373	0.995115	0.31968	NA
CDS:BN6539_RS13445:-:DNA-binding_response_regulator:cds2695:+:608:NZ_FLKM01000009.1	394.71	0.177405	0.1119	1.58539	0.112879	0.233578
CDS:BN6539_RS06775:-:ABC_transporter:cds1355:+:947:NZ_FLKM01000008.1	61.7623	0.176947	0.205282	0.861967	0.388706	0.55429
CDS:BN6539_RS19715:-:thioredoxin_reductase:cds3938:-:1640:NZ_FLKM01000009.1	85.5794	0.176773	0.187329	0.943652	0.345347	0.509771
CDS:BN6539_RS00575:-:hypothetical_protein:cds112:-:1382:NZ_FLKM01000007.1	24.1143	0.176326	0.250484	0.70394	0.48147	0.645283
CDS:BN6539_RS07485:-:acyl_carrier_protein:cds1498:+:236:NZ_FLKM01000008.1	5180.01	0.176055	0.0908415	1.93805	0.0526175	0.13105
CDS:BN6539_RS16560:-:hypothetical_protein:cds3314:+:1154:NZ_FLKM01000009.1	13.2312	0.175725	0.2501	0.702617	0.482295	NA
CDS:BN6539_RS05690:-:hypothetical_protein:cds1138:+:308:NZ_FLKM01000008.1	198.28	0.175706	0.146491	1.19943	0.230359	0.384764
CDS:BN6539_RS12720:-:hypothetical_protein:cds2552:+:1682:NZ_FLKM01000009.1	13.4925	0.175553	0.249179	0.704526	0.481105	NA
CDS:BN6539_RS20640:-:hypothetical_protein:cds4108:+:830:NZ_FLKM01000009.1	365.199	0.175376	0.145724	1.20349	0.228788	0.383884
CDS:BN6539_RS12225:-:NADP-dependent_oxidoreductase:cds2453:+:794:NZ_FLKM01000009.1	9.18103	0.174758	0.23935	0.730134	0.465308	NA
CDS:BN6539_RS19075:-:DedA_family_protein:cds3810:+:815:NZ_FLKM01000009.1	1940.98	0.174707	0.0671097	2.60331	0.00923285	0.0330575
CDS:BN6539_RS19085:-:LysM_peptidoglycan-binding_domain-containing_protein:cds3812:+:302:NZ_FLKM01000009.1	435.15	0.174604	0.118255	1.4765	0.139809	0.274177
CDS:BN6539_RS14255:-:DUF2207_domain-containing_protein:cds2862:+:1892:NZ_FLKM01000009.1	1504.89	0.174581	0.0747712	2.33487	0.0195503	0.0603344
CDS:BN6539_RS16345:-:hypothetical_protein:cds3271:+:401:NZ_FLKM01000009.1	62.6823	0.174562	0.202951	0.86012	0.389723	0.555154
CDS:BN6539_RS11305:-:NADP-dependent_oxidoreductase:cds2269:+:797:NZ_FLKM01000009.1	31.4208	0.174471	0.244853	0.712552	0.476123	0.640106
CDS:BN6539_RS00820:-:Fe-S-binding_protein:cds161:+:698:NZ_FLKM01000007.1	377.112	0.174465	0.113613	1.53562	0.124632	0.252647
CDS:BN6539_RS11275:-:amidohydrolase:cds2263:+:1220:NZ_FLKM01000009.1	882.431	0.174275	0.0886389	1.96613	0.0492841	0.124809
CDS:BN6539_RS00890:-:M18_family_aminopeptidase:cds174:-:1268:NZ_FLKM01000007.1	632.731	0.174224	0.100792	1.72856	0.0838886	0.187442
CDS:BN6539_RS16520:-:phosphoribosylaminoimidazolesuccinocarboxamide_synthase:cds3306:+:689:NZ_FLKM01000009.1	3364.17	0.174023	0.0625368	2.78272	0.00539046	0.0216585
CDS:BN6539_RS20750:-:TetR/AcrR_family_transcriptional_regulator:cds4130:-:563:NZ_FLKM01000009.1	237.407	0.173908	0.127855	1.36019	0.173768	0.318724
CDS:BN6539_RS03215:-:hypothetical_protein:cds643:+:197:NZ_FLKM01000008.1	1457	0.173865	0.0822131	2.11481	0.0344461	0.0940382
CDS:BN6539_RS01185:-:ATP-binding_protein:cds231:+:1862:NZ_FLKM01000007.1	1083.19	0.173533	0.0832137	2.0854	0.0370334	0.0991245
CDS:BN6539_RS06390:-:hypothetical_protein:cds1278:+:2357:NZ_FLKM01000008.1	9.93129	0.173492	0.24632	0.704337	0.481223	NA
CDS:BN6539_RS04940:-:cytosine_permease:cds989:+:1286:NZ_FLKM01000008.1	421.337	0.173485	0.118073	1.4693	0.14175	0.276405
CDS:BN6539_RS17715:-:PucR_family_transcriptional_regulator:cds3539:+:1574:NZ_FLKM01000009.1	369.676	0.173452	0.145193	1.19463	0.232231	0.386764
CDS:BN6539_RS01485:-:Sir2_silent_information_regulator_family_NAD-dependent_deacetylase:cds294:-:914:NZ_FLKM01000008.1	318.903	0.173406	0.116124	1.49329	0.135362	0.268626
CDS:BN6539_RS09860:-:sigma-54-dependent_Fis_family_transcriptional_regulator:cds1980:+:1373:NZ_FLKM01000008.1	13.1014	0.173316	0.248865	0.696426	0.486162	NA
CDS:BN6539_RS07960:-:hypothetical_protein:cds1597:-:456:NZ_FLKM01000008.1	39.7125	0.17317	0.227204	0.762179	0.445953	0.612368
CDS:BN6539_RS11120:-:sodium:proton_antiporter:cds2233:-:1502:NZ_FLKM01000009.1	3.99709	0.173077	0.205779	0.84108	0.400303	NA
CDS:BN6539_RS01200:-:recombinase:cds234:-:1682:NZ_FLKM01000007.1	104.904	0.172891	0.198123	0.872645	0.382857	0.548424
CDS:BN6539_RS14045:-:hypothetical_protein:cds2820:+:1181:NZ_FLKM01000009.1	8.82671	0.172787	0.240324	0.718977	0.472155	NA
CDS:BN6539_RS16240:-:hypothetical_protein:cds3250:+:1316:NZ_FLKM01000009.1	1733.05	0.172497	0.0726017	2.37593	0.0175047	0.0554212
CDS:BN6539_RS18020:-:hypothetical_protein:cds3601:+:926:NZ_FLKM01000009.1	1274.22	0.172484	0.0787332	2.19075	0.0284702	0.0819576
CDS:BN6539_RS12570:-:PucR_family_transcriptional_regulator:cds2522:+:1151:NZ_FLKM01000009.1	156.193	0.172112	0.16722	1.02926	0.303359	0.470056
CDS:BN6539_RS13820:-:hypothetical_protein:cds2774:+:1103:NZ_FLKM01000009.1	1462.82	0.171901	0.0773777	2.22158	0.0263116	0.0768547
CDS:BN6539_RS18375:-:branched-chain_amino_acid_ABC_transporter_permease:cds3672:-:773:NZ_FLKM01000009.1	718.147	0.171542	0.0958891	1.78896	0.0736215	0.169358
CDS:BN6539_RS14390:-:MFS_transporter:cds2889:+:1205:NZ_FLKM01000009.1	3858.91	0.171343	0.0693241	2.47162	0.0134501	0.0448796
CDS:BN6539_RS20985:-:hypothetical_protein:cds4177:-:713:NZ_FLKM01000009.1	17.2611	0.171275	0.251037	0.682271	0.495068	0.658132
CDS:BN6539_RS19600:-:hypothetical_protein:cds3916:-:824:NZ_FLKM01000009.1	1256.32	0.171211	0.0775546	2.20762	0.0272711	0.0790539
CDS:BN6539_RS13115:-:3-hydroxybutyryl-CoA_dehydrogenase:cds2631:+:857:NZ_FLKM01000009.1	3.5399	0.171059	0.191115	0.895062	0.370754	NA
CDS:BN6539_RS13500:-:hydantoinase/oxoprolinase_family_protein:cds2706:+:2009:NZ_FLKM01000009.1	1042.29	0.170819	0.0809674	2.10973	0.034882	0.0946383
CDS:BN6539_RS11300:-:hypothetical_protein:cds2268:+:515:NZ_FLKM01000009.1	6.0084	0.170754	0.21536	0.79288	0.427848	NA
CDS:BN6539_RS09215:-:sensor_histidine_kinase:cds1851:+:863:NZ_FLKM01000008.1	262.04	0.170729	0.129057	1.3229	0.18587	0.334553
CDS:BN6539_RS12220:-:hypothetical_protein:cds2452:+:1124:NZ_FLKM01000009.1	8.64211	0.170625	0.239212	0.713278	0.475674	NA
CDS:BN6539_RS08470:-:nitronate_monooxygenase:cds1699:+:1031:NZ_FLKM01000008.1	334.897	0.170202	0.139349	1.22141	0.221931	0.37661
CDS:BN6539_RS19750:-:phosphopyruvate_hydratase:cds3945:-:1304:NZ_FLKM01000009.1	8.3037	0.170155	0.236039	0.720874	0.470987	NA
CDS:BN6539_RS18355:-:PucR_family_transcriptional_regulator:cds3668:+:1148:NZ_FLKM01000009.1	609.964	0.17001	0.0967365	1.75746	0.0788403	0.178049
CDS:BN6539_RS07390:-:hypothetical_protein:cds1479:+:1667:NZ_FLKM01000008.1	113.804	0.169872	0.167047	1.01691	0.309196	0.475808
CDS:BN6539_RS18330:-:class_I_SAM-dependent_methyltransferase:cds3663:+:614:NZ_FLKM01000009.1	107.596	0.169596	0.167398	1.01313	0.310997	0.477639
CDS:BN6539_RS21785:-:peptidoglycan-binding_protein:cds914:-:206:NZ_FLKM01000008.1	1167.86	0.169583	0.0801787	2.11506	0.0344245	0.0940382
CDS:BN6539_RS03450:-:methylmalonyl-CoA_mutase:cds689:+:1766:NZ_FLKM01000008.1	50.2049	0.169558	0.219223	0.773451	0.439256	0.60573
CDS:BN6539_RS10165:-:hypothetical_protein:cds2041:+:188:NZ_FLKM01000008.1	177.877	0.16911	0.146496	1.15437	0.248349	0.406617
CDS:BN6539_RS15940:-:creatininase:cds3191:+:761:NZ_FLKM01000009.1	332.476	0.168658	0.151657	1.1121	0.266096	0.426897
CDS:BN6539_RS03655:-:hypothetical_protein:cds731:-:1406:NZ_FLKM01000008.1	61.6508	0.16856	0.203377	0.828801	0.407217	0.57414
CDS:BN6539_RS16740:-:antirestriction_protein_ArdA:cds3348:-:497:NZ_FLKM01000009.1	3.15081	0.168181	0.175422	0.958722	0.337699	NA
CDS:BN6539_RS12120:-:DUF1847_domain-containing_protein:cds2432:+:695:NZ_FLKM01000009.1	342.799	0.167883	0.127813	1.31351	0.189012	0.338034
CDS:BN6539_RS06135:-:heptaprenyl_diphosphate_synthase:cds1227:-:524:NZ_FLKM01000008.1	335.53	0.167806	0.124293	1.35009	0.176988	0.323258
CDS:BN6539_RS10830:-:nitroreductase:cds2178:+:773:NZ_FLKM01000008.1	65.2183	0.167564	0.211457	0.792425	0.428113	0.594251
CDS:BN6539_RS00480:-:hypothetical_protein:cds93:-:866:NZ_FLKM01000007.1	22.7495	0.167488	0.249277	0.671896	0.50165	0.664663
CDS:BN6539_RS11320:-:hypothetical_protein:cds2272:+:968:NZ_FLKM01000009.1	21.8312	0.167482	0.247802	0.675869	0.499124	0.662051
CDS:BN6539_RS16970:-:LytTR_family_transcriptional_regulator:cds3395:-:443:NZ_FLKM01000009.1	136.266	0.167184	0.163811	1.02059	0.307448	0.474136
CDS:BN6539_RS11295:-:hypothetical_protein:cds2267:+:1103:NZ_FLKM01000009.1	8.14284	0.167181	0.232973	0.717597	0.473006	NA
CDS:BN6539_RS12950:-:chorismate_synthase:cds2598:+:983:NZ_FLKM01000009.1	10411.4	0.167001	0.0720177	2.31888	0.0204013	0.0624409
CDS:BN6539_RS16565:-:hypothetical_protein:cds3315:+:1364:NZ_FLKM01000009.1	23.6441	0.166953	0.249841	0.668234	0.503984	0.666523
CDS:BN6539_RS00865:-:hypothetical_protein:cds170:+:1334:NZ_FLKM01000007.1	68.8917	0.166951	0.197954	0.843384	0.399014	0.565243
CDS:BN6539_RS02775:-:amidohydrolase:cds555:+:1211:NZ_FLKM01000008.1	140.426	0.166788	0.170524	0.97809	0.32803	0.494598
CDS:BN6539_RS20265:-:DUF4253_domain-containing_protein:cds4033:-:1001:NZ_FLKM01000009.1	696.049	0.16639	0.0937564	1.7747	0.0759468	0.173482
CDS:BN6539_RS00030:-:sodium-dependent_transporter:cds5:+:1418:NZ_FLKM01000004.1	10601.2	0.166238	0.085626	1.94145	0.0522039	0.130292
CDS:BN6539_RS01380:-:50S_ribosomal_protein_L4:cds273:-:623:NZ_FLKM01000008.1	11842.2	0.16616	0.0828612	2.00528	0.0449334	0.115349
CDS:BN6539_RS18075:-:tRNA_N6-isopentenyl_adenosine37-C2-methylthiotransferase_MiaB:cds3612:+:1316:NZ_FLKM01000009.1	1656.59	0.165802	0.0814722	2.03508	0.0418429	0.108986
CDS:BN6539_RS17895:-:threonine/serine_exporter:cds3575:+:758:NZ_FLKM01000009.1	896.167	0.165639	0.0851319	1.94567	0.051694	0.129289
CDS:BN6539_RS00420:-:ABC_transporter_permease:cds81:+:2426:NZ_FLKM01000007.1	393.868	0.16561	0.108464	1.52686	0.126795	0.255586
CDS:BN6539_RS19650:-:NADP-dependent_oxidoreductase:cds3926:+:743:NZ_FLKM01000009.1	2.58015	0.165358	0.173223	0.954597	0.339782	NA
CDS:BN6539_RS13140:-:NifU_family_protein:cds2636:+:284:NZ_FLKM01000009.1	9.25068	0.165128	0.238593	0.692093	0.488879	NA
CDS:BN6539_RS08075:-:DUF2992_domain-containing_protein:cds1620:+:416:NZ_FLKM01000008.1	4031.53	0.165098	0.0650245	2.53901	0.0111165	0.0384572
CDS:BN6539_RS17395:-:formate--tetrahydrofolate_ligase:cds3475:+:1670:NZ_FLKM01000009.1	9595.4	0.164537	0.0557482	2.95143	0.00316305	0.0138586
CDS:BN6539_RS15325:-:cation_transporter:cds3066:-:1181:NZ_FLKM01000009.1	3.98231	0.164211	0.198806	0.825988	0.408811	NA
CDS:BN6539_RS17515:-:acetolactate_synthase_small_subunit:cds3499:+:515:NZ_FLKM01000009.1	3270.75	0.164	0.070328	2.33193	0.0197044	0.0606706
CDS:BN6539_RS14350:-:hypothetical_protein:cds2881:+:1631:NZ_FLKM01000009.1	65.7614	0.163873	0.205282	0.79828	0.424708	0.591827
CDS:BN6539_RS00570:-:hypothetical_protein:cds111:-:929:NZ_FLKM01000007.1	6.46898	0.16382	0.224797	0.728744	0.466158	NA
CDS:BN6539_RS22030:-:DUF3791_domain-containing_protein:cds3800:+:224:NZ_FLKM01000009.1	114.92	0.163281	0.173761	0.939689	0.347377	0.512134
CDS:BN6539_RS13855:-:DUF4190_domain-containing_protein:cds2782:+:281:NZ_FLKM01000009.1	159.142	0.162941	0.147885	1.10181	0.270545	0.4321
CDS:BN6539_RS12805:-:IS4/IS5_family_transposase:cds2569:-:1322:NZ_FLKM01000009.1	4.3334	0.162914	0.206702	0.788158	0.430604	NA
CDS:BN6539_RS09615:-:XRE_family_transcriptional_regulator:cds1930:-:194:NZ_FLKM01000008.1	389.763	0.162489	0.129509	1.25466	0.209601	0.360986
CDS:BN6539_RS19450:-:hypothetical_protein:cds3885:+:182:NZ_FLKM01000009.1	5.44837	0.162362	0.216192	0.751008	0.452648	NA
CDS:BN6539_RS18210:-:hypothetical_protein:cds3639:-:242:NZ_FLKM01000009.1	5.98431	0.162164	0.224918	0.720991	0.470915	NA
CDS:BN6539_RS17885:-:hypothetical_protein:cds3573:+:929:NZ_FLKM01000009.1	868.43	0.161689	0.0958659	1.68661	0.0916775	0.199619
CDS:BN6539_RS04535:-:DNA-binding_protein:cds909:+:437:NZ_FLKM01000008.1	16.4056	0.161496	0.25083	0.643846	0.519676	0.680247
CDS:BN6539_RS18015:-:GNAT_family_N-acetyltransferase:cds3600:+:437:NZ_FLKM01000009.1	398.08	0.161076	0.106917	1.50655	0.131926	0.262679
CDS:BN6539_RS17875:-:valine--tRNA_ligase:cds3571:+:2741:NZ_FLKM01000009.1	3009.79	0.160741	0.0841241	1.91076	0.056035	0.138108
CDS:BN6539_RS05950:-:N-acetyltransferase:cds1191:+:524:NZ_FLKM01000008.1	361.952	0.160462	0.110627	1.45048	0.146925	0.284214
CDS:BN6539_RS02160:-:hypothetical_protein:cds430:+:1985:NZ_FLKM01000008.1	909.633	0.160447	0.0865017	1.85485	0.063618	0.152005
CDS:BN6539_RS19770:-:peptidase:cds3949:+:1529:NZ_FLKM01000009.1	55.5658	0.160164	0.208449	0.76836	0.442273	0.60872
CDS:BN6539_RS09655:-:sensor_histidine_kinase:cds1939:+:1226:NZ_FLKM01000008.1	465.781	0.1601	0.118831	1.34729	0.177887	0.324452
CDS:BN6539_RS18290:-:preprotein_translocase_subunit_SecG:cds3655:+:230:NZ_FLKM01000009.1	3023.15	0.159979	0.0944438	1.69391	0.0902825	0.197662
CDS:BN6539_RS13735:-:CHAP_domain-containing_protein:cds2755:-:2069:NZ_FLKM01000009.1	3.18168	0.159289	0.179476	0.887522	0.374798	NA
CDS:BN6539_RS10005:-:hypothetical_protein:cds2009:+:920:NZ_FLKM01000008.1	366.867	0.159136	0.119915	1.32707	0.184484	0.333094
CDS:BN6539_RS17890:-:GNAT_family_N-acetyltransferase:cds3574:+:446:NZ_FLKM01000009.1	270.747	0.15897	0.132013	1.2042	0.228513	0.383602
CDS:BN6539_RS16995:-:D-Ala-D-Ala_carboxypeptidase_VanY:cds3400:+:686:NZ_FLKM01000009.1	1.57923	0.158552	0.146188	1.08457	0.278111	NA
CDS:BN6539_RS07380:-:hypothetical_protein:cds1477:+:1493:NZ_FLKM01000008.1	68.1116	0.158347	0.205168	0.771789	0.440239	0.606853
CDS:BN6539_RS17475:-:MBOAT_family_protein:cds3491:-:1394:NZ_FLKM01000009.1	8092	0.158237	0.0596552	2.65252	0.00798926	0.0292776
CDS:BN6539_RS18970:-:Asp23/Gls24_family_envelope_stress_response_protein:cds3788:+:371:NZ_FLKM01000009.1	620.045	0.157828	0.0971382	1.62477	0.104211	0.219701
CDS:BN6539_RS06325:-:uroporphyrinogen_decarboxylase:cds1265:+:1043:NZ_FLKM01000008.1	274.164	0.157331	0.143545	1.09605	0.273059	0.433988
CDS:BN6539_RS16215:-:hypothetical_protein:cds3245:+:581:NZ_FLKM01000009.1	122.559	0.15696	0.163182	0.961874	0.336113	0.502449
CDS:BN6539_RS20460:-:AraC_family_transcriptional_regulator:cds4073:-:455:NZ_FLKM01000009.1	8.17479	0.156949	0.238886	0.657003	0.511179	NA
CDS:BN6539_RS03200:-:hypothetical_protein:cds640:+:497:NZ_FLKM01000008.1	39.3244	0.156656	0.226757	0.690853	0.489658	0.652149
CDS:BN6539_RS00065:-:DNA_polymerase_III_subunit_gamma/tau:cds12:-:1589:NZ_FLKM01000004.1	2781.94	0.156361	0.075209	2.07902	0.0376158	0.100533
CDS:BN6539_RS19270:-:hypothetical_protein:cds3849:-:632:NZ_FLKM01000009.1	409.221	0.155815	0.130471	1.19425	0.23238	0.386833
CDS:BN6539_RS19040:-:hypothetical_protein:cds3803:+:971:NZ_FLKM01000009.1	634.41	0.155633	0.0924949	1.68261	0.0924505	0.201057
CDS:BN6539_RS08800:-:PucR_family_transcriptional_regulator:cds1766:-:1160:NZ_FLKM01000008.1	19.3459	0.155593	0.250019	0.622326	0.533728	0.689624
CDS:BN6539_RS10510:-:MATE_family_efflux_transporter:cds2110:+:1358:NZ_FLKM01000008.1	527.289	0.155482	0.107291	1.44916	0.147293	0.284581
CDS:BN6539_RS20900:-:hypothetical_protein:cds4160:-:1334:NZ_FLKM01000009.1	1646.74	0.155447	0.0734276	2.11701	0.0342594	0.0938011
CDS:BN6539_RS09645:-:DUF4342_domain-containing_protein:cds1937:+:533:NZ_FLKM01000008.1	186.655	0.155217	0.157769	0.983821	0.325204	0.491687
CDS:BN6539_RS06520:-:hypothetical_protein:cds1304:+:1754:NZ_FLKM01000008.1	11.3629	0.155165	0.245982	0.630798	0.528173	NA
CDS:BN6539_RS19630:-:hypothetical_protein:cds3922:-:1190:NZ_FLKM01000009.1	736.975	0.155	0.0890043	1.74149	0.0815971	0.183235
CDS:BN6539_RS21550:-:recombinase:cds4291:-:1682:NZ_FLKM01000009.1	68.5693	0.154501	0.200296	0.771363	0.440492	0.606967
CDS:BN6539_RS02310:-:oligopeptide_transporter%2C_OPT_family:cds460:-:1967:NZ_FLKM01000008.1	55.5704	0.154277	0.208395	0.740309	0.459112	0.625428
CDS:BN6539_RS16115:-:SRPBCC_family_protein:cds3226:+:395:NZ_FLKM01000009.1	137.34	0.154034	0.161324	0.954806	0.339676	0.504726
CDS:BN6539_RS14300:-:FAD-binding_oxidoreductase:cds2871:+:1403:NZ_FLKM01000009.1	812.739	0.153929	0.126553	1.21632	0.223865	0.378046
CDS:BN6539_RS19620:-:XRE_family_transcriptional_regulator:cds3920:-:1463:NZ_FLKM01000009.1	1202.99	0.153845	0.0778656	1.97577	0.0481805	0.122381
CDS:BN6539_RS09975:-:DUF1700_domain-containing_protein:cds2003:+:563:NZ_FLKM01000008.1	1588.07	0.153811	0.0751294	2.04728	0.0406309	0.106734
CDS:BN6539_RS22130:-:collagen-like_protein:cds2409:+:851:NZ_FLKM01000009.1	12.648	0.153749	0.248073	0.619771	0.535408	NA
CDS:BN6539_RS15120:-:TrkA_family_potassium_uptake_protein:cds3030:+:665:NZ_FLKM01000009.1	13.1843	0.153582	0.241959	0.634746	0.525594	NA
CDS:BN6539_RS09710:-:D-tyrosyl-tRNATyr_deacylase:cds1950:+:446:NZ_FLKM01000008.1	333.242	0.153456	0.113349	1.35384	0.175788	0.321606
CDS:BN6539_RS01520:-:pseudouridine-5-phosphate_glycosidase:cds301:-:914:NZ_FLKM01000008.1	875.527	0.153379	0.082626	1.8563	0.0634106	0.151714
CDS:BN6539_RS17820:-:2Fe-2S-binding_protein:cds3560:+:479:NZ_FLKM01000009.1	10.9383	0.15324	0.246092	0.622695	0.533485	NA
CDS:BN6539_RS20600:-:Na+/H+_antiporter_NhaC:cds4100:-:1457:NZ_FLKM01000009.1	4936.1	0.153047	0.0631439	2.42379	0.0153595	0.0499987
CDS:BN6539_RS07550:-:cell_division_protein_FtsK:cds1512:+:1391:NZ_FLKM01000008.1	113.192	0.152637	0.172126	0.886774	0.3752	0.542225
CDS:BN6539_RS17020:-:N-acetyltransferase:cds3405:+:428:NZ_FLKM01000009.1	17.0684	0.15261	0.251259	0.607382	0.543597	0.698693
CDS:BN6539_RS10970:-:dTMP_kinase:cds2204:+:629:NZ_FLKM01000009.1	972.551	0.152605	0.0897727	1.6999	0.0891493	0.196139
CDS:BN6539_RS17800:-:IclR_family_transcriptional_regulator:cds3556:+:824:NZ_FLKM01000009.1	1053.53	0.152508	0.0994496	1.53352	0.125147	0.253263
CDS:BN6539_RS02375:-:hypothetical_protein:cds473:-:830:NZ_FLKM01000008.1	19.3532	0.152458	0.24936	0.6114	0.540935	0.696376
CDS:BN6539_RS00175:-:hypothetical_protein:cds33:-:5099:NZ_FLKM01000004.1	12.4346	0.152302	0.241123	0.631637	0.527624	NA
CDS:BN6539_RS06415:-:hypothetical_protein:cds1283:+:1517:NZ_FLKM01000008.1	92.158	0.15223	0.1849	0.823311	0.410331	0.577396
CDS:BN6539_RS07500:-:Asp23/Gls24_family_protein:cds1501:+:824:NZ_FLKM01000008.1	696.525	0.152156	0.0969172	1.56996	0.116425	0.239947
CDS:BN6539_RS15575:-:homoserine_O-succinyltransferase:cds3116:+:2264:NZ_FLKM01000009.1	5185.14	0.152017	0.0612755	2.48087	0.0131062	0.0440645
CDS:BN6539_RS10985:-:SAM-dependent_methyltransferase:cds2207:+:740:NZ_FLKM01000009.1	1871.14	0.151846	0.0719043	2.11178	0.0347056	0.0944457
CDS:BN6539_RS18555:-:hypothetical_protein:cds3708:+:539:NZ_FLKM01000009.1	599.892	0.151617	0.0995324	1.52329	0.127685	0.256803
CDS:BN6539_RS07015:-:hypothetical_protein:cds1403:+:1742:NZ_FLKM01000008.1	23.6501	0.151597	0.247741	0.611918	0.540592	0.696185
CDS:BN6539_RS07735:-:sodium:proton_antiporter:cds1552:+:1412:NZ_FLKM01000008.1	201.545	0.151381	0.143999	1.05127	0.293137	0.458979
CDS:BN6539_RS06945:-:low_molecular_weight_phosphotyrosine_protein_phosphatase:cds1389:+:458:NZ_FLKM01000008.1	257.249	0.151273	0.12684	1.19263	0.233013	0.387706
CDS:BN6539_RS07145:-:alpha/beta_hydrolase:cds1430:-:1196:NZ_FLKM01000008.1	4261.9	0.15115	0.0654763	2.30848	0.0209727	0.0638082
CDS:BN6539_RS19115:-:hypothetical_protein:cds3818:-:1424:NZ_FLKM01000009.1	1312.21	0.150722	0.0771051	1.95476	0.0506118	0.127293
CDS:BN6539_RS02780:-:alanine_racemase:cds556:+:1133:NZ_FLKM01000008.1	271.897	0.150405	0.152253	0.987865	0.323219	0.489403
CDS:BN6539_RS21530:-:imidazoleglycerol-phosphate_dehydratase_HisB:cds4287:-:587:NZ_FLKM01000009.1	3.97428	0.150107	0.20544	0.730661	0.464986	NA
CDS:BN6539_RS19370:-:4-hydroxy-tetrahydrodipicolinate_synthase:cds3869:+:881:NZ_FLKM01000009.1	3.08797	0.149945	0.184797	0.811404	0.417133	NA
CDS:BN6539_RS00200:-:hypothetical_protein:cds38:-:1292:NZ_FLKM01000004.1	462.772	0.149925	0.119695	1.25256	0.210367	0.361957
CDS:BN6539_RS10900:-:hypothetical_protein:cds2192:+:212:NZ_FLKM01000008.1	349.581	0.149862	0.124561	1.20312	0.228929	0.383942
CDS:BN6539_RS00520:-:hypothetical_protein:cds101:-:725:NZ_FLKM01000007.1	779.949	0.149703	0.0871217	1.71832	0.0857387	0.190244
CDS:BN6539_RS07590:-:conjugal_transfer_protein:cds1521:+:398:NZ_FLKM01000008.1	10.6237	0.149549	0.2399	0.623381	0.533034	NA
CDS:BN6539_RS03150:-:hypothetical_protein:cds630:+:641:NZ_FLKM01000008.1	994.606	0.149412	0.0786937	1.89866	0.0576098	0.140649
CDS:BN6539_RS17450:-:pyridoxal_phosphate-dependent_aminotransferase:cds3486:+:1187:NZ_FLKM01000009.1	14.1514	0.149278	0.250661	0.59554	0.551483	NA
CDS:BN6539_RS01390:-:30S_ribosomal_protein_S10:cds275:-:311:NZ_FLKM01000008.1	8209.89	0.148667	0.0769532	1.93191	0.0533704	0.132373
CDS:BN6539_RS06285:-:FadR_family_transcriptional_regulator:cds1257:+:737:NZ_FLKM01000008.1	3283.07	0.148643	0.0675314	2.20109	0.0277294	0.0802117
CDS:BN6539_RS08460:-:ketoacyl-ACP_synthase_III:cds1697:+:953:NZ_FLKM01000008.1	288.797	0.1486	0.131215	1.13249	0.257428	0.417439
CDS:BN6539_RS06610:-:glutamine--tRNA_ligase/YqeY_domain_fusion_protein:cds1322:+:1646:NZ_FLKM01000008.1	6410.47	0.148542	0.059957	2.47748	0.0132314	0.0443192
CDS:BN6539_RS07110:-:hypothetical_protein:cds1422:+:788:NZ_FLKM01000008.1	10.2048	0.148484	0.246839	0.601542	0.547479	NA
CDS:BN6539_RS17290:-:manganese_catalase:cds3453:+:671:NZ_FLKM01000009.1	5.01068	0.148369	0.208582	0.711318	0.476887	NA
CDS:BN6539_RS02390:-:DUF47_domain-containing_protein:cds476:+:719:NZ_FLKM01000008.1	4.53938	0.148264	0.208244	0.711973	0.476481	NA
CDS:BN6539_RS03375:-:2-amino-4-ketopentanoate_thiolase:cds674:+:314:NZ_FLKM01000008.1	52.2744	0.147924	0.213225	0.693748	0.48784	0.650454
CDS:BN6539_RS07160:-:transcriptional_regulator:cds1433:-:206:NZ_FLKM01000008.1	29.518	0.14777	0.245548	0.601796	0.54731	0.7011
CDS:BN6539_RS10300:-:alanine_racemase:cds2068:-:1145:NZ_FLKM01000008.1	19.7518	0.147479	0.250693	0.588286	0.55634	0.708674
CDS:BN6539_RS12800:-:amino_acid_permease:cds2568:+:1451:NZ_FLKM01000009.1	18.5285	0.147348	0.251204	0.586568	0.557494	0.70979
CDS:BN6539_RS15670:-:GntR_family_transcriptional_regulator:cds3136:+:383:NZ_FLKM01000009.1	29.2185	0.147303	0.24815	0.593604	0.552777	0.706042
CDS:BN6539_RS05390:-:MATE_family_efflux_transporter:cds1079:+:1352:NZ_FLKM01000008.1	279.877	0.147302	0.130509	1.12867	0.259035	0.418191
CDS:BN6539_RS13365:-:MATE_family_efflux_transporter:cds2681:+:1382:NZ_FLKM01000009.1	23.7886	0.147293	0.250232	0.588628	0.556111	0.708674
CDS:BN6539_RS10565:-:hypothetical_protein:cds2121:+:413:NZ_FLKM01000008.1	50.7756	0.147269	0.229054	0.642947	0.520258	0.680712
CDS:BN6539_RS03240:-:pyridine_nucleotide-disulfide_oxidoreductase:cds648:-:1259:NZ_FLKM01000008.1	121.553	0.147265	0.165949	0.88741	0.374858	0.541956
CDS:BN6539_RS07620:-:23S_rRNA_methyltransferase_attenuator_leader_peptide_ErmL:cds1527:+:83:NZ_FLKM01000008.1	21568.4	0.147263	0.0611237	2.40926	0.0159848	0.0514732
CDS:BN6539_RS04650:-:hypothetical_protein:cds931:+:191:NZ_FLKM01000008.1	870.253	0.147201	0.08628	1.70609	0.0879919	0.19395
CDS:BN6539_RS07560:-:XRE_family_transcriptional_regulator:cds1514:+:1196:NZ_FLKM01000008.1	46.4013	0.147189	0.219196	0.671493	0.501906	0.664757
CDS:BN6539_RS07045:-:L-erythro-3%2C5-diaminohexanoate_dehydrogenase:cds1409:+:1037:NZ_FLKM01000008.1	69.2311	0.147187	0.202541	0.726703	0.467408	0.631671
CDS:BN6539_RS18550:-:glutamate_racemase:cds3707:+:812:NZ_FLKM01000009.1	749.463	0.146955	0.0875176	1.67914	0.093124	0.202154
CDS:BN6539_RS02590:-:amidohydrolase:cds518:-:1175:NZ_FLKM01000008.1	53.2448	0.14668	0.221377	0.66258	0.507599	0.669924
CDS:BN6539_RS19080:-:tRNA-binding_protein:cds3811:+:347:NZ_FLKM01000009.1	1404.06	0.146668	0.0897591	1.63402	0.102255	0.217124
CDS:BN6539_RS16000:-:ion_transporter:cds3204:-:797:NZ_FLKM01000009.1	387.858	0.146542	0.110535	1.32575	0.184923	0.333549
CDS:BN6539_RS10085:-:hypothetical_protein:cds2025:+:302:NZ_FLKM01000008.1	223.599	0.146508	0.139442	1.05067	0.293409	0.459205
CDS:BN6539_RS14180:-:MATE_family_efflux_transporter:cds2847:+:1361:NZ_FLKM01000009.1	1888.36	0.146352	0.0741091	1.97482	0.0482886	0.122531
CDS:BN6539_RS00050:-:DUF2508_domain-containing_protein:cds9:+:245:NZ_FLKM01000004.1	61.4437	0.146298	0.209405	0.698636	0.48478	0.647095
CDS:BN6539_RS06625:-:transcriptional_regulator_YeiL:cds1325:-:650:NZ_FLKM01000008.1	151.574	0.14622	0.160074	0.91345	0.361006	0.527129
CDS:BN6539_RS05370:-:MFS_transporter:cds1075:+:1232:NZ_FLKM01000008.1	2358.71	0.146193	0.0654224	2.2346	0.0254438	0.0748691
CDS:BN6539_RS01115:-:nicotinate_phosphoribosyltransferase:cds217:-:1433:NZ_FLKM01000007.1	5312.01	0.145812	0.0592594	2.46057	0.0138718	0.0459064
CDS:BN6539_RS01995:-:hypothetical_protein:cds396:+:293:NZ_FLKM01000008.1	225.994	0.145703	0.133715	1.08966	0.275864	0.437135
CDS:BN6539_RS00780:-:hypothetical_protein:cds153:-:1058:NZ_FLKM01000007.1	770.538	0.14565	0.089911	1.61993	0.105246	0.221365
CDS:BN6539_RS05355:-:bifunctional_hydroxymethylpyrimidine_kinase/phosphomethylpyrimidine_kinase:cds1072:+:806:NZ_FLKM01000008.1	147.148	0.145649	0.169792	0.857807	0.390999	0.556212
CDS:BN6539_RS07865:-:DNA_helicase:cds1578:+:3038:NZ_FLKM01000008.1	337.532	0.145624	0.122526	1.18852	0.23463	0.389312
CDS:BN6539_RS02125:-:ABC_transporter_ATP-binding_protein:cds423:-:971:NZ_FLKM01000008.1	2.03183	0.145392	0.157399	0.923719	0.355632	NA
CDS:BN6539_RS00715:-:Na+/H+_antiporter_NhaC:cds140:-:1433:NZ_FLKM01000007.1	6.34566	0.145141	0.230653	0.629262	0.529178	NA
CDS:BN6539_RS12925:-:hypothetical_protein:cds2593:+:227:NZ_FLKM01000009.1	33.8175	0.144652	0.239408	0.604206	0.545707	0.700275
CDS:BN6539_RS00260:-:hypothetical_protein:cds50:-:473:NZ_FLKM01000004.1	175.064	0.14462	0.147912	0.977737	0.328204	0.494653
CDS:BN6539_RS06745:-:GntR_family_transcriptional_regulator:cds1349:-:878:NZ_FLKM01000008.1	368.473	0.144619	0.12842	1.12615	0.260103	0.419238
CDS:BN6539_RS21000:-:elongation_factor_Ts:cds4180:-:929:NZ_FLKM01000009.1	13930.3	0.14452	0.0778871	1.8555	0.0635242	0.151882
CDS:BN6539_RS15965:-:YihY/virulence_factor_BrkB_family_protein:cds3197:+:839:NZ_FLKM01000009.1	1307.88	0.1445	0.0735687	1.96414	0.0495133	0.125233
CDS:BN6539_RS13885:-:pyridoxal_phosphate-dependent_aminotransferase:cds2788:-:1190:NZ_FLKM01000009.1	82.7857	0.144482	0.214373	0.673978	0.500325	0.663398
CDS:BN6539_RS10550:-:membrane_dipeptidase:cds2118:+:938:NZ_FLKM01000008.1	42.9857	0.144276	0.227844	0.633225	0.526587	0.684917
CDS:BN6539_RS03730:-:30S_ribosomal_protein_S18:cds746:+:230:NZ_FLKM01000008.1	9244.96	0.143952	0.0928034	1.55115	0.120865	0.247532
CDS:BN6539_RS16555:-:hypothetical_protein:cds3313:+:1238:NZ_FLKM01000009.1	22.4499	0.143872	0.25106	0.573059	0.566605	0.715216
CDS:BN6539_RS01195:-:YbaK/EbsC_family_protein:cds233:-:485:NZ_FLKM01000007.1	579.887	0.143815	0.0952597	1.50971	0.131117	0.261795
CDS:BN6539_RS05030:-:XRE_family_transcriptional_regulator:cds1007:-:392:NZ_FLKM01000008.1	7192.49	0.143547	0.102232	1.40413	0.160281	0.301346
CDS:BN6539_RS11945:-:SWIM_zinc_finger_family_protein:cds2398:+:434:NZ_FLKM01000009.1	225.403	0.143349	0.140777	1.01827	0.30855	0.475019
CDS:BN6539_RS14955:-:16S_rRNA_cytosine1402-N4-methyltransferase_RsmH:cds3000:+:935:NZ_FLKM01000009.1	6510.93	0.143222	0.0606672	2.36078	0.0182365	0.0571826
CDS:BN6539_RS00560:-:amidohydrolase:cds109:-:1616:NZ_FLKM01000007.1	24.6736	0.143172	0.248869	0.575293	0.565093	0.714066
CDS:BN6539_RS16175:-:MerR_family_transcriptional_regulator:cds3238:-:725:NZ_FLKM01000009.1	222.834	0.142999	0.141968	1.00727	0.313806	0.480017
CDS:BN6539_RS05345:-:thiamine_phosphate_synthase:cds1070:+:647:NZ_FLKM01000008.1	77.084	0.142684	0.201407	0.708435	0.478675	0.643018
CDS:BN6539_RS18070:-:TIGR03987_family_protein:cds3611:+:377:NZ_FLKM01000009.1	445.933	0.142669	0.104276	1.36818	0.171255	0.31638
CDS:BN6539_RS19260:-:SpoIVB_peptidase:cds3847:-:1052:NZ_FLKM01000009.1	25.7998	0.142589	0.25127	0.567471	0.570394	0.718556
CDS:BN6539_RS08080:-:competence_protein_TfoX:cds1621:+:254:NZ_FLKM01000008.1	489.401	0.142187	0.0991219	1.43446	0.15144	0.290247
CDS:BN6539_RS02275:-:DUF2804_domain-containing_protein:cds453:+:1034:NZ_FLKM01000008.1	1105.94	0.142039	0.0885865	1.6034	0.108847	0.227867
CDS:BN6539_RS01570:-:peptidase_M14:cds311:+:3155:NZ_FLKM01000008.1	5.71488	0.141969	0.221435	0.64113	0.521438	NA
CDS:BN6539_RS10235:-:hypothetical_protein:cds2055:+:2063:NZ_FLKM01000008.1	595.191	0.141791	0.105806	1.3401	0.180213	0.326865
CDS:BN6539_RS04870:-:hypothetical_protein:cds975:-:656:NZ_FLKM01000008.1	456.261	0.141558	0.101646	1.39266	0.163722	0.306253
CDS:BN6539_RS06070:-:glycine_C-acetyltransferase:cds1214:+:1196:NZ_FLKM01000008.1	801.292	0.141476	0.0929336	1.52234	0.127924	0.256851
CDS:BN6539_RS12255:-:hypothetical_protein:cds2459:+:179:NZ_FLKM01000009.1	99.2578	0.140644	0.1932	0.727969	0.466632	0.63133
CDS:BN6539_RS02380:-:Na+/H+_antiporter_NhaC:cds474:-:1475:NZ_FLKM01000008.1	12.4183	0.140619	0.250406	0.561562	0.574414	NA
CDS:BN6539_RS15715:-:DUF2325_domain-containing_protein:cds3145:+:287:NZ_FLKM01000009.1	4.1437	0.140534	0.207865	0.676083	0.498988	NA
CDS:BN6539_RS14465:-:MATE_family_efflux_transporter:cds2904:+:1376:NZ_FLKM01000009.1	635.824	0.140219	0.0970195	1.44527	0.148383	0.285457
CDS:BN6539_RS12250:-:hypothetical_protein:cds2458:+:299:NZ_FLKM01000009.1	367.637	0.140023	0.118851	1.17815	0.238739	0.394066
CDS:BN6539_RS12865:-:ABC_transporter_ATP-binding_protein:cds2581:+:1553:NZ_FLKM01000009.1	2022.41	0.139791	0.0762888	1.83239	0.0668934	0.157728
CDS:BN6539_RS16990:-:sensor_histidine_kinase:cds3399:+:1076:NZ_FLKM01000009.1	47.3901	0.139748	0.219285	0.63729	0.523936	0.68308
CDS:BN6539_RS15265:-:TetR/AcrR_family_transcriptional_regulator:cds3057:-:524:NZ_FLKM01000009.1	43.4271	0.139395	0.229533	0.607296	0.543654	0.698693
CDS:BN6539_RS11635:-:hypothetical_protein:cds2335:+:326:NZ_FLKM01000009.1	1.68909	0.13919	0.144912	0.960517	0.336795	NA
CDS:BN6539_RS08145:-:sigma-70_family_RNA_polymerase_sigma_factor:cds1634:+:563:NZ_FLKM01000008.1	231.345	0.139036	0.1382	1.00605	0.314394	0.48024
CDS:BN6539_RS14950:-:transcriptional_regulator_MraZ:cds2999:+:431:NZ_FLKM01000009.1	2244.15	0.13895	0.0693014	2.00501	0.0449618	0.115349
CDS:BN6539_RS09225:-:relaxase:cds1853:+:1409:NZ_FLKM01000008.1	58.3444	0.13877	0.209091	0.663679	0.506896	0.669633
CDS:BN6539_RS14260:-:EamA_family_transporter:cds2863:+:890:NZ_FLKM01000009.1	646.892	0.138737	0.0991061	1.39988	0.161548	0.302977
CDS:BN6539_RS05725:-:YafY_family_transcriptional_regulator:cds1145:-:908:NZ_FLKM01000008.1	375.59	0.137823	0.114592	1.20273	0.229079	0.384013
CDS:BN6539_RS17690:-:ABC_transporter_ATP-binding_protein:cds3534:+:662:NZ_FLKM01000009.1	57.3563	0.1377	0.207952	0.662168	0.507863	0.669924
CDS:BN6539_RS18425:-:sensor_histidine_kinase:cds3682:+:1556:NZ_FLKM01000009.1	3247.48	0.137491	0.0676154	2.03342	0.0420099	0.109183
CDS:BN6539_RS16375:-:hypothetical_protein:cds3277:+:590:NZ_FLKM01000009.1	1.17324	0.137414	0.130145	1.05586	0.291034	NA
CDS:BN6539_RS00255:-:hypothetical_protein:cds49:-:1121:NZ_FLKM01000004.1	699.029	0.136865	0.106981	1.27934	0.200777	0.349993
CDS:BN6539_RS22040:-:hypothetical_protein:cds4044:-:134:NZ_FLKM01000009.1	3.27135	0.13661	0.192179	0.710847	0.477179	NA
CDS:BN6539_RS19105:-:hypothetical_protein:cds3816:+:323:NZ_FLKM01000009.1	121.378	0.13595	0.171212	0.794045	0.427169	0.593631
CDS:BN6539_RS17930:glyA:serine_hydroxymethyltransferase:cds3582:+:1238:NZ_FLKM01000009.1	7074.47	0.135661	0.0637461	2.12815	0.0333244	0.0915911
CDS:BN6539_RS14035:-:GntR_family_transcriptional_regulator:cds2818:-:752:NZ_FLKM01000009.1	277.6	0.135271	0.125426	1.0785	0.280812	0.443046
CDS:BN6539_RS00025:-:sodium-dependent_transporter:cds4:+:1406:NZ_FLKM01000004.1	6.83844	0.13436	0.23121	0.581117	0.561162	NA
CDS:BN6539_RS16360:-:hypothetical_protein:cds3274:+:746:NZ_FLKM01000009.1	2.96255	0.134342	0.175163	0.766954	0.443109	NA
CDS:BN6539_RS18380:-:hypothetical_protein:cds3673:-:2003:NZ_FLKM01000009.1	65.1859	0.134315	0.213561	0.628932	0.529394	0.686354
CDS:BN6539_RS20595:-:hypothetical_protein:cds4099:-:410:NZ_FLKM01000009.1	1926.76	0.134309	0.0725085	1.85232	0.0639798	0.152658
CDS:BN6539_RS06045:-:XRE_family_transcriptional_regulator:cds1209:-:353:NZ_FLKM01000008.1	859.211	0.13413	0.0926571	1.44759	0.147731	0.284813
CDS:BN6539_RS18080:-:NUDIX_domain-containing_protein:cds3613:+:551:NZ_FLKM01000009.1	718.454	0.133963	0.106194	1.2615	0.20713	0.357761
CDS:BN6539_RS01385:-:50S_ribosomal_protein_L3:cds274:-:635:NZ_FLKM01000008.1	11671.1	0.13354	0.0874932	1.52629	0.126939	0.255733
CDS:BN6539_RS00850:-:Rrf2_family_transcriptional_regulator:cds167:+:431:NZ_FLKM01000007.1	443.604	0.133463	0.107579	1.24061	0.21475	0.367652
CDS:BN6539_RS18685:-:YebC/PmpR_family_DNA-binding_transcriptional_regulator:cds3733:+:728:NZ_FLKM01000009.1	3584.99	0.133164	0.0686657	1.93931	0.0524638	0.130849
CDS:BN6539_RS14615:-:hypothetical_protein:cds2932:+:596:NZ_FLKM01000009.1	6.03326	0.133123	0.220815	0.602869	0.546596	NA
CDS:BN6539_RS03935:-:DUF5058_domain-containing_protein:cds787:+:701:NZ_FLKM01000008.1	345.99	0.132841	0.121918	1.08959	0.275893	0.437135
CDS:BN6539_RS12400:-:GNAT_family_N-acetyltransferase:cds2488:+:614:NZ_FLKM01000009.1	247.828	0.132352	0.126149	1.04918	0.294097	0.45988
CDS:BN6539_RS03615:-:cysteine_synthase_A:cds723:+:929:NZ_FLKM01000008.1	935.226	0.131906	0.082129	1.60608	0.108256	0.22716
CDS:BN6539_RS18675:-:hypothetical_protein:cds3731:-:536:NZ_FLKM01000009.1	151.835	0.131824	0.175858	0.749605	0.453493	0.619877
CDS:BN6539_RS16225:-:permease:cds3247:+:1145:NZ_FLKM01000009.1	253.593	0.13163	0.134072	0.981788	0.326204	0.492882
CDS:BN6539_RS21150:-:GntR_family_transcriptional_regulator:cds4210:+:377:NZ_FLKM01000009.1	66.3009	0.131388	0.20042	0.655565	0.512104	0.673781
CDS:BN6539_RS06445:-:hypothetical_protein:cds1289:+:1853:NZ_FLKM01000008.1	4.47026	0.131292	0.205265	0.639619	0.52242	NA
CDS:BN6539_RS00595:-:hypothetical_protein:cds116:-:254:NZ_FLKM01000007.1	1.64011	0.13089	0.14471	0.9045	0.365731	NA
CDS:BN6539_RS10560:-:hypothetical_protein:cds2120:+:1394:NZ_FLKM01000008.1	493.254	0.1303	0.10147	1.28412	0.1991	0.348784
CDS:BN6539_RS01890:-:DUF340_domain-containing_protein:cds374:-:959:NZ_FLKM01000008.1	628.293	0.130024	0.1074	1.21066	0.226027	0.38032
CDS:BN6539_RS08775:-:Crp/Fnr_family_transcriptional_regulator:cds1761:+:665:NZ_FLKM01000008.1	234.162	0.129969	0.136781	0.950198	0.342012	0.506098
CDS:BN6539_RS09010:-:topoisomerase:cds1809:+:980:NZ_FLKM01000008.1	1.25408	0.129861	0.12445	1.04348	0.296726	NA
CDS:BN6539_RS06950:-:D-alanyl-D-alanine_carboxypeptidase:cds1390:+:845:NZ_FLKM01000008.1	78.41	0.129751	0.19949	0.650414	0.515425	0.677405
CDS:BN6539_RS04070:-:DNA-binding_response_regulator:cds814:+:680:NZ_FLKM01000008.1	355.613	0.129263	0.111557	1.15872	0.246571	0.40463
CDS:BN6539_RS05955:-:transcriptional_regulator:cds1192:-:659:NZ_FLKM01000008.1	778.716	0.129258	0.10224	1.26425	0.206139	0.356564
CDS:BN6539_RS17560:-:hypothetical_protein:cds3508:+:1463:NZ_FLKM01000009.1	10.7646	0.129213	0.24583	0.525618	0.599154	NA
CDS:BN6539_RS11395:-:hypothetical_protein:cds2287:+:845:NZ_FLKM01000009.1	1.40205	0.128914	0.138316	0.932023	0.351325	NA
CDS:BN6539_RS17905:-:U32_family_peptidase:cds3577:+:2243:NZ_FLKM01000009.1	1229.06	0.1289	0.0759601	1.69695	0.0897067	0.197003
CDS:BN6539_RS14455:-:hypothetical_protein:cds2902:+:863:NZ_FLKM01000009.1	103.925	0.128815	0.179709	0.716797	0.473499	0.638277
CDS:BN6539_RS13060:-:O-acetylhomoserine_aminocarboxypropyltransferase/cysteine_synthase:cds2620:+:1283:NZ_FLKM01000009.1	5314.5	0.128742	0.0610086	2.11023	0.0348382	0.0946123
CDS:BN6539_RS01650:-:hypothetical_protein:cds327:-:245:NZ_FLKM01000008.1	29.6176	0.128547	0.243937	0.526967	0.598216	0.74059
CDS:BN6539_RS22140:-:hypothetical_protein:cds3094:+:203:NZ_FLKM01000009.1	35.9323	0.128518	0.233713	0.549894	0.582392	0.727849
CDS:BN6539_RS14600:-:hypothetical_protein:cds2929:+:431:NZ_FLKM01000009.1	48.9359	0.128393	0.225831	0.568536	0.569671	0.717898
CDS:BN6539_RS21950:-:hypothetical_protein:cds3119:+:53:NZ_FLKM01000009.1	52.3491	0.127978	0.211923	0.603888	0.545918	0.700275
CDS:BN6539_RS18950:-:stage_III_sporulation_protein_AD:cds3783:+:383:NZ_FLKM01000009.1	2.56002	0.127955	0.160374	0.797856	0.424954	NA
CDS:BN6539_RS01355:-:30S_ribosomal_protein_S3:cds268:-:905:NZ_FLKM01000008.1	17882.1	0.127133	0.0835546	1.52155	0.128122	0.257104
CDS:BN6539_RS11200:-:hypothetical_protein:cds2249:-:1760:NZ_FLKM01000009.1	901.564	0.126666	0.0826894	1.53182	0.125566	0.253749
CDS:BN6539_RS12725:-:hypothetical_protein:cds2553:+:2993:NZ_FLKM01000009.1	50.5648	0.126648	0.234535	0.539993	0.589202	0.733738
CDS:BN6539_RS15870:-:AEC_family_transporter:cds3177:-:944:NZ_FLKM01000009.1	2136.58	0.126467	0.0843298	1.49968	0.133699	0.265766
CDS:BN6539_RS01360:-:50S_ribosomal_protein_L22:cds269:-:335:NZ_FLKM01000008.1	7074.66	0.12628	0.0823375	1.53369	0.125107	0.253263
CDS:BN6539_RS21535:-:histidinol-phosphate_transaminase:cds4288:-:1058:NZ_FLKM01000009.1	11.7441	0.126255	0.241493	0.522812	0.601105	NA
CDS:BN6539_RS09840:-:amidohydrolase:cds1976:+:1622:NZ_FLKM01000008.1	577.627	0.125621	0.0963095	1.30434	0.192116	0.341631
CDS:BN6539_RS21215:-:hypothetical_protein:cds4223:-:440:NZ_FLKM01000009.1	1177.53	0.125613	0.0824366	1.52375	0.127571	0.256719
CDS:BN6539_RS04610:-:hypothetical_protein:cds923:+:326:NZ_FLKM01000008.1	243.399	0.125454	0.129687	0.967358	0.333365	0.500536
CDS:BN6539_RS14905:-:succinyl-CoA--3-ketoacid-CoA_transferase:cds2990:+:653:NZ_FLKM01000009.1	251.65	0.124898	0.133696	0.934192	0.350205	0.515244
CDS:BN6539_RS05795:-:MarR_family_transcriptional_regulator:cds1159:+:494:NZ_FLKM01000008.1	48.1322	0.124762	0.221299	0.563773	0.572909	0.721242
CDS:BN6539_RS04935:-:PucR_family_transcriptional_regulator:cds988:-:1586:NZ_FLKM01000008.1	600.836	0.124606	0.095156	1.30949	0.190367	0.339272
CDS:BN6539_RS02090:-:DNA-binding_response_regulator:cds416:-:701:NZ_FLKM01000008.1	177.938	0.124157	0.141867	0.875166	0.381483	0.547405
CDS:BN6539_RS06370:-:proline_racemase:cds1274:-:1007:NZ_FLKM01000008.1	1.01114	0.124117	0.123239	1.00712	0.313878	NA
CDS:BN6539_RS20405:-:iron_ABC_transporter_permease:cds4062:+:1028:NZ_FLKM01000009.1	835.836	0.124092	0.0925924	1.3402	0.180181	0.326865
CDS:BN6539_RS15110:-:hypothetical_protein:cds3028:+:1175:NZ_FLKM01000009.1	73.0525	0.124012	0.193956	0.63938	0.522576	0.682299
CDS:BN6539_RS00250:-:LysR_family_transcriptional_regulator:cds48:+:860:NZ_FLKM01000004.1	112.73	0.123991	0.193062	0.642236	0.52072	0.680868
CDS:BN6539_RS15975:-:DUF1287_domain-containing_protein:cds3199:+:659:NZ_FLKM01000009.1	982.338	0.123872	0.0875273	1.41524	0.156999	0.298319
CDS:BN6539_RS14935:-:GIY-YIG_nuclease_family_protein:cds2996:+:251:NZ_FLKM01000009.1	102.127	0.123847	0.17715	0.69911	0.484483	0.64694
CDS:BN6539_RS01160:-:hypothetical_protein:cds226:-:590:NZ_FLKM01000007.1	21.7374	0.123728	0.248171	0.49856	0.618089	0.758901
CDS:BN6539_RS15745:-:hypothetical_protein:cds3152:+:422:NZ_FLKM01000009.1	62.6527	0.123598	0.209003	0.59137	0.554272	0.706692
CDS:BN6539_RS03720:-:30S_ribosomal_protein_S6:cds744:+:287:NZ_FLKM01000008.1	7859.57	0.123564	0.0875488	1.41137	0.158135	0.299237
CDS:BN6539_RS06690:-:hypothetical_protein:cds1338:+:1394:NZ_FLKM01000008.1	706.528	0.123478	0.0931826	1.32512	0.185132	0.33376
CDS:BN6539_RS07400:-:LysR_family_transcriptional_regulator:cds1481:+:890:NZ_FLKM01000008.1	1449.39	0.123444	0.0852139	1.44864	0.147439	0.284649
CDS:BN6539_RS08365:-:hypothetical_protein:cds1678:+:551:NZ_FLKM01000008.1	6.08288	0.123186	0.208119	0.591899	0.553918	NA
CDS:BN6539_RS08670:-:PucR_family_transcriptional_regulator:cds1740:-:1163:NZ_FLKM01000008.1	39.7471	0.122922	0.234194	0.524873	0.599671	0.741878
CDS:BN6539_RS07610:-:conjugal_transfer_protein:cds1525:+:902:NZ_FLKM01000008.1	7.31954	0.122734	0.233168	0.526376	0.598627	NA
CDS:BN6539_RS17330:-:hypothetical_protein:cds3461:-:290:NZ_FLKM01000009.1	6.92606	0.122573	0.233254	0.525492	0.599241	NA
CDS:BN6539_RS12995:-:hypothetical_protein:cds2607:-:185:NZ_FLKM01000009.1	440.017	0.122333	0.104235	1.17363	0.240541	0.396368
CDS:BN6539_RS09540:-:hypothetical_protein:cds1916:+:365:NZ_FLKM01000008.1	12.0839	0.122054	0.244278	0.499653	0.617319	NA
CDS:BN6539_RS00875:-:hypothetical_protein:cds172:-:260:NZ_FLKM01000007.1	59.7377	0.12166	0.208007	0.584883	0.558626	0.710346
CDS:BN6539_RS00240:-:hypothetical_protein:cds46:-:602:NZ_FLKM01000004.1	11865.4	0.121622	0.067758	1.79495	0.0726623	0.167797
CDS:BN6539_RS12245:-:hypothetical_protein:cds2457:+:338:NZ_FLKM01000009.1	900.025	0.121476	0.0979093	1.2407	0.214716	0.367652
CDS:BN6539_RS19455:-:AraC_family_transcriptional_regulator:cds3886:-:1190:NZ_FLKM01000009.1	396.885	0.121358	0.118676	1.02261	0.306494	0.473073
CDS:BN6539_RS00950:-:hypothetical_protein:cds186:-:638:NZ_FLKM01000007.1	4.23373	0.121358	0.201021	0.603708	0.546038	NA
CDS:BN6539_RS20780:-:creatininase:cds4136:-:761:NZ_FLKM01000009.1	3.9762	0.121188	0.198216	0.611394	0.540939	NA
CDS:BN6539_RS20165:-:YigZ_family_protein:cds4014:-:629:NZ_FLKM01000009.1	2586.9	0.121153	0.0900891	1.34481	0.178686	0.325412
CDS:BN6539_RS14235:-:LacI_family_transcriptional_regulator:cds2858:-:1013:NZ_FLKM01000009.1	2901.02	0.12083	0.0976942	1.23682	0.216155	0.369255
CDS:BN6539_RS12335:-:hypothetical_protein:cds2475:+:3566:NZ_FLKM01000009.1	2135.54	0.120811	0.0701467	1.72226	0.0850216	0.189148
CDS:BN6539_RS09780:-:hypothetical_protein:cds1964:-:572:NZ_FLKM01000008.1	5.92779	0.120643	0.220807	0.546373	0.584809	NA
CDS:BN6539_RS10360:-:dimethylamine_methyltransferase:cds2080:+:347:NZ_FLKM01000008.1	247.366	0.12052	0.127461	0.945547	0.34438	0.508777
CDS:BN6539_RS01655:-:50S_ribosomal_protein_L7/L12:cds328:-:362:NZ_FLKM01000008.1	14173.1	0.120171	0.0613726	1.95805	0.0502236	0.126583
CDS:BN6539_RS01495:-:glycine/betaine_ABC_transporter_ATP-binding_protein:cds296:-:800:NZ_FLKM01000008.1	252.152	0.120143	0.12513	0.960139	0.336985	0.502813
CDS:BN6539_RS11675:-:hypothetical_protein:cds2343:+:185:NZ_FLKM01000009.1	91.4966	0.12001	0.182976	0.655877	0.511903	0.673764
CDS:BN6539_RS18895:-:hypothetical_protein:cds3772:-:932:NZ_FLKM01000009.1	356.484	0.119996	0.142205	0.84382	0.39877	0.565121
CDS:BN6539_RS16885:-:hypothetical_protein:cds3378:+:1436:NZ_FLKM01000009.1	1039.67	0.119944	0.0810371	1.48011	0.138843	0.273115
CDS:BN6539_RS12045:-:hypothetical_protein:cds2417:+:578:NZ_FLKM01000009.1	962.443	0.119884	0.0923998	1.29744	0.194478	0.343272
CDS:BN6539_RS04530:-:DNA-binding_protein:cds908:+:227:NZ_FLKM01000008.1	20.7915	0.119573	0.249983	0.478323	0.63242	0.765793
CDS:BN6539_RS03455:-:pyrroline-5-carboxylate_reductase:cds690:+:827:NZ_FLKM01000008.1	43.0631	0.119472	0.228781	0.522211	0.601523	0.7434
CDS:BN6539_RS01500:-:glycine/betaine_ABC_transporter_substrate-binding_protein:cds297:-:1535:NZ_FLKM01000008.1	644.467	0.119295	0.114573	1.04121	0.297777	0.463238
CDS:BN6539_RS13525:-:hypothetical_protein:cds2711:+:3653:NZ_FLKM01000009.1	5093.86	0.119088	0.058175	2.04707	0.0406508	0.106734
CDS:BN6539_RS04945:-:DUF917_domain-containing_protein:cds990:+:1109:NZ_FLKM01000008.1	845.456	0.11901	0.10367	1.14797	0.250982	0.409245
CDS:BN6539_RS01515:-:exodeoxyribonuclease_III:cds300:-:749:NZ_FLKM01000008.1	1434.2	0.118918	0.0906801	1.3114	0.189723	0.338508
CDS:BN6539_RS09450:-:hypothetical_protein:cds1898:+:497:NZ_FLKM01000008.1	715.067	0.118086	0.10869	1.08644	0.277284	0.439145
CDS:BN6539_RS16125:-:transcriptional_regulator:cds3228:+:641:NZ_FLKM01000009.1	460.139	0.117877	0.107116	1.10046	0.271132	0.432845
CDS:BN6539_RS07830:-:exonuclease_SbcCD_subunit_D:cds1571:+:1139:NZ_FLKM01000008.1	290.801	0.117748	0.131722	0.893915	0.371368	0.538641
CDS:BN6539_RS03750:-:DUF4367_domain-containing_protein:cds750:+:671:NZ_FLKM01000008.1	31.1322	0.117586	0.241167	0.48757	0.625854	0.763554
CDS:BN6539_RS15105:-:beta-Ala-His_dipeptidase:cds3027:+:1484:NZ_FLKM01000009.1	84.2972	0.117351	0.18619	0.630277	0.528514	0.686013
CDS:BN6539_RS11425:-:MBL_fold_metallo-hydrolase:cds2293:+:767:NZ_FLKM01000009.1	7.73945	0.116957	0.237678	0.492082	0.622661	NA
CDS:BN6539_RS17135:-:UDP-N-acetylmuramate--L-alanine_ligase:cds3428:+:1376:NZ_FLKM01000009.1	4226.68	0.116892	0.0611381	1.91193	0.0558849	0.137942
CDS:BN6539_RS13990:-:tRNA_N6-L-threonylcarbamoyladenosine37-C2-methylthiotransferase_MtaB:cds2809:+:1307:NZ_FLKM01000009.1	1308.42	0.116854	0.0791009	1.47727	0.139602	0.274156
CDS:BN6539_RS05340:-:hydroxyethylthiazole_kinase:cds1069:+:821:NZ_FLKM01000008.1	84.1856	0.116619	0.199457	0.584685	0.55876	0.710346
CDS:BN6539_RS01035:-:amidohydrolase:cds203:+:1196:NZ_FLKM01000007.1	3.24226	0.11626	0.175058	0.664122	0.506612	NA
CDS:BN6539_RS03165:-:hypothetical_protein:cds633:+:1364:NZ_FLKM01000008.1	95.8527	0.115755	0.177877	0.650758	0.515203	0.677361
CDS:BN6539_RS12175:-:hypothetical_protein:cds2443:+:287:NZ_FLKM01000009.1	37.5986	0.115719	0.234245	0.494009	0.6213	0.761538
CDS:BN6539_RS17990:-:hypothetical_protein:cds3595:+:335:NZ_FLKM01000009.1	40.0336	0.115675	0.228255	0.506782	0.612308	0.75361
CDS:BN6539_RS17530:-:hypothetical_protein:cds3502:-:299:NZ_FLKM01000009.1	1.6998	0.114659	0.144349	0.794321	0.427008	NA
CDS:BN6539_RS12530:-:GntR_family_transcriptional_regulator:cds2514:-:641:NZ_FLKM01000009.1	1526.13	0.114659	0.0897046	1.27818	0.201186	0.350535
CDS:BN6539_RS07795:-:MFS_transporter:cds1564:+:1268:NZ_FLKM01000008.1	42.6377	0.114458	0.23947	0.477963	0.632676	0.765793
CDS:BN6539_RS03725:-:single-stranded_DNA-binding_protein:cds745:+:467:NZ_FLKM01000008.1	8305.07	0.114365	0.0810702	1.41069	0.158335	0.299458
CDS:BN6539_RS06315:-:hypothetical_protein:cds1263:+:1799:NZ_FLKM01000008.1	10.7075	0.114363	0.247464	0.462141	0.64398	NA
CDS:BN6539_RS05965:-:butyrate_kinase:cds1194:+:1067:NZ_FLKM01000008.1	1093.34	0.113859	0.0792566	1.43659	0.150834	0.289395
CDS:BN6539_RS18750:-:preprotein_translocase_subunit_YajC:cds3742:+:383:NZ_FLKM01000009.1	14837.6	0.113706	0.0881374	1.2901	0.197016	0.34664
CDS:BN6539_RS18360:-:hypothetical_protein:cds3669:+:1592:NZ_FLKM01000009.1	871.289	0.113647	0.0811216	1.40094	0.161231	0.30254
CDS:BN6539_RS16795:-:hypothetical_protein:cds3360:+:446:NZ_FLKM01000009.1	489.019	0.113573	0.0993347	1.14334	0.252897	0.411245
CDS:BN6539_RS01835:-:ABC_transporter_ATP-binding_protein:cds363:-:998:NZ_FLKM01000008.1	9.45921	0.113357	0.245086	0.462518	0.64371	NA
CDS:BN6539_RS01860:-:LD-carboxypeptidase:cds368:-:947:NZ_FLKM01000008.1	6.52739	0.113266	0.217876	0.519865	0.603158	NA
CDS:BN6539_RS04780:-:potassium-transporting_ATPase_subunit_KdpA:cds957:+:1817:NZ_FLKM01000008.1	3.06742	0.113225	0.182341	0.620955	0.534629	NA
CDS:BN6539_RS16865:-:GNAT_family_N-acetyltransferase:cds3374:+:371:NZ_FLKM01000009.1	247.699	0.112903	0.134913	0.836856	0.402673	0.56946
CDS:BN6539_RS17575:-:hypothetical_protein:cds3511:+:1100:NZ_FLKM01000009.1	13.982	0.112553	0.249969	0.450265	0.652519	NA
CDS:BN6539_RS03460:-:proline_racemase:cds691:+:1010:NZ_FLKM01000008.1	76.3964	0.112255	0.18861	0.595167	0.551732	0.705461
CDS:BN6539_RS14770:-:ABC_transporter_ATP-binding_protein:cds2963:-:704:NZ_FLKM01000009.1	489.334	0.111832	0.111265	1.0051	0.314848	0.48024
CDS:BN6539_RS01845:-:ABC_transporter_permease:cds365:-:878:NZ_FLKM01000008.1	9.70346	0.111756	0.242993	0.459912	0.645579	NA
CDS:BN6539_RS05360:-:putative_hydroxymethylpyrimidine_transporter_CytX:cds1073:+:1205:NZ_FLKM01000008.1	284.437	0.111605	0.121129	0.921371	0.356857	0.522884
CDS:BN6539_RS08570:-:hypothetical_protein:cds1719:-:1736:NZ_FLKM01000008.1	313.949	0.111573	0.127502	0.875073	0.381534	0.547405
CDS:BN6539_RS13805:-:nuclear_transport_factor_2_family_protein:cds2770:+:356:NZ_FLKM01000009.1	924.541	0.111477	0.0923559	1.20703	0.227419	0.382123
CDS:BN6539_RS18760:-:bifunctional_pppGpp_synthetase/guanosine-3%2C5-bisdiphosphate_3-pyrophosphohydrolase:cds3744:+:2201:NZ_FLKM01000009.1	9242.87	0.111451	0.0556329	2.00333	0.0451414	0.115727
CDS:BN6539_RS17545:-:hypothetical_protein:cds3505:+:1202:NZ_FLKM01000009.1	303.215	0.11123	0.125608	0.88553	0.375871	0.542538
CDS:BN6539_RS05000:-:Hsp33_family_molecular_chaperone_HslO:cds1001:+:914:NZ_FLKM01000008.1	1213.03	0.111223	0.0792019	1.40429	0.160232	0.301346
CDS:BN6539_RS10355:-:dimethylamine_methyltransferase:cds2079:+:1058:NZ_FLKM01000008.1	330.59	0.111222	0.1209	0.91995	0.357599	0.523433
CDS:BN6539_RS18945:-:stage_III_sporulation_protein_AC:cds3782:+:194:NZ_FLKM01000009.1	2.02277	0.111213	0.160525	0.692805	0.488432	NA
CDS:BN6539_RS18755:-:protein_translocase_subunit_SecDF:cds3743:+:2267:NZ_FLKM01000009.1	11961.2	0.111194	0.0566257	1.96366	0.0495696	0.125287
CDS:BN6539_RS10170:-:hypothetical_protein:cds2042:+:2069:NZ_FLKM01000008.1	2473.62	0.111144	0.0692949	1.60392	0.108732	0.227758
CDS:BN6539_RS03620:-:PucR_family_transcriptional_regulator:cds724:+:1181:NZ_FLKM01000008.1	1792.03	0.111074	0.0684816	1.62196	0.104812	0.220838
CDS:BN6539_RS05940:-:5-methylthioadenosine/adenosylhomocysteine_nucleosidase:cds1189:+:701:NZ_FLKM01000008.1	350.981	0.110998	0.116532	0.952512	0.340838	0.505195
CDS:BN6539_RS15470:-:hypothetical_protein:cds3095:-:887:NZ_FLKM01000009.1	34.0507	0.110616	0.235157	0.470393	0.638074	0.769209
CDS:BN6539_RS03550:-:glycyl-radical_enzyme_activating_protein:cds709:+:920:NZ_FLKM01000008.1	43.6251	0.110517	0.227437	0.485922	0.627022	0.763554
CDS:BN6539_RS12960:-:shikimate_kinase:cds2600:+:1190:NZ_FLKM01000009.1	10856.7	0.110447	0.0764662	1.44438	0.148631	0.285779
CDS:BN6539_RS13730:-:DUF4315_domain-containing_protein:cds2754:-:278:NZ_FLKM01000009.1	0.602311	0.109946	0.097334	1.12957	0.258657	NA
CDS:BN6539_RS11890:-:hypothetical_protein:cds2386:+:611:NZ_FLKM01000009.1	1.17641	0.109707	0.118159	0.928475	0.353161	NA
CDS:BN6539_RS12075:-:pyridoxal_phosphate-dependent_aminotransferase:cds2423:+:1178:NZ_FLKM01000009.1	691.236	0.10938	0.095644	1.14362	0.252781	0.411243
CDS:BN6539_RS05625:-:hypothetical_protein:cds1125:+:581:NZ_FLKM01000008.1	2303.66	0.109126	0.0695975	1.56796	0.116891	0.240631
CDS:BN6539_RS12500:-:LysR_family_transcriptional_regulator:cds2508:+:920:NZ_FLKM01000009.1	958.622	0.108879	0.0975087	1.11661	0.264162	0.424745
CDS:BN6539_RS11625:-:ABC_transporter_ATP-binding_protein:cds2333:+:992:NZ_FLKM01000009.1	3.5518	0.108851	0.199342	0.54605	0.585032	NA
CDS:BN6539_RS10780:-:hypothetical_protein:cds2168:+:917:NZ_FLKM01000008.1	3.5518	0.108851	0.199342	0.54605	0.585032	NA
CDS:BN6539_RS13295:-:MerR_family_transcriptional_regulator:cds2667:+:380:NZ_FLKM01000009.1	169.904	0.108621	0.154725	0.70203	0.48266	0.645468
CDS:BN6539_RS19965:-:EamA/RhaT_family_transporter:cds3989:-:953:NZ_FLKM01000009.1	1783.46	0.108416	0.0861754	1.25809	0.208361	0.359194
CDS:BN6539_RS20305:-:hypothetical_protein:cds4041:-:764:NZ_FLKM01000009.1	15.017	0.108292	0.251023	0.431401	0.666177	NA
CDS:BN6539_RS06770:-:TetR/AcrR_family_transcriptional_regulator:cds1354:+:647:NZ_FLKM01000008.1	503.031	0.108201	0.105192	1.02861	0.303663	0.470324
CDS:BN6539_RS15525:-:hypothetical_protein:cds3106:+:338:NZ_FLKM01000009.1	2572.22	0.108082	0.0817348	1.32235	0.186052	0.334553
CDS:BN6539_RS10980:-:stage_0_sporulation_protein:cds2206:+:935:NZ_FLKM01000009.1	1727.2	0.107628	0.0744474	1.4457	0.148263	0.285378
CDS:BN6539_RS16370:-:hypothetical_protein:cds3276:+:950:NZ_FLKM01000009.1	2.7146	0.107524	0.175135	0.613948	0.539249	NA
CDS:BN6539_RS09795:-:YfcC_family_protein:cds1967:+:1403:NZ_FLKM01000008.1	1.05126	0.107471	0.122554	0.87693	0.380524	NA
CDS:BN6539_RS01545:-:energy-coupling_factor_transporter_transmembrane_protein_EcfT:cds306:-:800:NZ_FLKM01000008.1	1513.58	0.107447	0.0724984	1.48206	0.138325	0.272693
CDS:BN6539_RS17900:-:threonine/serine_exporter:cds3576:+:473:NZ_FLKM01000009.1	949.937	0.107365	0.106064	1.01227	0.311411	0.477986
CDS:BN6539_RS11640:-:hypothetical_protein:cds2336:-:2579:NZ_FLKM01000009.1	1.40806	0.10718	0.134294	0.798101	0.424812	NA
CDS:BN6539_RS15615:-:hypothetical_protein:cds3125:+:1907:NZ_FLKM01000009.1	1246.79	0.10697	0.0785154	1.36241	0.173068	0.317928
CDS:BN6539_RS20945:-:formimidoylglutamase:cds4169:-:1022:NZ_FLKM01000009.1	618.294	0.106745	0.097588	1.09384	0.274026	0.435139
CDS:BN6539_RS18230:-:GntR_family_transcriptional_regulator:cds3643:-:662:NZ_FLKM01000009.1	1380.12	0.10633	0.0824723	1.28928	0.197302	0.346973
CDS:BN6539_RS15270:-:hypothetical_protein:cds3058:+:494:NZ_FLKM01000009.1	35.4557	0.105603	0.234688	0.44997	0.652732	0.780578
CDS:BN6539_RS06510:-:glycyl-radical_enzyme_activating_protein:cds1302:+:920:NZ_FLKM01000008.1	6.68299	0.105461	0.229539	0.459447	0.645913	NA
CDS:BN6539_RS11745:-:hypothetical_protein:cds2357:+:431:NZ_FLKM01000009.1	13.7077	0.104898	0.248996	0.421285	0.673547	NA
CDS:BN6539_RS03300:-:TetR/AcrR_family_transcriptional_regulator:cds659:+:545:NZ_FLKM01000008.1	303.47	0.10475	0.127804	0.819614	0.412436	0.579903
CDS:BN6539_RS05960:-:phosphate_butyryltransferase:cds1193:+:911:NZ_FLKM01000008.1	537.047	0.10464	0.100388	1.04236	0.297247	0.462987
CDS:BN6539_RS21670:-:membrane_protein:cds4316:-:866:NZ_FLKM01000009.1	0.655151	0.104376	0.0945602	1.1038	0.269678	NA
CDS:BN6539_RS16035:-:cofactor-independent_phosphoglycerate_mutase:cds3211:+:1211:NZ_FLKM01000009.1	2625.28	0.104205	0.0738074	1.41185	0.157995	0.299237
CDS:BN6539_RS18390:-:sigma-70_family_RNA_polymerase_sigma_factor:cds3675:-:431:NZ_FLKM01000009.1	39.7899	0.103685	0.23008	0.450648	0.652243	0.780253
CDS:BN6539_RS11410:-:acyl-CoA_dehydrogenase:cds2290:+:1139:NZ_FLKM01000009.1	18.6709	0.103535	0.250132	0.413922	0.678931	0.798646
CDS:BN6539_RS19505:-:N-acetyltransferase:cds3896:-:539:NZ_FLKM01000009.1	2867.17	0.103528	0.076643	1.35078	0.176765	0.323227
CDS:BN6539_RS18910:-:BlaI/MecI/CopY_family_transcriptional_regulator:cds3775:+:362:NZ_FLKM01000009.1	26.9431	0.103522	0.244416	0.423548	0.671896	0.793958
CDS:BN6539_RS13100:-:CoA_transferase:cds2628:+:1193:NZ_FLKM01000009.1	1.6393	0.103452	0.133254	0.776349	0.437543	NA
CDS:BN6539_RS01370:-:50S_ribosomal_protein_L2:cds271:-:833:NZ_FLKM01000008.1	13450.8	0.103348	0.0792838	1.30352	0.192397	0.34187
CDS:BN6539_RS00615:-:hypothetical_protein:cds120:-:179:NZ_FLKM01000007.1	18.656	0.103241	0.249647	0.413548	0.679205	0.798646
CDS:BN6539_RS08830:-:homoserine_dehydrogenase:cds1772:+:1010:NZ_FLKM01000008.1	1.65906	0.102961	0.151989	0.677422	0.498138	NA
CDS:BN6539_RS10880:-:MFS_transporter:cds2188:+:1283:NZ_FLKM01000008.1	21.4062	0.102739	0.248665	0.413163	0.679487	0.798715
CDS:BN6539_RS11670:-:molecular_chaperone_Hsp90:cds2342:+:2783:NZ_FLKM01000009.1	4854.95	0.102694	0.0595588	1.72424	0.084665	0.188589
CDS:BN6539_RS01335:-:50S_ribosomal_protein_L14:cds264:-:374:NZ_FLKM01000008.1	6903.93	0.102682	0.093596	1.09708	0.272606	0.433988
CDS:BN6539_RS06365:-:sodium-dependent_transporter:cds1273:+:1511:NZ_FLKM01000008.1	28.0117	0.102647	0.24036	0.427056	0.669339	0.793868
CDS:BN6539_RS12580:-:DUF3793_domain-containing_protein:cds2524:+:551:NZ_FLKM01000009.1	7.0397	0.102628	0.234648	0.437369	0.661844	NA
CDS:BN6539_RS20055:-:recombinase:cds4007:-:653:NZ_FLKM01000009.1	967.516	0.102618	0.0854352	1.20113	0.229702	0.384535
CDS:BN6539_RS13510:-:ABC_transporter_ATP-binding_protein:cds2708:-:1679:NZ_FLKM01000009.1	102.021	0.102367	0.17778	0.575809	0.564744	0.714066
CDS:BN6539_RS21240:-:stage_V_sporulation_protein_AD:cds4228:-:1076:NZ_FLKM01000009.1	5.54432	0.101962	0.223064	0.457098	0.647601	NA
CDS:BN6539_RS15415:-:ATP-binding_protein:cds3084:-:1253:NZ_FLKM01000009.1	646.744	0.101894	0.0972886	1.04734	0.294943	0.4606
CDS:BN6539_RS08125:-:TIGR00730_family_Rossman_fold_protein:cds1630:-:545:NZ_FLKM01000008.1	536.973	0.101723	0.0965628	1.05344	0.292139	0.457816
CDS:BN6539_RS08685:-:DUF917_domain-containing_protein:cds1743:+:1100:NZ_FLKM01000008.1	60.591	0.101279	0.219801	0.460778	0.644958	0.773863
CDS:BN6539_RS20635:-:hypothetical_protein:cds4107:+:188:NZ_FLKM01000009.1	748.486	0.101108	0.117889	0.857648	0.391087	0.556212
CDS:BN6539_RS15520:-:hypothetical_protein:cds3105:+:398:NZ_FLKM01000009.1	12415.8	0.100877	0.0652655	1.54564	0.122192	0.248969
CDS:BN6539_RS08485:-:beta-ketoacyl-[acyl-carrier-protein]_synthase_II:cds1702:+:1235:NZ_FLKM01000008.1	330.821	0.10082	0.144024	0.700019	0.483915	0.646423
CDS:BN6539_RS11330:-:hypothetical_protein:cds2274:+:263:NZ_FLKM01000009.1	8.68658	0.100793	0.232953	0.432676	0.66525	NA
CDS:BN6539_RS09915:-:hypothetical_protein:cds1991:+:710:NZ_FLKM01000008.1	22.6796	0.100609	0.250837	0.401093	0.688352	0.806218
CDS:BN6539_RS14795:-:histidine_kinase:cds2968:+:2519:NZ_FLKM01000009.1	1343.09	0.100533	0.0729266	1.37854	0.168036	0.312365
CDS:BN6539_RS18350:-:hypothetical_protein:cds3667:+:1349:NZ_FLKM01000009.1	971.717	0.100524	0.0880532	1.14162	0.253611	0.412031
CDS:BN6539_RS09420:-:hypothetical_protein:cds1892:+:284:NZ_FLKM01000008.1	27.7718	0.100434	0.242016	0.414988	0.67815	0.798453
CDS:BN6539_RS21955:-:FeoB-associated_Cys-rich_membrane_protein:cds3149:+:158:NZ_FLKM01000009.1	2.432	0.100386	0.165821	0.60539	0.54492	NA
CDS:BN6539_RS13810:-:alpha/beta_hydrolase:cds2771:+:929:NZ_FLKM01000009.1	2005.5	0.09997	0.0711033	1.40598	0.159729	0.301142
CDS:BN6539_RS17250:-:MFS_transporter:cds3451:+:1178:NZ_FLKM01000009.1	1067.12	0.0997483	0.0787245	1.26706	0.205135	0.355288
CDS:BN6539_RS09270:-:metal-dependent_transcriptional_regulator:cds1862:+:419:NZ_FLKM01000008.1	2.97931	0.0995062	0.180112	0.552469	0.580627	NA
CDS:BN6539_RS13325:-:ferredoxin_family_protein:cds2673:-:290:NZ_FLKM01000009.1	10.284	0.0994184	0.243912	0.407599	0.683568	NA
CDS:BN6539_RS19685:-:type_II_toxin-antitoxin_system_RelE/ParE_family_toxin:cds3932:-:320:NZ_FLKM01000009.1	235.628	0.0993509	0.131466	0.755713	0.449821	0.616269
CDS:BN6539_RS02865:-:bacteriocin_ABC_transporter_ATP-binding_protein:cds573:-:608:NZ_FLKM01000008.1	36.6529	0.0991407	0.233633	0.424344	0.671315	0.793958
CDS:BN6539_RS14435:-:DNA-binding_response_regulator:cds2898:+:671:NZ_FLKM01000009.1	86.3057	0.0990529	0.185081	0.535187	0.59252	0.736336
CDS:BN6539_RS05350:-:HAD_family_phosphatase:cds1071:+:641:NZ_FLKM01000008.1	72.266	0.0989835	0.214643	0.461154	0.644688	0.773798
CDS:BN6539_RS17335:-:hypothetical_protein:cds3462:+:1943:NZ_FLKM01000009.1	260.487	0.0988942	0.129405	0.764225	0.444733	0.611184
CDS:BN6539_RS15895:-:dehydrogenase:cds3182:+:1019:NZ_FLKM01000009.1	301.912	0.0985034	0.122832	0.801934	0.422591	0.590014
CDS:BN6539_RS15880:-:alpha-hydroxy-acid_oxidizing_protein:cds3179:+:977:NZ_FLKM01000009.1	2291.96	0.0983614	0.0698662	1.40785	0.159174	0.300411
CDS:BN6539_RS09455:-:hypothetical_protein:cds1899:+:461:NZ_FLKM01000008.1	1195.89	0.0983475	0.0956538	1.02816	0.303874	0.470446
CDS:BN6539_RS09460:-:DNA_methylase:cds1900:+:749:NZ_FLKM01000008.1	579.836	0.0978066	0.113883	0.858835	0.390431	0.555721
CDS:BN6539_RS16575:-:hypothetical_protein:cds3317:-:830:NZ_FLKM01000009.1	322.919	0.0977899	0.12138	0.805652	0.420444	0.587703
CDS:BN6539_RS01350:-:50S_ribosomal_protein_L16:cds267:-:431:NZ_FLKM01000008.1	9238.16	0.0977747	0.100561	0.972296	0.330903	0.497465
CDS:BN6539_RS17470:-:hypothetical_protein:cds3490:-:1145:NZ_FLKM01000009.1	6182.22	0.0976494	0.0673524	1.44983	0.147107	0.284374
CDS:BN6539_RS22010:-:hypothetical_protein:cds3466:-:548:NZ_FLKM01000009.1	1.97012	0.0976413	0.146657	0.665782	0.50555	NA
CDS:BN6539_RS20440:-:hypothetical_protein:cds4069:-:1337:NZ_FLKM01000009.1	6.68454	0.0973484	0.233238	0.417377	0.676402	NA
CDS:BN6539_RS00355:-:ABC_transporter_ATP-binding_protein:cds68:-:1664:NZ_FLKM01000007.1	160.677	0.0971251	0.162567	0.597445	0.55021	0.703766
CDS:BN6539_RS20870:-:phosphatidate_cytidylyltransferase:cds4154:-:785:NZ_FLKM01000009.1	1483.26	0.0970993	0.0775185	1.2526	0.210353	0.361957
CDS:BN6539_RS03795:-:hypothetical_protein:cds759:+:2513:NZ_FLKM01000008.1	1153.36	0.0969397	0.0763031	1.27046	0.203922	0.353584
CDS:BN6539_RS14605:-:hypothetical_protein:cds2930:+:725:NZ_FLKM01000009.1	227.976	0.0967903	0.137663	0.703097	0.481995	0.645283
CDS:BN6539_RS17785:-:HD_domain-containing_protein:cds3553:+:482:NZ_FLKM01000009.1	970.193	0.0965431	0.0894206	1.07965	0.280297	0.442743
CDS:BN6539_RS09300:-:recombinase:cds1868:+:1532:NZ_FLKM01000008.1	11.7375	0.0965007	0.241123	0.400214	0.688999	NA
CDS:BN6539_RS09875:-:sodium:solute_symporter_family_protein:cds1983:+:1538:NZ_FLKM01000008.1	7.61416	0.0963838	0.232047	0.415363	0.677876	NA
CDS:BN6539_RS05025:-:hypothetical_protein:cds1006:+:860:NZ_FLKM01000008.1	129.723	0.0963831	0.166836	0.577713	0.563458	0.71378
CDS:BN6539_RS16380:-:hypothetical_protein:cds3278:+:395:NZ_FLKM01000009.1	0.933134	0.0961714	0.118498	0.811589	0.417028	NA
CDS:BN6539_RS13910:-:DegT/DnrJ/EryC1/StrS_aminotransferase_family_protein:cds2793:+:1106:NZ_FLKM01000009.1	152.084	0.0960056	0.165716	0.579338	0.562361	0.712695
CDS:BN6539_RS02395:-:PucR_family_transcriptional_regulator:cds477:-:1166:NZ_FLKM01000008.1	546.071	0.0959134	0.0980171	0.978538	0.327809	0.494501
CDS:BN6539_RS20395:-:XRE_family_transcriptional_regulator:cds4060:+:368:NZ_FLKM01000009.1	58.1926	0.0956366	0.224256	0.426462	0.669771	0.793868
CDS:BN6539_RS18975:-:transcription_antitermination_factor_NusB:cds3789:+:410:NZ_FLKM01000009.1	1123.89	0.09532	0.0806136	1.18243	0.237035	0.391851
CDS:BN6539_RS16860:-:class_I_SAM-dependent_methyltransferase:cds3373:+:743:NZ_FLKM01000009.1	432.84	0.0951859	0.108004	0.881317	0.378146	0.545038
CDS:BN6539_RS15580:-:nucleoid-associated_protein:cds3117:+:998:NZ_FLKM01000009.1	970.163	0.0950709	0.0941113	1.0102	0.312401	0.478891
CDS:BN6539_RS01635:-:hypothetical_protein:cds324:-:1388:NZ_FLKM01000008.1	52.4653	0.0947411	0.212236	0.446395	0.655312	0.782358
CDS:BN6539_RS02610:-:GntR_family_transcriptional_regulator:cds522:+:704:NZ_FLKM01000008.1	1434.95	0.0947206	0.0716588	1.32183	0.186226	0.334553
CDS:BN6539_RS11135:-:phosphate_ABC_transporter%2C_permease_protein_PstA:cds2236:+:833:NZ_FLKM01000009.1	290.767	0.0947067	0.130633	0.724985	0.468461	0.632855
CDS:BN6539_RS00150:-:hypothetical_protein:cds28:-:1970:NZ_FLKM01000004.1	28.3755	0.0944722	0.241958	0.390449	0.696204	0.811974
CDS:BN6539_RS02760:-:hypothetical_protein:cds552:-:179:NZ_FLKM01000008.1	128.334	0.0944031	0.194614	0.485078	0.627621	0.763554
CDS:BN6539_RS15840:-:hypothetical_protein:cds3171:+:1034:NZ_FLKM01000009.1	726.93	0.0939392	0.100022	0.939185	0.347636	0.512305
CDS:BN6539_RS10655:-:hypothetical_protein:cds2142:+:263:NZ_FLKM01000008.1	2.43822	0.0938037	0.168184	0.557745	0.577018	NA
CDS:BN6539_RS19615:-:sodium:glutamate_symporter:cds3919:-:1418:NZ_FLKM01000009.1	799.044	0.093745	0.0943596	0.993486	0.320473	0.486067
CDS:BN6539_RS00095:-:NAD-dependent_DNA_ligase_LigA:cds17:-:1973:NZ_FLKM01000004.1	2925.29	0.0936783	0.0645201	1.45193	0.146522	0.283704
CDS:BN6539_RS00945:-:ATP:cobIalamin_adenosyltransferase:cds185:-:521:NZ_FLKM01000007.1	2.21035	0.0935286	0.16432	0.569187	0.569229	NA
CDS:BN6539_RS04120:-:hypothetical_protein:cds824:-:263:NZ_FLKM01000008.1	8.88254	0.0935129	0.226993	0.411963	0.680367	NA
CDS:BN6539_RS05320:-:glutamate_decarboxylase:cds1065:-:1445:NZ_FLKM01000008.1	159.306	0.0932338	0.15509	0.601159	0.547734	0.7011
CDS:BN6539_RS03290:-:MATE_family_efflux_transporter:cds657:-:1358:NZ_FLKM01000008.1	1.56629	0.0932219	0.131064	0.711272	0.476916	NA
CDS:BN6539_RS05220:-:ABC_transporter_ATP-binding_protein:cds1045:+:851:NZ_FLKM01000008.1	231.018	0.0931203	0.144472	0.644556	0.519215	0.680247
CDS:BN6539_RS09980:-:LysR_family_transcriptional_regulator:cds2004:-:950:NZ_FLKM01000008.1	344.094	0.0928609	0.111212	0.834987	0.403725	0.570114
CDS:BN6539_RS21230:-:serine/threonine_protein_kinase:cds4226:+:1121:NZ_FLKM01000009.1	462.945	0.0925579	0.108464	0.85335	0.393465	0.559151
CDS:BN6539_RS08745:-:2%2C3-bisphosphoglycerate-independent_phosphoglycerate_mutase:cds1755:-:1517:NZ_FLKM01000008.1	1314.44	0.092394	0.0895311	1.03198	0.302083	0.468686
CDS:BN6539_RS17325:-:hypothetical_protein:cds3460:-:263:NZ_FLKM01000009.1	4.60049	0.0920939	0.211532	0.435365	0.663297	NA
CDS:BN6539_RS20545:-:BMP_family_ABC_transporter_substrate-binding_protein:cds4089:-:1127:NZ_FLKM01000009.1	3293.05	0.0920141	0.0617966	1.48898	0.136492	0.270006
CDS:BN6539_RS13495:-:HD_domain-containing_protein:cds2705:+:509:NZ_FLKM01000009.1	114.125	0.0919438	0.177131	0.519072	0.60371	0.7453
CDS:BN6539_RS05535:-:hypothetical_protein:cds1107:+:629:NZ_FLKM01000008.1	20.9417	0.091567	0.250552	0.365461	0.714767	0.827431
CDS:BN6539_RS03815:-:HAD_family_hydrolase:cds763:-:773:NZ_FLKM01000008.1	556.624	0.0913052	0.0989053	0.923158	0.355925	0.521946
CDS:BN6539_RS17400:-:PucR_family_transcriptional_regulator:cds3476:+:1214:NZ_FLKM01000009.1	1546.11	0.0909606	0.0711815	1.27787	0.201296	0.350556
CDS:BN6539_RS12115:-:ferrous_iron_transport_protein_B:cds2431:+:2354:NZ_FLKM01000009.1	908.134	0.0903346	0.0843649	1.07076	0.284277	0.447453
CDS:BN6539_RS02260:-:deoxyribonuclease_IV:cds450:-:869:NZ_FLKM01000008.1	489.179	0.0901622	0.0978563	0.921373	0.356856	0.522884
CDS:BN6539_RS10935:-:XRE_family_transcriptional_regulator:cds2199:-:422:NZ_FLKM01000008.1	42.6824	0.0895974	0.222667	0.402384	0.687402	0.805377
CDS:BN6539_RS21490:-:BMP_family_ABC_transporter_substrate-binding_protein:cds4279:-:1067:NZ_FLKM01000009.1	37896.6	0.0891503	0.0551268	1.61719	0.105838	0.222477
CDS:BN6539_RS16005:-:transcriptional_regulator:cds3205:+:197:NZ_FLKM01000009.1	24.0098	0.0890706	0.245551	0.362737	0.716801	0.828943
CDS:BN6539_RS12840:-:TetR/AcrR_family_transcriptional_regulator:cds2576:+:656:NZ_FLKM01000009.1	199.784	0.0889224	0.149995	0.592835	0.553291	0.706096
CDS:BN6539_RS12850:-:hypothetical_protein:cds2578:+:788:NZ_FLKM01000009.1	785.441	0.0888327	0.0889425	0.998766	0.317908	0.483404
CDS:BN6539_RS11620:-:ABC_transporter_ATP-binding_protein:cds2332:+:995:NZ_FLKM01000009.1	1.96188	0.0887302	0.163683	0.542085	0.58776	NA
CDS:BN6539_RS03155:-:DNA-binding_response_regulator:cds631:+:674:NZ_FLKM01000008.1	585.119	0.0885731	0.110761	0.799677	0.423898	0.591284
CDS:BN6539_RS03525:-:dihydroxy-acid_dehydratase:cds704:+:1679:NZ_FLKM01000008.1	11.5239	0.0882243	0.246919	0.357301	0.720866	NA
CDS:BN6539_RS21005:-:30S_ribosomal_protein_S2:cds4181:-:764:NZ_FLKM01000009.1	8515.06	0.0881871	0.0783168	1.12603	0.260152	0.419238
CDS:BN6539_RS19870:-:hypothetical_protein:cds3970:-:437:NZ_FLKM01000009.1	78.1649	0.0881601	0.187318	0.470645	0.637894	0.769209
CDS:BN6539_RS13715:-:DNA_topoisomerase_III:cds2751:-:2090:NZ_FLKM01000009.1	3.069	0.0877845	0.181418	0.483878	0.628472	NA
CDS:BN6539_RS03860:-:2-oxoglutarate_oxidoreductase:cds772:+:713:NZ_FLKM01000008.1	3.06464	0.0874193	0.169311	0.516322	0.605629	NA
CDS:BN6539_RS03585:-:hypothetical_protein:cds717:-:308:NZ_FLKM01000008.1	21.8789	0.0873509	0.248915	0.350927	0.725643	0.833559
CDS:BN6539_RS20245:-:transcriptional_regulator:cds4030:+:362:NZ_FLKM01000009.1	4165.53	0.0872502	0.0859698	1.01489	0.310157	0.476878
CDS:BN6539_RS13750:-:PrgI_family_protein:cds2758:-:401:NZ_FLKM01000009.1	0.953294	0.0867697	0.112211	0.773275	0.43936	NA
CDS:BN6539_RS08330:-:cell_wall_hydrolase:cds1671:-:443:NZ_FLKM01000008.1	3.04377	0.0866848	0.174581	0.496532	0.619519	NA
CDS:BN6539_RS11835:-:transglycosylase:cds2375:+:1763:NZ_FLKM01000009.1	0.645071	0.0865872	0.086271	1.00366	0.31554	NA
CDS:BN6539_RS13630:-:hypothetical_protein:cds2732:+:1256:NZ_FLKM01000009.1	2726.45	0.0863625	0.0688111	1.25507	0.209455	0.360907
CDS:BN6539_RS05890:-:PucR_family_transcriptional_regulator:cds1179:-:1670:NZ_FLKM01000008.1	39.3805	0.0856982	0.229534	0.373357	0.708882	0.822212
CDS:BN6539_RS00910:-:ethanolamine_utilization_protein_EutP:cds178:-:458:NZ_FLKM01000007.1	5.02519	0.0856669	0.215326	0.397847	0.690743	NA
CDS:BN6539_RS14040:-:NG%2CNG-dimethylarginine_dimethylaminohydrolase:cds2819:+:776:NZ_FLKM01000009.1	6.41987	0.0855488	0.224748	0.380644	0.703468	NA
CDS:BN6539_RS08510:-:hypothetical_protein:cds1707:+:2111:NZ_FLKM01000008.1	1471.08	0.0854898	0.0783993	1.09044	0.275519	0.436929
CDS:BN6539_RS13340:-:ABC_transporter_permease:cds2676:+:878:NZ_FLKM01000009.1	34.3924	0.0854066	0.23171	0.368592	0.712432	0.82526
CDS:BN6539_RS17755:-:DUF815_domain-containing_protein:cds3547:-:1196:NZ_FLKM01000009.1	16126.6	0.0853043	0.0854571	0.998211	0.318177	0.483607
CDS:BN6539_RS01215:-:ABC_transporter_ATP-binding_protein:cds238:-:1709:NZ_FLKM01000007.1	3.32278	0.0850478	0.18733	0.453999	0.649829	NA
CDS:BN6539_RS00610:-:hypothetical_protein:cds119:-:245:NZ_FLKM01000007.1	3.57365	0.0849611	0.186498	0.455561	0.648706	NA
CDS:BN6539_RS00940:-:aldehyde_dehydrogenase:cds184:-:1406:NZ_FLKM01000007.1	4.51762	0.0849283	0.211274	0.401981	0.687698	NA
CDS:BN6539_RS03060:-:protein_jag:cds611:-:791:NZ_FLKM01000008.1	11533.8	0.0846144	0.237855	0.35574	0.722035	0.83128
CDS:BN6539_RS16030:-:3-phosphoserine/phosphohydroxythreonine_transaminase:cds3210:+:1091:NZ_FLKM01000009.1	5733.97	0.0841246	0.0610241	1.37855	0.168034	0.312365
CDS:BN6539_RS05740:-:TetR/AcrR_family_transcriptional_regulator:cds1148:-:593:NZ_FLKM01000008.1	534.188	0.0839656	0.119817	0.700781	0.48344	0.646028
CDS:BN6539_RS15350:-:RNA_polymerase_sigma_factor:cds3071:+:860:NZ_FLKM01000009.1	88.2365	0.0835762	0.187757	0.445128	0.656227	0.782766
CDS:BN6539_RS21780:-:hypothetical_protein:cds906:+:197:NZ_FLKM01000008.1	454.654	0.0833497	0.105269	0.791779	0.42849	0.594544
CDS:BN6539_RS02895:-:hypothetical_protein:cds579:-:2363:NZ_FLKM01000008.1	102.09	0.0830687	0.175665	0.47288	0.636299	0.767856
CDS:BN6539_RS06780:-:DrrB_family_ABC_transporter_efflux_protein:cds1356:+:773:NZ_FLKM01000008.1	59.1694	0.0824232	0.205648	0.400797	0.68857	0.806218
CDS:BN6539_RS10310:-:hypothetical_protein:cds2070:-:1091:NZ_FLKM01000008.1	31.8464	0.0823217	0.236369	0.348276	0.727633	0.835235
CDS:BN6539_RS13755:-:hypothetical_protein:cds2759:-:869:NZ_FLKM01000009.1	8.86582	0.0819392	0.241651	0.339081	0.734548	NA
CDS:BN6539_RS04040:-:hypothetical_protein:cds808:-:722:NZ_FLKM01000008.1	101.578	0.0819152	0.175694	0.466238	0.641045	0.771182
CDS:BN6539_RS21030:-:DUF814_domain-containing_protein:cds4186:+:1667:NZ_FLKM01000009.1	1768	0.081791	0.0681399	1.20034	0.230007	0.384669
CDS:BN6539_RS00815:-:Crp/Fnr_family_transcriptional_regulator:cds160:-:668:NZ_FLKM01000007.1	417.246	0.0816775	0.108445	0.753168	0.451349	0.617418
CDS:BN6539_RS14290:-:electron_transfer_flavoprotein%2C_beta_subunit:cds2869:+:791:NZ_FLKM01000009.1	335.118	0.0815366	0.145263	0.561302	0.574592	0.721815
CDS:BN6539_RS06035:-:hypothetical_protein:cds1207:-:1199:NZ_FLKM01000008.1	171.568	0.0814076	0.149465	0.544661	0.585987	0.73075
CDS:BN6539_RS10680:-:FadR_family_transcriptional_regulator:cds2148:-:752:NZ_FLKM01000008.1	146.11	0.0813738	0.168071	0.484163	0.62827	0.763554
CDS:BN6539_RS00335:-:XRE_family_transcriptional_regulator:cds64:-:365:NZ_FLKM01000006.1	1200.61	0.0805513	0.10374	0.776476	0.437468	0.604428
CDS:BN6539_RS15500:-:glycyl-radical_enzyme_activating_protein:cds3101:+:935:NZ_FLKM01000009.1	180.582	0.0803069	0.144655	0.555161	0.578785	0.725227
CDS:BN6539_RS06160:-:hypothetical_protein:cds1232:+:731:NZ_FLKM01000008.1	240.727	0.0802139	0.128904	0.622274	0.533762	0.689624
CDS:BN6539_RS12670:-:hypothetical_protein:cds2542:+:353:NZ_FLKM01000009.1	3.36126	0.079853	0.193381	0.412932	0.679657	NA
CDS:BN6539_RS16190:-:XRE_family_transcriptional_regulator:cds3240:-:338:NZ_FLKM01000009.1	207.666	0.0798513	0.155885	0.512246	0.608479	0.750185
CDS:BN6539_RS22035:-:integrase:cds3951:+:164:NZ_FLKM01000009.1	23.0562	0.079248	0.245401	0.322933	0.746746	0.850441
CDS:BN6539_RS02110:-:S58_family_peptidase:cds420:-:1019:NZ_FLKM01000008.1	3.83249	0.0790963	0.196797	0.401918	0.687744	NA
CDS:BN6539_RS01605:-:30S_ribosomal_protein_S12:cds318:-:416:NZ_FLKM01000008.1	9911.53	0.0790837	0.06779	1.1666	0.243373	0.400481
CDS:BN6539_RS20775:-:sodium/proline_symporter:cds4135:-:1469:NZ_FLKM01000009.1	37.3429	0.0788742	0.233803	0.337354	0.73585	0.841508
CDS:BN6539_RS21840:-:spore_coat_associated_protein_CotJA:cds1943:+:137:NZ_FLKM01000008.1	3.18896	0.078827	0.192013	0.41053	0.681417	NA
CDS:BN6539_RS20085:-:thymidine_kinase:cds4013:-:584:NZ_FLKM01000009.1	904.531	0.0788191	0.0886077	0.889529	0.373719	0.540738
CDS:BN6539_RS09590:-:hypothetical_protein:cds1925:+:413:NZ_FLKM01000008.1	54.5716	0.0787619	0.213425	0.369037	0.7121	0.825143
CDS:BN6539_RS12755:-:ArsR_family_transcriptional_regulator:cds2559:+:281:NZ_FLKM01000009.1	43.5213	0.0787305	0.220435	0.35716	0.720972	0.830323
CDS:BN6539_RS17185:-:hypothetical_protein:cds3438:+:182:NZ_FLKM01000009.1	100.504	0.0787098	0.185246	0.424893	0.670915	0.793958
CDS:BN6539_RS00475:-:sodium:alanine_symporter_family_protein:cds92:-:1388:NZ_FLKM01000007.1	47.8953	0.0784741	0.227311	0.345228	0.729923	0.836705
CDS:BN6539_RS09925:-:Zn-dependent_hydrolase:cds1993:+:1307:NZ_FLKM01000008.1	103.229	0.0782991	0.178757	0.43802	0.661372	0.786971
CDS:BN6539_RS04285:-:hypothetical_protein:cds860:+:806:NZ_FLKM01000008.1	10.4669	0.0780975	0.234504	0.333033	0.739109	NA
CDS:BN6539_RS15400:-:hypothetical_protein:cds3081:+:3737:NZ_FLKM01000009.1	85892.3	0.0777337	0.0696678	1.11578	0.264517	0.425126
CDS:BN6539_RS12185:-:AraC_family_transcriptional_regulator:cds2445:+:413:NZ_FLKM01000009.1	47.7941	0.0776657	0.214389	0.362265	0.717154	0.828943
CDS:BN6539_RS20950:-:hypothetical_protein:cds4170:-:818:NZ_FLKM01000009.1	421.754	0.077657	0.110366	0.703631	0.481663	0.645283
CDS:BN6539_RS15970:-:TIGR04100_family_radical_SAM_protein:cds3198:+:602:NZ_FLKM01000009.1	749.268	0.0776499	0.0949903	0.817451	0.413671	0.580954
CDS:BN6539_RS15530:-:hypothetical_protein:cds3107:+:311:NZ_FLKM01000009.1	1370.52	0.0775111	0.0940872	0.823822	0.410041	0.577214
CDS:BN6539_RS12350:-:TetR/AcrR_family_transcriptional_regulator:cds2478:+:566:NZ_FLKM01000009.1	371.179	0.076911	0.118685	0.648028	0.516967	0.678436
CDS:BN6539_RS03130:-:hypothetical_protein:cds626:+:1127:NZ_FLKM01000008.1	372.15	0.0768279	0.144164	0.532921	0.594088	0.737364
CDS:BN6539_RS11630:-:DUF917_domain-containing_protein:cds2334:+:1115:NZ_FLKM01000009.1	5.12401	0.0758563	0.21071	0.360002	0.718845	NA
CDS:BN6539_RS21655:-:DNA_methyltransferase:cds4313:-:554:NZ_FLKM01000009.1	0.556377	0.0757271	0.0809935	0.934977	0.3498	NA
CDS:BN6539_RS00055:-:recombination_protein_RecR:cds10:-:599:NZ_FLKM01000004.1	2054.97	0.0757198	0.0738937	1.02471	0.305499	0.472147
CDS:BN6539_RS21335:-:hypothetical_protein:cds4247:-:1718:NZ_FLKM01000009.1	102.86	0.0751095	0.18562	0.404642	0.685741	0.804746
CDS:BN6539_RS13875:-:homoserine_dehydrogenase:cds2786:-:1037:NZ_FLKM01000009.1	64.1492	0.0750643	0.208215	0.360513	0.718464	0.829299
CDS:BN6539_RS10925:-:ABC_transporter_permease:cds2197:-:734:NZ_FLKM01000008.1	125.439	0.0745117	0.159232	0.467944	0.639825	0.770542
CDS:BN6539_RS12525:-:GntR_family_transcriptional_regulator:cds2513:+:656:NZ_FLKM01000009.1	762.127	0.0743262	0.0851554	0.87283	0.382756	0.548424
CDS:BN6539_RS00990:-:hypothetical_protein:cds194:-:1475:NZ_FLKM01000007.1	11.3637	0.0741863	0.248417	0.298637	0.765217	NA
CDS:BN6539_RS06890:-:transposase:cds1378:-:1190:NZ_FLKM01000008.1	160.789	0.0741504	0.164457	0.450879	0.652076	0.780253
CDS:BN6539_RS11125:-:phosphate_ABC_transporter_substrate-binding_protein:cds2234:+:884:NZ_FLKM01000009.1	32.1873	0.0741218	0.238026	0.311402	0.755495	0.856594
CDS:BN6539_RS12640:-:MBL_fold_metallo-hydrolase:cds2536:+:800:NZ_FLKM01000009.1	358.742	0.0740485	0.126594	0.58493	0.558595	0.710346
CDS:BN6539_RS14765:-:hypothetical_protein:cds2962:-:2969:NZ_FLKM01000009.1	3111.29	0.073921	0.064282	1.14995	0.250165	0.40847
CDS:BN6539_RS02940:-:hypothetical_protein:cds588:-:299:NZ_FLKM01000008.1	2.51085	0.0738452	0.14443	0.511287	0.60915	NA
CDS:BN6539_RS12040:-:DUF523_domain-containing_protein:cds2416:+:536:NZ_FLKM01000009.1	1022.1	0.0736614	0.0809418	0.910054	0.362794	0.528989
CDS:BN6539_RS09920:-:allantoinase_AllB:cds1992:+:1403:NZ_FLKM01000008.1	56.8702	0.0735859	0.208948	0.352173	0.724708	0.833048
CDS:BN6539_RS04980:-:sensor_histidine_kinase:cds997:-:1046:NZ_FLKM01000008.1	1261.49	0.0735084	0.0763237	0.963113	0.335491	0.502449
CDS:BN6539_RS11580:-:hypothetical_protein:cds2324:+:188:NZ_FLKM01000009.1	0.44529	0.0733487	0.0801319	0.91535	0.360008	NA
CDS:BN6539_RS10080:-:LrgB_family_protein:cds2024:+:692:NZ_FLKM01000008.1	403.334	0.0733057	0.108373	0.676419	0.498774	0.661832
CDS:BN6539_RS12645:-:leucyl_aminopeptidase:cds2537:-:1031:NZ_FLKM01000009.1	376.581	0.0731883	0.15726	0.465397	0.641647	0.771182
CDS:BN6539_RS07955:-:hypothetical_protein:cds1596:-:412:NZ_FLKM01000008.1	58.3389	0.0728963	0.206997	0.352161	0.724717	0.833048
CDS:BN6539_RS05010:-:DUF1934_domain-containing_protein:cds1003:+:428:NZ_FLKM01000008.1	539.035	0.0728671	0.113139	0.64405	0.519543	0.680247
CDS:BN6539_RS13330:-:hypothetical_protein:cds2674:-:1952:NZ_FLKM01000009.1	13.9119	0.0728091	0.248072	0.2935	0.76914	NA
CDS:BN6539_RS05045:-:hypothetical_protein:cds1010:+:722:NZ_FLKM01000008.1	1896.08	0.0727714	0.0870278	0.836186	0.40305	0.56946
CDS:BN6539_RS19765:-:sulfurtransferase:cds3948:+:443:NZ_FLKM01000009.1	20.0636	0.0727299	0.249354	0.291673	0.770536	0.866567
CDS:BN6539_RS11910:-:ABC_transporter_ATP-binding_protein:cds2390:+:1733:NZ_FLKM01000009.1	4.75973	0.0725168	0.216565	0.33485	0.737738	NA
CDS:BN6539_RS22155:-:hypothetical_protein:cds3332:+:1994:NZ_FLKM01000009.1	1353.73	0.0723576	0.0810548	0.892699	0.372018	0.539366
CDS:BN6539_RS13570:-:sigma-54-dependent_Fis_family_transcriptional_regulator:cds2720:-:1397:NZ_FLKM01000009.1	177.596	0.0722615	0.144389	0.500464	0.616749	0.757515
CDS:BN6539_RS00530:-:2-hydroxyacyl-CoA_dehydratase:cds103:-:1538:NZ_FLKM01000007.1	1274.24	0.0722561	0.0828903	0.871707	0.383368	0.548719
CDS:BN6539_RS13665:-:radical_SAM_protein:cds2741:-:989:NZ_FLKM01000009.1	109.171	0.0718094	0.214031	0.335508	0.737242	0.842831
CDS:BN6539_RS20895:-:type_II_secretion_system_protein:cds4159:-:929:NZ_FLKM01000009.1	1408.84	0.0715821	0.0781818	0.915585	0.359884	0.525816
CDS:BN6539_RS14915:-:branched-chain_amino_acid_ABC_transporter_permease:cds2992:-:725:NZ_FLKM01000009.1	543.899	0.0713804	0.109602	0.651272	0.514871	0.677174
CDS:BN6539_RS12555:-:carbon_starvation_protein_A:cds2519:-:1463:NZ_FLKM01000009.1	15456.4	0.0707624	0.0552648	1.28042	0.200396	0.349839
CDS:BN6539_RS18765:-:MBL_fold_metallo-hydrolase:cds3745:+:617:NZ_FLKM01000009.1	1509.28	0.0703627	0.0833018	0.844672	0.398294	0.56467
CDS:BN6539_RS05190:-:hypothetical_protein:cds1039:+:1079:NZ_FLKM01000008.1	218.872	0.0700285	0.165789	0.422396	0.672736	0.794165
CDS:BN6539_RS21160:-:hypothetical_protein:cds4212:+:1706:NZ_FLKM01000009.1	267.878	0.0699356	0.12422	0.562999	0.573435	0.721564
CDS:BN6539_RS13920:-:cytosine_permease:cds2795:+:1433:NZ_FLKM01000009.1	3674.59	0.0696704	0.0635238	1.09676	0.272746	0.433988
CDS:BN6539_RS15890:-:2-deoxy-D-gluconate_3-dehydrogenase:cds3181:+:761:NZ_FLKM01000009.1	120.419	0.069553	0.165416	0.420473	0.67414	0.795561
CDS:BN6539_RS07585:-:antirestriction_protein_ArdA:cds1520:+:503:NZ_FLKM01000008.1	21.4071	0.0695207	0.249336	0.278824	0.78038	0.872935
CDS:BN6539_RS06685:-:acetyl-CoA_hydrolase:cds1337:+:842:NZ_FLKM01000008.1	346.432	0.0694437	0.136312	0.509447	0.610439	0.751826
CDS:BN6539_RS09835:-:amino_acid_permease:cds1975:+:1388:NZ_FLKM01000008.1	259.807	0.0694143	0.1414	0.490906	0.623493	0.762661
CDS:BN6539_RS12565:-:hypothetical_protein:cds2521:-:779:NZ_FLKM01000009.1	3410.83	0.0692317	0.0689644	1.00388	0.315438	0.480872
CDS:BN6539_RS21480:-:ABC_transporter_permease:cds4277:-:1112:NZ_FLKM01000009.1	6404.08	0.0692222	0.0666152	1.03913	0.298742	0.464307
CDS:BN6539_RS00380:-:AI-2E_family_transporter:cds73:+:950:NZ_FLKM01000007.1	68.2655	0.0692142	0.200741	0.344794	0.73025	0.836705
CDS:BN6539_RS20205:-:ATP-binding_protein:cds4022:-:1517:NZ_FLKM01000009.1	16.5356	0.0689538	0.251182	0.274517	0.783687	0.874995
CDS:BN6539_RS05005:-:D-alanine--D-alanine_ligase:cds1002:+:1031:NZ_FLKM01000008.1	1294.32	0.068573	0.0810686	0.845864	0.397629	0.56395
CDS:BN6539_RS07355:-:ATP-dependent_zinc_metalloprotease_FtsH:cds1472:+:2093:NZ_FLKM01000008.1	10026.9	0.0685104	0.0631038	1.08568	0.277622	0.439486
CDS:BN6539_RS09035:-:hypothetical_protein:cds1814:+:830:NZ_FLKM01000008.1	0.407203	0.0685002	0.077539	0.883429	0.377004	NA
CDS:BN6539_RS12575:-:cytosine_permease:cds2523:+:1283:NZ_FLKM01000009.1	399.949	0.0681269	0.110348	0.617384	0.536981	0.69253
CDS:BN6539_RS13575:-:phloretin_hydrolase:cds2721:+:803:NZ_FLKM01000009.1	0.501303	0.0679388	0.0769616	0.882763	0.377364	NA
CDS:BN6539_RS07565:-:DUF3789_domain-containing_protein:cds1515:+:134:NZ_FLKM01000008.1	7.60244	0.0678492	0.229702	0.295379	0.767705	NA
CDS:BN6539_RS05775:-:hypothetical_protein:cds1155:-:1580:NZ_FLKM01000008.1	1747.19	0.0678358	0.0737733	0.919516	0.357826	0.523448
CDS:BN6539_RS01850:-:ABC_transporter_permease:cds366:-:968:NZ_FLKM01000008.1	19.9728	0.067785	0.249673	0.271495	0.786011	0.87568
CDS:BN6539_RS19385:-:hypothetical_protein:cds3872:-:1115:NZ_FLKM01000009.1	1244.72	0.0675617	0.0742669	0.909715	0.362973	0.529034
CDS:BN6539_RS09680:-:spore_coat_protein_CotJB:cds1944:+:248:NZ_FLKM01000008.1	1.93203	0.0674442	0.163175	0.413325	0.679369	NA
CDS:BN6539_RS05925:-:DUF3990_domain-containing_protein:cds1186:+:494:NZ_FLKM01000008.1	313.084	0.0668421	0.116023	0.576111	0.56454	0.714066
CDS:BN6539_RS07805:-:oxidoreductase:cds1566:+:791:NZ_FLKM01000008.1	575.881	0.0668396	0.0933565	0.715961	0.474016	0.638674
CDS:BN6539_RS01525:-:hypothetical_protein:cds302:-:962:NZ_FLKM01000008.1	1417.4	0.0667631	0.0764785	0.872966	0.382682	0.548424
CDS:BN6539_RS11480:-:hypothetical_protein:cds2304:+:530:NZ_FLKM01000009.1	13.7378	0.0666333	0.248655	0.267975	0.788718	NA
CDS:BN6539_RS17780:-:GTP_cyclohydrolase_I_FolE:cds3552:+:560:NZ_FLKM01000009.1	619.517	0.0664832	0.0919994	0.722648	0.469896	0.634098
CDS:BN6539_RS10755:-:DUF111_domain-containing_protein:cds2163:+:758:NZ_FLKM01000008.1	0.8142	0.0663175	0.105511	0.628534	0.529654	NA
CDS:BN6539_RS03565:-:DNA-binding_response_regulator:cds712:-:725:NZ_FLKM01000008.1	53.3105	0.0662632	0.227991	0.29064	0.771327	0.867138
CDS:BN6539_RS18670:-:MATE_family_efflux_transporter:cds3730:+:1391:NZ_FLKM01000009.1	5680.28	0.0660894	0.0693829	0.952531	0.340828	0.505195
CDS:BN6539_RS01675:-:transcription_termination/antitermination_protein_NusG:cds332:-:575:NZ_FLKM01000008.1	11382.7	0.0658778	0.0796103	0.827504	0.407951	0.57495
CDS:BN6539_RS16715:-:conjugal_transfer_protein:cds3343:-:932:NZ_FLKM01000009.1	0.793227	0.065849	0.110369	0.596624	0.550759	NA
CDS:BN6539_RS15395:-:hypothetical_protein:cds3080:+:2180:NZ_FLKM01000009.1	37854.3	0.0658419	0.0675735	0.974375	0.32987	0.49612
CDS:BN6539_RS05020:-:ClC_family_H+/Cl-_exchange_transporter:cds1005:+:1565:NZ_FLKM01000008.1	2050.81	0.0657127	0.0772536	0.850609	0.394987	0.561091
CDS:BN6539_RS08420:-:glutamate--tRNA_ligase:cds1689:+:1655:NZ_FLKM01000008.1	4058.18	0.0655846	0.0759354	0.863689	0.387759	0.553456
CDS:BN6539_RS15750:-:XRE_family_transcriptional_regulator:cds3153:-:320:NZ_FLKM01000009.1	3.72256	0.0655611	0.198444	0.330376	0.741116	NA
CDS:BN6539_RS06905:-:hypothetical_protein:cds1381:-:902:NZ_FLKM01000008.1	5.04128	0.0653743	0.20086	0.325473	0.744823	NA
CDS:BN6539_RS10760:-:3-keto-5-aminohexanoate_cleavage_protein:cds2164:+:848:NZ_FLKM01000008.1	0.869401	0.0653508	0.106492	0.613666	0.539436	NA
CDS:BN6539_RS13905:-:hypothetical_protein:cds2792:+:932:NZ_FLKM01000009.1	83.082	0.0651118	0.188163	0.346038	0.729314	0.836703
CDS:BN6539_RS20050:-:aspartate--ammonia_ligase:cds4006:-:1010:NZ_FLKM01000009.1	2238.44	0.0650583	0.0742305	0.876436	0.380793	0.547218
CDS:BN6539_RS01895:-:type_III_toxin-antitoxin_system_ToxN/AbiQ_family_toxin:cds375:-:512:NZ_FLKM01000008.1	156.246	0.0650363	0.163717	0.397247	0.691185	0.807961
CDS:BN6539_RS09350:-:hypothetical_protein:cds1878:+:266:NZ_FLKM01000008.1	60.8956	0.0649893	0.20819	0.312164	0.754916	0.856209
CDS:BN6539_RS20620:-:chloramphenicol_acetyltransferase_CAT:cds4104:-:671:NZ_FLKM01000009.1	10.6464	0.0649334	0.242485	0.267783	0.788866	NA
CDS:BN6539_RS19525:-:hypothetical_protein:cds3900:+:1292:NZ_FLKM01000009.1	219.13	0.0648676	0.136441	0.475427	0.634483	0.766855
CDS:BN6539_RS05140:-:ribose_5-phosphate_isomerase_B:cds1029:+:431:NZ_FLKM01000008.1	1320.91	0.0647122	0.0801493	0.807396	0.419438	0.586755
CDS:BN6539_RS18560:-:hypothetical_protein:cds3709:+:179:NZ_FLKM01000009.1	720.666	0.0645219	0.102468	0.62968	0.528904	0.686063
CDS:BN6539_RS18340:-:AraC_family_transcriptional_regulator:cds3665:+:863:NZ_FLKM01000009.1	577.789	0.0645059	0.0974022	0.662263	0.507803	0.669924
CDS:BN6539_RS08825:-:ornithine_carbamoyltransferase:cds1771:+:1049:NZ_FLKM01000008.1	2.72608	0.0644722	0.183012	0.352284	0.724625	NA
CDS:BN6539_RS19595:-:DNA-deoxyinosine_glycosylase:cds3915:-:488:NZ_FLKM01000009.1	976.991	0.0644318	0.0811197	0.79428	0.427032	0.593631
CDS:BN6539_RS16930:-:hypothetical_protein:cds3387:+:1556:NZ_FLKM01000009.1	20.1537	0.064138	0.250617	0.255921	0.798012	0.883012
CDS:BN6539_RS09660:-:delta-lactam-biosynthetic_de-N-acetylase:cds1940:+:851:NZ_FLKM01000008.1	425.821	0.0630887	0.113683	0.554953	0.578927	0.725227
CDS:BN6539_RS13260:-:hypothetical_protein:cds2660:+:221:NZ_FLKM01000009.1	269.636	0.0626962	0.143119	0.43807	0.661335	0.786971
CDS:BN6539_RS08100:-:hypothetical_protein:cds1625:+:800:NZ_FLKM01000008.1	158.913	0.0626446	0.17327	0.361544	0.717693	0.828943
CDS:BN6539_RS20625:-:isoleucine--tRNA_ligase:cds4105:-:3116:NZ_FLKM01000009.1	4745.77	0.0624801	0.0763799	0.818017	0.413348	0.580728
CDS:BN6539_RS09510:-:hypothetical_protein:cds1910:+:374:NZ_FLKM01000008.1	22.8692	0.0623463	0.249369	0.250016	0.802575	0.885055
CDS:BN6539_RS15495:-:pyruvate_formate-lyase:cds3100:+:2375:NZ_FLKM01000009.1	295.253	0.0619095	0.121409	0.509926	0.610103	0.751671
CDS:BN6539_RS21580:-:ABC_transporter:cds4298:-:1466:NZ_FLKM01000009.1	2.37255	0.0617497	0.168557	0.366342	0.71411	NA
CDS:BN6539_RS12810:-:hypothetical_protein:cds2570:+:527:NZ_FLKM01000009.1	0.676942	0.0615118	0.0989782	0.621468	0.534291	NA
CDS:BN6539_RS17440:-:dihydroxy-acid_dehydratase:cds3484:+:1667:NZ_FLKM01000009.1	17.5894	0.0614802	0.249019	0.24689	0.804994	0.886358
CDS:BN6539_RS08315:-:hypothetical_protein:cds1668:-:1178:NZ_FLKM01000008.1	5199.31	0.0614008	0.0834402	0.735866	0.461812	0.627422
CDS:BN6539_RS12425:-:hypothetical_protein:cds2493:+:944:NZ_FLKM01000009.1	2.95933	0.0609675	0.174174	0.350037	0.726311	NA
CDS:BN6539_RS14595:-:hypothetical_protein:cds2928:+:782:NZ_FLKM01000009.1	421.45	0.0609617	0.110875	0.549821	0.582442	0.727849
CDS:BN6539_RS17995:-:ABC_transporter_permease:cds3596:+:2069:NZ_FLKM01000009.1	61.433	0.060593	0.214624	0.282322	0.777696	0.871292
CDS:BN6539_RS07150:-:TetR/AcrR_family_transcriptional_regulator:cds1431:+:587:NZ_FLKM01000008.1	955.77	0.0604134	0.0816395	0.740002	0.459299	0.625428
CDS:BN6539_RS16350:-:hypothetical_protein:cds3272:+:608:NZ_FLKM01000009.1	8.67362	0.0604064	0.241254	0.250385	0.802289	NA
CDS:BN6539_RS11440:-:hypothetical_protein:cds2296:+:1049:NZ_FLKM01000009.1	30.7707	0.0603799	0.235347	0.256557	0.797521	0.882741
CDS:BN6539_RS12625:-:flavodoxin:cds2533:+:482:NZ_FLKM01000009.1	88.067	0.060309	0.179933	0.335174	0.737494	0.84285
CDS:BN6539_RS15135:-:LysR_family_transcriptional_regulator:cds3033:-:890:NZ_FLKM01000009.1	252.361	0.0600969	0.136599	0.439952	0.659972	0.785827
CDS:BN6539_RS06635:-:FadR_family_transcriptional_regulator:cds1327:-:725:NZ_FLKM01000008.1	338.259	0.0600151	0.125367	0.478715	0.632142	0.765793
CDS:BN6539_RS17915:-:hypothetical_protein:cds3579:+:206:NZ_FLKM01000009.1	266.448	0.0596954	0.120835	0.494024	0.621289	0.761538
CDS:BN6539_RS07760:-:ABC_transporter_permease:cds1557:-:3116:NZ_FLKM01000008.1	18.9483	0.0596867	0.25102	0.237776	0.812054	0.890849
CDS:BN6539_RS04885:-:hypothetical_protein:cds978:+:875:NZ_FLKM01000008.1	8399.04	0.0595773	0.0677495	0.879376	0.379198	0.545393
CDS:BN6539_RS08430:-:hypothetical_protein:cds1691:-:455:NZ_FLKM01000008.1	6.23266	0.0594968	0.211537	0.281259	0.778512	NA
CDS:BN6539_RS03530:-:aspartate/glutamate_racemase_family_protein:cds705:+:782:NZ_FLKM01000008.1	5.96545	0.0594877	0.214028	0.277943	0.781056	NA
CDS:BN6539_RS18965:-:SpoIIIAH-like_family_protein:cds3787:+:581:NZ_FLKM01000009.1	5.98589	0.0592811	0.225783	0.262557	0.792892	NA
CDS:BN6539_RS21815:-:hypothetical_protein:cds1670:-:383:NZ_FLKM01000008.1	3.04645	0.0590378	0.178089	0.331508	0.740261	NA
CDS:BN6539_RS19670:-:arginase:cds3930:-:851:NZ_FLKM01000009.1	596.688	0.0588419	0.0990707	0.593938	0.552553	0.706008
CDS:BN6539_RS04515:-:hypothetical_protein:cds904:+:215:NZ_FLKM01000008.1	26.512	0.0588393	0.242386	0.24275	0.808199	0.888523
CDS:BN6539_RS01090:-:hypothetical_protein:cds212:-:263:NZ_FLKM01000007.1	24.1657	0.0587304	0.244325	0.240378	0.810037	0.889725
CDS:BN6539_RS21695:-:hypothetical_protein:cds4321:-:341:NZ_FLKM01000009.1	0.417283	0.0586579	0.0716994	0.818108	0.413296	NA
CDS:BN6539_RS03410:-:hypothetical_protein:cds681:+:284:NZ_FLKM01000008.1	36.3681	0.0586003	0.234174	0.250243	0.8024	0.885055
CDS:BN6539_RS12665:-:[dimethylamine--corrinoid_protein]_Co-methyltransferase:cds2541:+:1058:NZ_FLKM01000009.1	6.28668	0.0584181	0.225489	0.259074	0.795579	NA
CDS:BN6539_RS07740:-:hybrid_sensor_histidine_kinase/response_regulator:cds1553:-:1979:NZ_FLKM01000008.1	1094.61	0.0576293	0.0811632	0.710042	0.477678	0.641919
CDS:BN6539_RS00205:-:hypothetical_protein:cds39:-:1106:NZ_FLKM01000004.1	262.164	0.0572986	0.13473	0.425283	0.67063	0.793958
CDS:BN6539_RS07910:-:ABC_transporter_ATP-binding_protein:cds1587:+:764:NZ_FLKM01000008.1	184.496	0.0572161	0.159082	0.359664	0.719098	0.829538
CDS:BN6539_RS16145:-:phosphonoacetaldehyde_hydrolase:cds3232:-:785:NZ_FLKM01000009.1	2.61459	0.0572009	0.161509	0.354165	0.723216	NA
CDS:BN6539_RS04620:-:hypothetical_protein:cds925:+:410:NZ_FLKM01000008.1	393.058	0.0571473	0.107025	0.533961	0.593369	0.737135
CDS:BN6539_RS19660:-:N-acetyltransferase:cds3928:-:548:NZ_FLKM01000009.1	537.763	0.0569334	0.109738	0.518811	0.603892	0.7453
CDS:BN6539_RS02790:-:sigma-54-dependent_Fis_family_transcriptional_regulator:cds558:-:1850:NZ_FLKM01000008.1	678.605	0.0569045	0.101579	0.560198	0.575345	0.722507
CDS:BN6539_RS03090:-:DNA_replication_and_repair_protein_RecF:cds618:+:1097:NZ_FLKM01000008.1	1834.48	0.0565369	0.0776527	0.728074	0.466568	0.63133
CDS:BN6539_RS01460:-:DUF3887_domain-containing_protein:cds289:+:410:NZ_FLKM01000008.1	1241.92	0.0563124	0.0764282	0.736801	0.461243	0.627361
CDS:BN6539_RS16395:-:hypothetical_protein:cds3281:+:842:NZ_FLKM01000009.1	292.186	0.0562236	0.124399	0.451964	0.651295	0.779709
CDS:BN6539_RS02830:-:TetR/AcrR_family_transcriptional_regulator:cds566:-:617:NZ_FLKM01000008.1	105.87	0.0561426	0.181608	0.309142	0.757213	0.857133
CDS:BN6539_RS01085:-:hypothetical_protein:cds211:+:434:NZ_FLKM01000007.1	2308.36	0.0561296	0.0785455	0.714613	0.474848	0.639202
CDS:BN6539_RS19655:-:class_I_SAM-dependent_methyltransferase:cds3927:-:665:NZ_FLKM01000009.1	664.671	0.0559468	0.0958897	0.58345	0.55959	0.710346
CDS:BN6539_RS03515:-:hypothetical_protein:cds702:-:266:NZ_FLKM01000008.1	43.7545	0.055909	0.223988	0.249607	0.802892	0.885132
CDS:BN6539_RS11360:-:Asp/Glu/hydantoin_racemase:cds2280:+:689:NZ_FLKM01000009.1	0.707182	0.0558197	0.0928853	0.600953	0.547871	NA
CDS:BN6539_RS11895:-:energy-coupling_factor_transporter_transmembrane_protein_EcfT:cds2387:+:701:NZ_FLKM01000009.1	0.707182	0.0558197	0.0928853	0.600953	0.547871	NA
CDS:BN6539_RS22090:-:hypothetical_protein:cds1425:-:215:NZ_FLKM01000008.1	1.25225	0.0556955	0.122371	0.455137	0.649011	NA
CDS:BN6539_RS03645:-:MFS_transporter:cds729:-:1307:NZ_FLKM01000008.1	108.359	0.055659	0.175817	0.316573	0.751568	0.853762
CDS:BN6539_RS02025:-:recombinase:cds403:+:944:NZ_FLKM01000008.1	0.765221	0.0554604	0.103516	0.535768	0.592119	NA
CDS:BN6539_RS19515:-:amidohydrolase:cds3898:-:1604:NZ_FLKM01000009.1	9.18895	0.0554057	0.241741	0.229194	0.818718	NA
CDS:BN6539_RS14005:-:DUF340_domain-containing_protein:cds2812:+:968:NZ_FLKM01000009.1	1016.78	0.0553778	0.0800062	0.692168	0.488832	0.651291
CDS:BN6539_RS16875:-:DUF5058_domain-containing_protein:cds3376:+:755:NZ_FLKM01000009.1	518.361	0.0552761	0.0964036	0.573383	0.566386	0.715216
CDS:BN6539_RS10345:-:hypothetical_protein:cds2077:+:971:NZ_FLKM01000008.1	233.018	0.0552702	0.130143	0.424687	0.671065	0.793958
CDS:BN6539_RS00320:-:hypothetical_protein:cds61:-:236:NZ_FLKM01000006.1	1093.66	0.0550412	0.085822	0.641342	0.521301	0.681379
CDS:BN6539_RS17620:-:ABC_transporter_ATP-binding_protein:cds3520:+:989:NZ_FLKM01000009.1	3.14234	0.0547192	0.188938	0.289615	0.772111	NA
CDS:BN6539_RS04065:-:ABC_transporter_ATP-binding_protein:cds813:+:770:NZ_FLKM01000008.1	177.709	0.0540305	0.150651	0.358646	0.71986	0.82969
CDS:BN6539_RS09715:-:PLP-dependent_aminotransferase_family_protein:cds1951:+:1478:NZ_FLKM01000008.1	110.083	0.0540135	0.175651	0.307504	0.758459	0.857514
CDS:BN6539_RS19875:-:DUF2871_domain-containing_protein:cds3971:-:413:NZ_FLKM01000009.1	47.8297	0.0537444	0.221285	0.242874	0.808103	0.888523
CDS:BN6539_RS00315:-:hypothetical_protein:cds60:-:476:NZ_FLKM01000006.1	3892.66	0.053334	0.0688026	0.775175	0.438236	0.605103
CDS:BN6539_RS01615:-:transposase:cds320:-:1190:NZ_FLKM01000008.1	190.328	0.053222	0.136684	0.38938	0.696995	0.812261
CDS:BN6539_RS02030:-:hypothetical_protein:cds404:+:212:NZ_FLKM01000008.1	0.75514	0.053164	0.102131	0.520548	0.602682	NA
CDS:BN6539_RS17910:-:ABC_transporter_ATP-binding_protein:cds3578:+:1745:NZ_FLKM01000009.1	1175.94	0.0529354	0.0754367	0.701719	0.482854	0.645486
CDS:BN6539_RS16465:-:EamA_family_transporter:cds3295:+:941:NZ_FLKM01000009.1	357.474	0.0527845	0.118613	0.445015	0.656309	0.782766
CDS:BN6539_RS20720:-:ABC_transporter_ATP-binding_protein:cds4124:-:1001:NZ_FLKM01000009.1	2.51062	0.0526366	0.161073	0.326787	0.743829	NA
CDS:BN6539_RS09235:-:ABC_transporter_permease:cds1855:+:959:NZ_FLKM01000008.1	2.09252	0.0523672	0.162018	0.323217	0.746531	NA
CDS:BN6539_RS13815:-:hypothetical_protein:cds2772:+:197:NZ_FLKM01000009.1	432.845	0.052289	0.104961	0.498176	0.61836	0.758973
CDS:BN6539_RS20875:-:isoprenyl_transferase:cds4155:-:728:NZ_FLKM01000009.1	946.058	0.0522193	0.0894187	0.583986	0.55923	0.710346
CDS:BN6539_RS15720:-:ferrous_iron_transport_protein_A:cds3146:+:212:NZ_FLKM01000009.1	1.8909	0.052183	0.156866	0.332661	0.73939	NA
CDS:BN6539_RS12650:-:hypothetical_protein:cds2538:+:1400:NZ_FLKM01000009.1	176.67	0.0521311	0.168629	0.309147	0.75721	0.857133
CDS:BN6539_RS15090:-:Fis_family_transcriptional_regulator:cds3024:+:1436:NZ_FLKM01000009.1	330.003	0.0520899	0.112547	0.46283	0.643486	0.772615
CDS:BN6539_RS18980:-:hypothetical_protein:cds3790:+:947:NZ_FLKM01000009.1	1658.34	0.0514862	0.0718352	0.716726	0.473543	0.638277
CDS:BN6539_RS13400:-:hypothetical_protein:cds2688:+:1703:NZ_FLKM01000009.1	838.87	0.0513587	0.089823	0.571777	0.567473	0.715379
CDS:BN6539_RS11760:-:topoisomerase:cds2360:+:983:NZ_FLKM01000009.1	0.586014	0.05101	0.0987059	0.516787	0.605305	NA
CDS:BN6539_RS05110:-:DUF1385_domain-containing_protein:cds1023:+:1037:NZ_FLKM01000008.1	1761.39	0.050987	0.0818774	0.622723	0.533466	0.689624
CDS:BN6539_RS02015:-:hypothetical_protein:cds400:+:413:NZ_FLKM01000008.1	1.35287	0.0503586	0.138426	0.363794	0.716012	NA
CDS:BN6539_RS11700:-:ParA_family_protein:cds2348:+:827:NZ_FLKM01000009.1	0.296115	0.050326	0.0668822	0.752457	0.451777	NA
CDS:BN6539_RS15510:-:alpha/beta_hydrolase:cds3103:-:959:NZ_FLKM01000009.1	0.296115	0.050326	0.0668822	0.752457	0.451777	NA
CDS:BN6539_RS10440:-:sensor_histidine_kinase:cds2096:+:1127:NZ_FLKM01000008.1	109.957	0.0502431	0.189812	0.2647	0.791241	0.879547
CDS:BN6539_RS00300:-:plasmid_recombination_enzyme:cds57:-:1247:NZ_FLKM01000006.1	13005.3	0.0501341	0.0618527	0.81054	0.41763	0.585368
CDS:BN6539_RS18030:-:amidohydrolase:cds3603:+:1421:NZ_FLKM01000009.1	31.2973	0.0500363	0.235487	0.21248	0.831732	0.901075
CDS:BN6539_RS09755:-:insulinase_family_protein:cds1959:+:1265:NZ_FLKM01000008.1	959.779	0.0499735	0.0868659	0.575295	0.565092	0.714066
CDS:BN6539_RS07825:-:hypothetical_protein:cds1570:+:1475:NZ_FLKM01000008.1	6.81287	0.0498998	0.224601	0.222171	0.824181	NA
CDS:BN6539_RS16965:-:DUF3021_domain-containing_protein:cds3394:-:449:NZ_FLKM01000009.1	267.119	0.0494714	0.124415	0.397632	0.690901	0.807926
CDS:BN6539_RS01340:-:30S_ribosomal_protein_S17:cds265:-:260:NZ_FLKM01000008.1	6757.51	0.0494625	0.0929223	0.5323	0.594518	0.73754
CDS:BN6539_RS03800:-:DUF4430_domain-containing_protein:cds760:-:419:NZ_FLKM01000008.1	1448.65	0.0494202	0.0895246	0.55203	0.580928	0.727225
CDS:BN6539_RS03665:-:DUF340_domain-containing_protein:cds733:-:959:NZ_FLKM01000008.1	16.5518	0.0489921	0.250727	0.195401	0.845079	0.90856
CDS:BN6539_RS09810:-:DUF1275_domain-containing_protein:cds1970:+:689:NZ_FLKM01000008.1	1.03496	0.0487369	0.11974	0.407022	0.683992	NA
CDS:BN6539_RS02405:-:thiamine_phosphate_synthase:cds479:-:557:NZ_FLKM01000008.1	264.699	0.0483344	0.128713	0.37552	0.707274	0.820612
CDS:BN6539_RS17635:-:hypothetical_protein:cds3523:+:1445:NZ_FLKM01000009.1	3.69495	0.0482712	0.200346	0.24094	0.809602	NA
CDS:BN6539_RS00280:-:hypothetical_protein:cds53:+:1007:NZ_FLKM01000005.1	3667.75	0.0481074	0.0766158	0.627905	0.530066	0.686825
CDS:BN6539_RS06240:-:NAD-dependent_protein_deacylase:cds1248:+:725:NZ_FLKM01000008.1	1515.02	0.0479249	0.0781149	0.613517	0.539534	0.695322
CDS:BN6539_RS19410:-:DNA-binding_response_regulator:cds3877:-:686:NZ_FLKM01000009.1	371.964	0.0475312	0.113528	0.418672	0.675456	0.796065
CDS:BN6539_RS01345:-:50S_ribosomal_protein_L29:cds266:-:203:NZ_FLKM01000008.1	6070.54	0.0474609	0.110924	0.427867	0.668748	0.79364
CDS:BN6539_RS05805:-:CBS_domain-containing_protein:cds1161:+:476:NZ_FLKM01000008.1	104.073	0.0474261	0.176705	0.268391	0.788398	0.878067
CDS:BN6539_RS01870:-:hypothetical_protein:cds370:-:932:NZ_FLKM01000008.1	808.572	0.0474193	0.0954736	0.496675	0.619418	0.759752
CDS:BN6539_RS21940:-:hypothetical_protein:cds2773:+:164:NZ_FLKM01000009.1	453.767	0.0472682	0.110333	0.428415	0.668349	0.793429
CDS:BN6539_RS03280:-:acetyltransferase:cds655:-:551:NZ_FLKM01000008.1	0.334202	0.0471234	0.0645561	0.72996	0.465414	NA
CDS:BN6539_RS06990:-:hemolysin_III:cds1398:+:659:NZ_FLKM01000008.1	438.959	0.0468843	0.105285	0.445307	0.656098	0.782766
CDS:BN6539_RS15985:-:hypothetical_protein:cds3201:+:647:NZ_FLKM01000009.1	1278.35	0.0468435	0.0896977	0.522237	0.601505	0.7434
CDS:BN6539_RS10365:-:dimethylamine_corrinoid_protein_3:cds2081:+:665:NZ_FLKM01000008.1	1134.55	0.0466167	0.0936767	0.497634	0.618742	0.759182
CDS:BN6539_RS17970:-:hypothetical_protein:cds3590:-:539:NZ_FLKM01000009.1	0.268109	0.0465085	0.0643509	0.722733	0.469844	NA
CDS:BN6539_RS16745:-:hypothetical_protein:cds3349:-:221:NZ_FLKM01000009.1	0.652108	0.0464394	0.089517	0.518778	0.603916	NA
CDS:BN6539_RS19900:-:hypothetical_protein:cds3976:-:257:NZ_FLKM01000009.1	1.82095	0.0462403	0.159835	0.2893	0.772352	NA
CDS:BN6539_RS03385:-:pyrroline-5-carboxylate_reductase:cds676:+:800:NZ_FLKM01000008.1	245.854	0.0459089	0.126881	0.361828	0.71748	0.828943
CDS:BN6539_RS02935:-:hypothetical_protein:cds587:-:2090:NZ_FLKM01000008.1	26.862	0.0457241	0.242049	0.188904	0.850168	0.912261
CDS:BN6539_RS21960:-:DUF4368_domain-containing_protein:cds3192:-:179:NZ_FLKM01000009.1	1.09604	0.0454543	0.123137	0.369135	0.712027	NA
CDS:BN6539_RS07720:-:AraC_family_transcriptional_regulator:cds1549:-:1871:NZ_FLKM01000008.1	408.278	0.0452311	0.106061	0.426465	0.669769	0.793868
CDS:BN6539_RS15410:-:cysteine_methyltransferase:cds3083:-:296:NZ_FLKM01000009.1	121.453	0.0452008	0.174329	0.259284	0.795416	0.881456
CDS:BN6539_RS09495:-:hypothetical_protein:cds1907:+:341:NZ_FLKM01000008.1	17.6013	0.0451149	0.250941	0.179783	0.857323	0.915325
CDS:BN6539_RS13825:-:glycerol_kinase:cds2775:+:1490:NZ_FLKM01000009.1	2485.98	0.0450586	0.073814	0.610435	0.541574	0.696948
CDS:BN6539_RS00930:-:ethanolamine_utilization_protein_EutN:cds182:-:293:NZ_FLKM01000007.1	1.4613	0.0449916	0.140435	0.320373	0.748685	NA
CDS:BN6539_RS12210:-:ABC_transporter_permease:cds2450:+:764:NZ_FLKM01000009.1	11.2143	0.0447643	0.246351	0.18171	0.855811	NA
CDS:BN6539_RS07645:-:excisionase:cds1534:+:203:NZ_FLKM01000008.1	55.4227	0.0446221	0.216264	0.206332	0.836532	0.904346
CDS:BN6539_RS14195:-:hypothetical_protein:cds2850:+:926:NZ_FLKM01000009.1	61.8459	0.0445173	0.20097	0.221512	0.824694	0.897299
CDS:BN6539_RS19730:-:histidine_kinase:cds3941:-:272:NZ_FLKM01000009.1	822.251	0.0444936	0.0976313	0.455731	0.648583	0.777433
CDS:BN6539_RS18525:-:Crp/Fnr_family_transcriptional_regulator:cds3702:+:671:NZ_FLKM01000009.1	95.3454	0.0442053	0.175379	0.252057	0.800997	0.884404
CDS:BN6539_RS05575:-:MarR_family_transcriptional_regulator:cds1115:-:431:NZ_FLKM01000008.1	442.905	0.0441898	0.114664	0.385384	0.699953	0.814227
CDS:BN6539_RS08925:-:hypothetical_protein:cds1791:+:788:NZ_FLKM01000008.1	123.777	0.044173	0.167989	0.262952	0.792587	0.880271
CDS:BN6539_RS10855:-:hypothetical_protein:cds2183:+:533:NZ_FLKM01000008.1	2141	0.0440647	0.0944373	0.466603	0.640784	0.771179
CDS:BN6539_RS15955:-:ribonuclease_PH:cds3195:+:707:NZ_FLKM01000009.1	675.138	0.0440609	0.0983076	0.448194	0.654013	0.78158
CDS:BN6539_RS12010:-:hypothetical_protein:cds2410:-:2018:NZ_FLKM01000009.1	396.985	0.0440482	0.106315	0.414317	0.678642	0.798646
CDS:BN6539_RS12915:-:PadR_family_transcriptional_regulator:cds2591:-:431:NZ_FLKM01000009.1	792.301	0.043998	0.0930455	0.472865	0.636309	0.767856
CDS:BN6539_RS20240:-:CBS_domain-containing_protein:cds4029:+:422:NZ_FLKM01000009.1	565.085	0.043628	0.127083	0.343302	0.731371	0.837455
CDS:BN6539_RS04875:-:hypothetical_protein:cds976:+:842:NZ_FLKM01000008.1	2.53483	0.0434461	0.17391	0.249819	0.802727	NA
CDS:BN6539_RS10700:-:tRNA-ThrGGU_m6t6A37_methyltransferase_TsaA:cds2152:-:476:NZ_FLKM01000008.1	740.1	0.0434019	0.107817	0.402551	0.687279	0.805377
CDS:BN6539_RS10585:-:ABC_transporter_permease:cds2125:+:1001:NZ_FLKM01000008.1	981.716	0.0433935	0.107548	0.40348	0.686595	0.805114
CDS:BN6539_RS12870:-:hypothetical_protein:cds2582:+:734:NZ_FLKM01000009.1	243.31	0.0428727	0.140453	0.305246	0.760179	0.858916
CDS:BN6539_RS00975:-:ethanolamine_utilization_microcompartment_protein_EutL:cds191:-:659:NZ_FLKM01000007.1	0.875913	0.0428469	0.114749	0.373395	0.708854	NA
CDS:BN6539_RS19665:-:DUF1697_domain-containing_protein:cds3929:-:539:NZ_FLKM01000009.1	450.503	0.0427945	0.105666	0.404999	0.685479	0.804702
CDS:BN6539_RS07820:-:hypothetical_protein:cds1569:+:773:NZ_FLKM01000008.1	0.558008	0.0425258	0.0917071	0.463713	0.642853	NA
CDS:BN6539_RS11615:-:ABC_transporter_permease:cds2331:+:914:NZ_FLKM01000009.1	1.78286	0.042159	0.159388	0.264506	0.79139	NA
CDS:BN6539_RS06205:-:hypothetical_protein:cds1241:+:1652:NZ_FLKM01000008.1	708.72	0.0421023	0.0928513	0.453438	0.650233	0.77915
CDS:BN6539_RS08770:-:chromate_transporter:cds1760:+:554:NZ_FLKM01000008.1	28.7801	0.04206	0.239672	0.17549	0.860695	0.917255
CDS:BN6539_RS03955:-:sensor_histidine_kinase:cds791:+:1331:NZ_FLKM01000008.1	1202.19	0.0418363	0.0768824	0.54416	0.586331	0.730926
CDS:BN6539_RS01435:-:hypothetical_protein:cds284:-:491:NZ_FLKM01000008.1	58.5147	0.0417273	0.213693	0.195267	0.845184	0.90856
CDS:BN6539_RS17535:-:MATE_family_efflux_transporter:cds3503:-:1364:NZ_FLKM01000009.1	10.56	0.0416783	0.247295	0.168537	0.866161	NA
CDS:BN6539_RS21565:-:metal-dependent_transcriptional_regulator:cds4295:-:365:NZ_FLKM01000009.1	0.865833	0.0416526	0.1144	0.364095	0.715787	NA
CDS:BN6539_RS04790:-:potassium-transporting_ATPase_subunit_KdpC:cds959:+:605:NZ_FLKM01000008.1	18.3579	0.0416499	0.250468	0.166288	0.86793	0.921091
CDS:BN6539_RS17540:-:PadR_family_transcriptional_regulator:cds3504:+:515:NZ_FLKM01000009.1	49.8228	0.0416449	0.231982	0.179518	0.857531	0.915325
CDS:BN6539_RS17145:-:ribose-phosphate_pyrophosphokinase:cds3430:+:950:NZ_FLKM01000009.1	4758.29	0.0413553	0.06564	0.630032	0.528674	0.686013
CDS:BN6539_RS04860:-:type_II_toxin-antitoxin_system_Phd/YefM_family_antitoxin:cds973:-:272:NZ_FLKM01000008.1	794.22	0.0410721	0.0851549	0.482322	0.629577	0.764106
CDS:BN6539_RS15010:-:RNA_methyltransferase:cds3011:+:827:NZ_FLKM01000009.1	2379.77	0.0409626	0.0728247	0.562481	0.573788	0.721564
CDS:BN6539_RS00935:-:phosphate_propanoyltransferase:cds183:-:647:NZ_FLKM01000007.1	3.2575	0.0406643	0.193374	0.210288	0.833443	NA
CDS:BN6539_RS20080:-:hypothetical_protein:cds4012:-:2690:NZ_FLKM01000009.1	7561.4	0.0404787	0.0575165	0.703776	0.481572	0.645283
CDS:BN6539_RS21635:-:DUF4315_domain-containing_protein:cds4309:-:254:NZ_FLKM01000009.1	0.278189	0.040379	0.0598576	0.674584	0.49994	NA
CDS:BN6539_RS10010:-:DNA-binding_response_regulator:cds2010:+:719:NZ_FLKM01000008.1	306.035	0.0403766	0.136281	0.296275	0.76702	0.864194
CDS:BN6539_RS14175:-:hypothetical_protein:cds2846:-:647:NZ_FLKM01000009.1	740.373	0.0403553	0.0949691	0.424931	0.670887	0.793958
CDS:BN6539_RS11485:-:hypothetical_protein:cds2305:+:545:NZ_FLKM01000009.1	16.7841	0.0401509	0.250985	0.159973	0.872902	0.923946
CDS:BN6539_RS16960:-:hypothetical_protein:cds3393:+:881:NZ_FLKM01000009.1	303.461	0.0395185	0.123383	0.320292	0.748747	0.851638
CDS:BN6539_RS08765:-:chromate_transporter:cds1759:+:578:NZ_FLKM01000008.1	20.8367	0.0393715	0.250315	0.157288	0.875018	0.925366
CDS:BN6539_RS13895:-:sodium:proton_exchanger:cds2790:+:1529:NZ_FLKM01000009.1	149.936	0.0391669	0.153961	0.254395	0.79919	0.883225
CDS:BN6539_RS07185:-:DUF4179_domain-containing_protein:cds1438:-:1307:NZ_FLKM01000008.1	211.891	0.0391305	0.135192	0.289444	0.772241	0.867865
CDS:BN6539_RS12760:-:hypothetical_protein:cds2560:+:640:NZ_FLKM01000009.1	137.025	0.0391042	0.166807	0.234428	0.814653	0.891313
CDS:BN6539_RS08970:-:regulatory_protein_RecX:cds1800:+:458:NZ_FLKM01000008.1	323.711	0.0390051	0.118197	0.33	0.7414	0.846774
CDS:BN6539_RS20555:-:hypothetical_protein:cds4091:-:233:NZ_FLKM01000009.1	192.239	0.0389387	0.142232	0.273769	0.784262	0.875092
CDS:BN6539_RS00245:-:hypothetical_protein:cds47:-:314:NZ_FLKM01000004.1	5653.67	0.0388576	0.06207	0.626028	0.531297	0.687922
CDS:BN6539_RS00085:-:MBL_fold_metallo-hydrolase:cds15:-:881:NZ_FLKM01000004.1	1306.44	0.038766	0.0815519	0.475354	0.634535	0.766855
CDS:BN6539_RS19420:-:pantetheine-phosphate_adenylyltransferase:cds3879:-:485:NZ_FLKM01000009.1	1174.39	0.0385855	0.0799885	0.482389	0.62953	0.764106
CDS:BN6539_RS02210:-:hypothetical_protein:cds440:-:1208:NZ_FLKM01000008.1	1372.09	0.0385719	0.0795716	0.484745	0.627857	0.763554
CDS:BN6539_RS00105:-:BAX_inhibitor_BI-1/YccA_family_protein:cds19:-:710:NZ_FLKM01000004.1	3717.6	0.0383725	0.0657856	0.583296	0.559694	0.710346
CDS:BN6539_RS16155:-:ABC_transporter_substrate-binding_protein:cds3234:-:1016:NZ_FLKM01000009.1	0.730307	0.038367	0.0926421	0.414142	0.67877	NA
CDS:BN6539_RS09060:-:group_II_intron_reverse_transcriptase/maturase:cds1819:+:1847:NZ_FLKM01000008.1	4.32349	0.0381727	0.200796	0.190107	0.849225	NA
CDS:BN6539_RS14830:-:ABC_transporter_ATP-binding_protein:cds2975:+:767:NZ_FLKM01000009.1	134.559	0.0380699	0.16723	0.227649	0.819919	0.894003
CDS:BN6539_RS18040:-:MFS_transporter:cds3605:+:1211:NZ_FLKM01000009.1	27.5214	0.0379619	0.243274	0.156046	0.875997	0.926128
CDS:BN6539_RS15935:-:hypothetical_protein:cds3190:+:1523:NZ_FLKM01000009.1	533.348	0.0379034	0.217881	0.173964	0.861894	0.917614
CDS:BN6539_RS15845:-:TRAP_transporter_small_permease:cds3172:+:545:NZ_FLKM01000009.1	69.4293	0.0378351	0.19966	0.189498	0.849703	0.912261
CDS:BN6539_RS21685:-:PcfB_family_protein:cds4319:-:398:NZ_FLKM01000009.1	0.258029	0.0378327	0.0579763	0.652556	0.514043	NA
CDS:BN6539_RS19400:-:ABC_transporter_ATP-binding_protein:cds3875:-:683:NZ_FLKM01000009.1	178.133	0.0378296	0.160188	0.236157	0.813311	0.890864
CDS:BN6539_RS10500:-:hypothetical_protein:cds2108:+:1163:NZ_FLKM01000008.1	26.1844	0.0377375	0.246118	0.153331	0.878138	0.92757
CDS:BN6539_RS00525:-:activase:cds102:-:794:NZ_FLKM01000007.1	744.745	0.037563	0.088096	0.426387	0.669826	0.793868
CDS:BN6539_RS08425:-:hypothetical_protein:cds1690:+:887:NZ_FLKM01000008.1	501.834	0.0372472	0.100533	0.370496	0.711013	0.82415
CDS:BN6539_RS04325:-:DUF1273_domain-containing_protein:cds868:+:542:NZ_FLKM01000008.1	3156.13	0.037198	0.0666076	0.558465	0.576527	0.723232
CDS:BN6539_RS15515:-:hypothetical_protein:cds3104:+:362:NZ_FLKM01000009.1	4611.87	0.0366902	0.0690629	0.531258	0.59524	0.73818
CDS:BN6539_RS00985:-:ethanolamine_ammonia-lyase:cds193:-:1364:NZ_FLKM01000007.1	4.63788	0.0366435	0.189721	0.193144	0.846846	NA
CDS:BN6539_RS21205:-:hypothetical_protein:cds4221:-:1052:NZ_FLKM01000009.1	2458.41	0.0365345	0.0691113	0.528633	0.59706	0.739464
CDS:BN6539_RS05500:-:TIGR03905_family_protein:cds1101:-:251:NZ_FLKM01000008.1	381.542	0.0365141	0.108022	0.338026	0.735344	0.841198
CDS:BN6539_RS16580:-:redox-regulated_ATPase_YchF:cds3318:-:1094:NZ_FLKM01000009.1	2385.26	0.0364754	0.0663045	0.55012	0.582237	0.727849
CDS:BN6539_RS06975:gldA:glycerol_dehydrogenase:cds1395:+:1091:NZ_FLKM01000008.1	4180.73	0.0363175	0.0677771	0.535838	0.592071	0.736032
CDS:BN6539_RS16160:-:iron_ABC_transporter_permease:cds3235:-:1643:NZ_FLKM01000009.1	2.93361	0.0360507	0.160051	0.225246	0.821788	NA
CDS:BN6539_RS03965:-:hypothetical_protein:cds793:+:2522:NZ_FLKM01000008.1	10305	0.0357648	0.0807763	0.442763	0.657937	0.784185
CDS:BN6539_RS05825:-:hypothetical_protein:cds1165:+:185:NZ_FLKM01000008.1	3.41318	0.0357383	0.191156	0.186959	0.851693	NA
CDS:BN6539_RS16800:-:chloramphenicol_acetyltransferase_CAT:cds3361:+:644:NZ_FLKM01000009.1	727.064	0.0355863	0.0895042	0.397593	0.69093	0.807926
CDS:BN6539_RS00840:-:hypothetical_protein:cds165:-:473:NZ_FLKM01000007.1	751.109	0.0354183	0.0884765	0.400312	0.688926	0.806372
CDS:BN6539_RS18300:-:Cys-tRNAPro_deacylase:cds3657:+:494:NZ_FLKM01000009.1	191.601	0.0353147	0.137191	0.257414	0.796859	0.882281
CDS:BN6539_RS08320:-:hypothetical_protein:cds1669:+:1271:NZ_FLKM01000008.1	3915.91	0.0352827	0.0601872	0.586216	0.557731	0.709839
CDS:BN6539_RS10650:-:hypothetical_protein:cds2141:+:230:NZ_FLKM01000008.1	3.67927	0.0352153	0.198158	0.177713	0.858948	NA
CDS:BN6539_RS21430:-:RNA_polymerase_sporulation_sigma_factor_SigK:cds4267:+:632:NZ_FLKM01000009.1	5.12236	0.0351856	0.213991	0.164426	0.869396	NA
CDS:BN6539_RS08880:-:magnesium_transporter:cds1782:+:1397:NZ_FLKM01000008.1	3905.4	0.0348829	0.0671528	0.519456	0.603442	0.745258
CDS:BN6539_RS10580:-:TIGR00299_family_protein:cds2124:+:1193:NZ_FLKM01000008.1	922.826	0.0346148	0.119839	0.288845	0.7727	0.867865
CDS:BN6539_RS05785:-:TetR/AcrR_family_transcriptional_regulator:cds1157:+:584:NZ_FLKM01000008.1	51.2787	0.0345768	0.210258	0.164449	0.869377	0.921277
CDS:BN6539_RS16550:-:N-acetyltransferase:cds3312:-:506:NZ_FLKM01000009.1	167.44	0.0344936	0.160721	0.214618	0.830065	0.900321
CDS:BN6539_RS17215:-:nucleoside_triphosphate_pyrophosphohydrolase:cds3444:+:809:NZ_FLKM01000009.1	17840.1	0.0343634	0.0560951	0.612592	0.540146	0.695861
CDS:BN6539_RS14755:-:MFS_transporter:cds2960:+:1244:NZ_FLKM01000009.1	240.97	0.0341748	0.142605	0.239646	0.810605	0.889803
CDS:BN6539_RS15200:-:hypothetical_protein:cds3046:+:413:NZ_FLKM01000009.1	14.4209	0.0340537	0.249984	0.136224	0.891645	NA
CDS:BN6539_RS14745:-:hypothetical_protein:cds2958:+:287:NZ_FLKM01000009.1	128.428	0.0340535	0.162059	0.21013	0.833567	0.902284
CDS:BN6539_RS21715:rpsN:type_Z_30S_ribosomal_protein_S14:cds261:-:185:NZ_FLKM01000008.1	4466.43	0.0337317	0.102841	0.327999	0.742912	0.847691
CDS:BN6539_RS17140:-:hypothetical_protein:cds3429:+:695:NZ_FLKM01000009.1	2230.4	0.0334196	0.0682388	0.489745	0.624315	0.763146
CDS:BN6539_RS14825:-:sensor_histidine_kinase:cds2974:+:995:NZ_FLKM01000009.1	1456.77	0.0333718	0.079566	0.419423	0.674907	0.795909
CDS:BN6539_RS12600:-:LysR_family_transcriptional_regulator:cds2528:-:875:NZ_FLKM01000009.1	31.5539	0.0330624	0.241289	0.137024	0.891012	0.935928
CDS:BN6539_RS17090:-:hypothetical_protein:cds3419:-:953:NZ_FLKM01000009.1	0.827747	0.0330041	0.105933	0.311558	0.755377	NA
CDS:BN6539_RS16245:-:4-hydroxy-tetrahydrodipicolinate_reductase:cds3251:+:713:NZ_FLKM01000009.1	721.59	0.0328232	0.0929929	0.352965	0.724115	0.833048
CDS:BN6539_RS04675:-:hypothetical_protein:cds936:+:344:NZ_FLKM01000008.1	4696.62	0.0328104	0.0717562	0.457248	0.647493	0.776644
CDS:BN6539_RS13565:-:iron-only_hydrogenase_system_regulator:cds2719:-:245:NZ_FLKM01000009.1	234.974	0.032677	0.135105	0.241865	0.808885	0.888732
CDS:BN6539_RS03660:-:LysR_family_transcriptional_regulator:cds732:+:887:NZ_FLKM01000008.1	345.589	0.0325386	0.123987	0.262435	0.792986	0.880355
CDS:BN6539_RS17975:-:hypothetical_protein:cds3592:+:374:NZ_FLKM01000009.1	83.2893	0.0324031	0.193346	0.167592	0.866905	0.92053
CDS:BN6539_RS06185:-:hypothetical_protein:cds1237:+:2759:NZ_FLKM01000008.1	2826.24	0.0322645	0.0653853	0.493451	0.621694	0.761761
CDS:BN6539_RS06575:-:hypothetical_protein:cds1315:+:1985:NZ_FLKM01000008.1	206.925	0.0319875	0.138085	0.23165	0.81681	0.892514
CDS:BN6539_RS19460:-:amidohydrolase:cds3887:-:1424:NZ_FLKM01000009.1	52.6648	0.0318675	0.214825	0.148342	0.882073	0.930092
CDS:BN6539_RS14810:-:hypothetical_protein:cds2971:+:785:NZ_FLKM01000009.1	2997.64	0.0317944	0.073734	0.431204	0.66632	0.791545
CDS:BN6539_RS22170:-:GNAT_family_N-acetyltransferase:cds3368:+:369:NZ_FLKM01000009.1	209.296	0.0312002	0.145962	0.213756	0.830737	0.900321
CDS:BN6539_RS13080:-:APC_family_permease:cds2624:+:1523:NZ_FLKM01000009.1	0.933952	0.0311684	0.11545	0.269973	0.787181	NA
CDS:BN6539_RS02720:-:F420-0--gamma-glutamyl_ligase:cds544:+:1190:NZ_FLKM01000008.1	5904.67	0.0311443	0.057953	0.537407	0.590987	0.735431
CDS:BN6539_RS11805:-:DNA_methyltransferase:cds2369:+:605:NZ_FLKM01000009.1	0.167101	0.0308886	0.0528618	0.584328	0.559	NA
CDS:BN6539_RS21195:-:hypothetical_protein:cds4219:-:806:NZ_FLKM01000009.1	2825.93	0.0308742	0.0645244	0.478489	0.632302	0.765793
CDS:BN6539_RS03420:-:hypothetical_protein:cds683:-:653:NZ_FLKM01000008.1	4.17933	0.030644	0.202171	0.151574	0.879523	NA
CDS:BN6539_RS02315:-:serine_hydrolase:cds461:-:770:NZ_FLKM01000008.1	25.4955	0.0306159	0.24556	0.124678	0.900779	0.942329
CDS:BN6539_RS20470:-:hypothetical_protein:cds4075:+:866:NZ_FLKM01000009.1	4.96437	0.030438	0.21464	0.14181	0.88723	NA
CDS:BN6539_RS20920:-:hypothetical_protein:cds4164:-:437:NZ_FLKM01000009.1	24.961	0.0302819	0.242901	0.124668	0.900787	0.942329
CDS:BN6539_RS07535:-:DUF961_domain-containing_protein:cds1509:+:326:NZ_FLKM01000008.1	30.948	0.0301128	0.241459	0.124712	0.900752	0.942329
CDS:BN6539_RS18305:-:N-acetyltransferase:cds3658:+:488:NZ_FLKM01000009.1	420.158	0.0300228	0.11049	0.271725	0.785834	0.87568
CDS:BN6539_RS21700:-:signal_peptidase_I:cds210:-:1517:NZ_FLKM01000007.1	3980.97	0.0300036	0.0669871	0.447901	0.654225	0.78158
CDS:BN6539_RS10990:-:hypothetical_protein:cds2208:+:353:NZ_FLKM01000009.1	3174.69	0.0299045	0.0624231	0.479062	0.631894	0.765793
CDS:BN6539_RS19445:-:Asp23/Gls24_family_envelope_stress_response_protein:cds3884:-:431:NZ_FLKM01000009.1	246.77	0.0297982	0.13405	0.222292	0.824086	0.89691
CDS:BN6539_RS18470:-:hypothetical_protein:cds3691:+:215:NZ_FLKM01000009.1	43.2139	0.029775	0.229242	0.129884	0.896658	0.939656
CDS:BN6539_RS12355:-:glutamate-1-semialdehyde_aminotransferase:cds2479:+:1493:NZ_FLKM01000009.1	1138.82	0.0297476	0.0845511	0.35183	0.724966	0.833048
CDS:BN6539_RS10450:-:transcriptional_repressor_LexA:cds2098:-:650:NZ_FLKM01000008.1	2469.91	0.0297069	0.0908752	0.326898	0.743745	0.847889
CDS:BN6539_RS02825:-:hypothetical_protein:cds565:-:3449:NZ_FLKM01000008.1	1254.8	0.0296905	0.085305	0.348052	0.727801	0.835235
CDS:BN6539_RS12230:-:1-aminocyclopropane-1-carboxylate_deaminase:cds2454:+:1244:NZ_FLKM01000009.1	21.0657	0.029596	0.248896	0.118909	0.905347	0.944619
CDS:BN6539_RS21995:-:hypothetical_protein:cds3351:-:152:NZ_FLKM01000009.1	0.139094	0.0294455	0.0517289	0.569227	0.569202	NA
CDS:BN6539_RS21630:-:DUF4366_domain-containing_protein:cds4308:-:749:NZ_FLKM01000009.1	0.139094	0.0294455	0.0517289	0.569227	0.569202	NA
CDS:BN6539_RS09045:-:hypothetical_protein:cds1816:+:815:NZ_FLKM01000008.1	0.139094	0.0294455	0.0517289	0.569227	0.569202	NA
CDS:BN6539_RS11495:-:N-acyl_homoserine_lactonase_family_protein:cds2307:+:785:NZ_FLKM01000009.1	33.2956	0.0294365	0.236873	0.124271	0.9011	0.942382
CDS:BN6539_RS17665:-:hypothetical_protein:cds3529:+:914:NZ_FLKM01000009.1	312.074	0.0294227	0.123299	0.23863	0.811393	0.890396
CDS:BN6539_RS01680:-:preprotein_translocase_subunit_SecE:cds333:-:242:NZ_FLKM01000008.1	3830.4	0.0293415	0.0727537	0.4033	0.686728	0.805114
CDS:BN6539_RS06960:-:DNA-binding_response_regulator:cds1392:+:725:NZ_FLKM01000008.1	556.777	0.0290691	0.105165	0.276415	0.78223	0.874304
CDS:BN6539_RS01955:-:hypothetical_protein:cds388:-:1061:NZ_FLKM01000008.1	167.024	0.0289634	0.161101	0.179784	0.857322	0.915325
CDS:BN6539_RS03755:-:murein_L%2CD-transpeptidase:cds751:-:1544:NZ_FLKM01000008.1	2705.26	0.0288663	0.0694499	0.415642	0.677672	0.798152
CDS:BN6539_RS11770:-:ribbon-helix-helix_protein%2C_CopG_family:cds2362:+:332:NZ_FLKM01000009.1	0.129014	0.0288543	0.0512543	0.562963	0.57346	NA
CDS:BN6539_RS11780:-:PcfB_family_protein:cds2364:+:815:NZ_FLKM01000009.1	0.129014	0.0288543	0.0512543	0.562963	0.57346	NA
CDS:BN6539_RS22050:-:hypothetical_protein:cds4294:+:206:NZ_FLKM01000009.1	0.129014	0.0288543	0.0512543	0.562963	0.57346	NA
CDS:BN6539_RS21610:-:plasmid_mobilization_relaxosome_protein_MobC:cds4304:-:347:NZ_FLKM01000009.1	0.129014	0.0288543	0.0512543	0.562963	0.57346	NA
CDS:BN6539_RS09015:-:hypothetical_protein:cds1810:+:224:NZ_FLKM01000008.1	0.129014	0.0288543	0.0512543	0.562963	0.57346	NA
CDS:BN6539_RS09070:-:conjugative_transfer_protein:cds1821:+:215:NZ_FLKM01000008.1	0.129014	0.0288543	0.0512543	0.562963	0.57346	NA
CDS:BN6539_RS09090:-:hypothetical_protein:cds1825:+:710:NZ_FLKM01000008.1	0.129014	0.0288543	0.0512543	0.562963	0.57346	NA
CDS:BN6539_RS10340:-:dimethylamine_corrinoid_protein_3:cds2076:+:647:NZ_FLKM01000008.1	180.309	0.0286757	0.157046	0.182594	0.855117	0.914847
CDS:BN6539_RS21135:-:hypothetical_protein:cds4207:+:2267:NZ_FLKM01000009.1	4286.01	0.0285835	0.0612105	0.466971	0.640521	0.771121
CDS:BN6539_RS17750:-:hypothetical_protein:cds3546:+:1190:NZ_FLKM01000009.1	140.169	0.0285403	0.155146	0.183958	0.854047	0.914521
CDS:BN6539_RS11405:-:4-hydroxybutyryl-CoA_dehydratase:cds2289:+:1475:NZ_FLKM01000009.1	10.1756	0.0284851	0.244663	0.116426	0.907315	NA
CDS:BN6539_RS17925:-:hypothetical_protein:cds3581:+:641:NZ_FLKM01000009.1	63.3613	0.0282237	0.213442	0.132231	0.894801	0.938533
CDS:BN6539_RS17610:-:ABC_transporter_permease:cds3518:+:929:NZ_FLKM01000009.1	8.55741	0.0277169	0.234879	0.118005	0.906064	NA
CDS:BN6539_RS17830:-:hypothetical_protein:cds3562:+:2351:NZ_FLKM01000009.1	46.0756	0.0273942	0.234047	0.117046	0.906824	0.945869
CDS:BN6539_RS05035:-:XRE_family_transcriptional_regulator:cds1008:+:371:NZ_FLKM01000008.1	1116.44	0.027352	0.0995812	0.27467	0.78357	0.874995
CDS:BN6539_RS20890:-:XRE_family_transcriptional_regulator:cds4158:+:242:NZ_FLKM01000009.1	1270.72	0.0272776	0.087792	0.310707	0.756023	0.856922
CDS:BN6539_RS13125:-:acyl-CoA_dehydrogenase:cds2633:+:1148:NZ_FLKM01000009.1	2.64552	0.027173	0.170471	0.1594	0.873354	NA
CDS:BN6539_RS16210:-:hypothetical_protein:cds3244:+:1181:NZ_FLKM01000009.1	2904.48	0.0271554	0.0687205	0.395158	0.692727	0.809499
CDS:BN6539_RS10250:-:hypothetical_protein:cds2058:+:2147:NZ_FLKM01000008.1	631.497	0.0269129	0.0990674	0.271662	0.785882	0.87568
CDS:BN6539_RS18220:-:site-2_protease_family_protein:cds3641:+:602:NZ_FLKM01000009.1	1960.67	0.0267674	0.068977	0.388063	0.697969	0.812261
CDS:BN6539_RS17775:-:DUF2812_domain-containing_protein:cds3551:+:1376:NZ_FLKM01000009.1	384.491	0.0266919	0.118311	0.225608	0.821507	0.894918
CDS:BN6539_RS06435:-:PLP-dependent_lyase/thiolase:cds1287:+:1418:NZ_FLKM01000008.1	6.95055	0.0260357	0.230293	0.113055	0.909987	NA
CDS:BN6539_RS09785:-:LysR_family_transcriptional_regulator:cds1965:-:293:NZ_FLKM01000008.1	2.7223	0.0259729	0.177421	0.146391	0.883613	NA
CDS:BN6539_RS14845:-:alpha/beta_hydrolase:cds2978:-:959:NZ_FLKM01000009.1	777.19	0.0258573	0.10121	0.255482	0.798351	0.883114
CDS:BN6539_RS07360:-:PucR_family_transcriptional_regulator:cds1473:+:1583:NZ_FLKM01000008.1	8561.43	0.0253735	0.0659905	0.384503	0.700606	0.814457
CDS:BN6539_RS17485:-:hypothetical_protein:cds3493:-:797:NZ_FLKM01000009.1	4305.32	0.0253424	0.0651023	0.389271	0.697076	0.812261
CDS:BN6539_RS16130:-:SufBD_protein:cds3229:+:437:NZ_FLKM01000009.1	322.564	0.0248904	0.118627	0.209822	0.833807	0.902284
CDS:BN6539_RS04835:-:dihydroorotate_dehydrogenase_electron_transfer_subunit:cds968:-:728:NZ_FLKM01000008.1	734.317	0.0247371	0.0902631	0.274056	0.784042	0.875092
CDS:BN6539_RS13560:-:[FeFe]_hydrogenase_H-cluster_radical_SAM_maturase_HydE:cds2718:-:1046:NZ_FLKM01000009.1	841.952	0.0246124	0.0969262	0.253929	0.799551	0.883351
CDS:BN6539_RS14940:-:hypothetical_protein:cds2997:+:1895:NZ_FLKM01000009.1	3157.46	0.0245487	0.0775308	0.316631	0.751524	0.853762
CDS:BN6539_RS07900:-:DNA-binding_response_regulator:cds1585:+:611:NZ_FLKM01000008.1	106.392	0.0245105	0.19657	0.124691	0.900768	0.942329
CDS:BN6539_RS14265:-:stage_II_sporulation_protein_M:cds2864:+:629:NZ_FLKM01000009.1	823.658	0.0244137	0.0883671	0.276276	0.782336	0.874304
CDS:BN6539_RS06430:-:2-amino-4-ketopentanoate_thiolase:cds1286:+:302:NZ_FLKM01000008.1	1.27486	0.0242989	0.139935	0.173643	0.862146	NA
CDS:BN6539_RS13670:-:hypothetical_protein:cds2742:-:179:NZ_FLKM01000009.1	21.2528	0.0242555	0.250987	0.0966404	0.923012	0.957752
CDS:BN6539_RS12635:-:sugar_O-acetyltransferase:cds2535:+:563:NZ_FLKM01000009.1	125.405	0.0242512	0.171042	0.141785	0.88725	0.933344
CDS:BN6539_RS07730:-:glycyl-radical_enzyme_activating_protein:cds1551:+:935:NZ_FLKM01000008.1	107.598	0.0242234	0.170584	0.142003	0.887078	0.933344
CDS:BN6539_RS11705:-:chromosome_partitioning_protein_ParB:cds2349:+:935:NZ_FLKM01000009.1	0.485007	0.0242198	0.0798214	0.303425	0.761566	NA
CDS:BN6539_RS09155:-:XRE_family_transcriptional_regulator:cds1838:-:314:NZ_FLKM01000008.1	628.763	0.0240303	0.119922	0.200382	0.841182	0.90616
CDS:BN6539_RS02945:-:TetR_family_transcriptional_regulator:cds589:+:521:NZ_FLKM01000008.1	185.508	0.0240011	0.141215	0.169962	0.86504	0.919698
CDS:BN6539_RS12025:-:hypothetical_protein:cds2413:-:626:NZ_FLKM01000009.1	79.2999	0.0238639	0.204436	0.116731	0.907074	0.945869
CDS:BN6539_RS14655:-:hypothetical_protein:cds2940:+:224:NZ_FLKM01000009.1	15.9797	0.0234143	0.25063	0.0934215	0.925569	NA
CDS:BN6539_RS01325:-:50S_ribosomal_protein_L5:cds262:-:542:NZ_FLKM01000008.1	13223.3	0.0233716	0.0918702	0.254398	0.799188	0.883225
CDS:BN6539_RS17010:-:hypothetical_protein:cds3403:+:1160:NZ_FLKM01000009.1	13.8524	0.0233217	0.249421	0.0935032	0.925504	NA
[truncated: 2,325 more rows]

## Sheet: gbb-vs-vehicle Trial B (Fig S2)
CDS E. timonensis SN18 FLKM00000000.1	baseMean	log2FoldChange	lfcSE	stat	pvalue	padj
CDS:BN6539_RS08385:-:acyl-CoA_dehydrogenase:cds1682:+:1181:NZ_FLKM01000008.1	520980	5.89819	0.141794	41.5969	0	0
CDS:BN6539_RS08390:-:CoA_transferase:cds1683:+:1178:NZ_FLKM01000008.1	108572	5.40994	0.138122	39.1677	0	0
CDS:BN6539_RS08405:-:hypothetical_protein:cds1686:+:1625:NZ_FLKM01000008.1	120591	5.3993	0.110403	48.9053	0	0
CDS:BN6539_RS08400:-:4Fe-4S_dicluster_domain-containing_protein:cds1685:+:278:NZ_FLKM01000008.1	44755.1	5.27764	0.132614	39.7971	0	0
CDS:BN6539_RS08395:-:CoA_transferase:cds1684:+:1202:NZ_FLKM01000008.1	129887	5.22848	0.140854	37.1199	1.34e-301	8.5e-299
CDS:BN6539_RS08410:-:acyl-CoA_thioesterase:cds1687:+:413:NZ_FLKM01000008.1	40382	4.88155	0.131781	37.043	2.33e-300	1.23e-297
CDS:BN6539_RS20350:-:bifunctional_diaminohydroxyphosphoribosylaminopyrimidine_deaminase/5-amino-6-5-phosphoribosylaminouracil_reductase_RibD:cds4051:+:1103:NZ_FLKM01000009.1	207.993	2.24254	0.211258	10.6152	NA	NA
CDS:BN6539_RS14920:-:hypothetical_protein:cds2993:-:233:NZ_FLKM01000009.1	359.589	1.77398	0.210954	8.40932	4.12e-17	1.63e-14
CDS:BN6539_RS20360:-:bifunctional_3%2C4-dihydroxy-2-butanone-4-phosphate_synthase/GTP_cyclohydrolase_II:cds4053:+:1205:NZ_FLKM01000009.1	333.894	1.37334	0.209302	6.56152	NA	NA
CDS:BN6539_RS20515:-:phenylacetate--CoA_ligase:cds4083:-:1235:NZ_FLKM01000009.1	438.49	1.09263	0.15155	7.20969	5.61e-13	1.18e-10
CDS:BN6539_RS20355:-:riboflavin_synthase:cds4052:+:647:NZ_FLKM01000009.1	135.241	1.08217	0.199883	5.414	NA	NA
CDS:BN6539_RS05290:-:MATE_family_efflux_transporter:cds1059:+:1382:NZ_FLKM01000008.1	150.088	1.06158	0.146092	7.2665	3.69e-13	8.35e-11
CDS:BN6539_RS13530:-:TrpB-like_pyridoxal_phosphate-dependent_enzyme:cds2712:-:1376:NZ_FLKM01000009.1	642.43	0.994519	0.193826	5.131	2.88e-07	1.8e-05
CDS:BN6539_RS20365:-:6%2C7-dimethyl-8-ribityllumazine_synthase:cds4054:+:467:NZ_FLKM01000009.1	212.922	0.981805	0.199498	4.92138	NA	NA
CDS:BN6539_RS17175:-:MarR_family_transcriptional_regulator:cds3436:-:446:NZ_FLKM01000009.1	261.56	0.959822	0.130651	7.34648	2.03e-13	5.37e-11
CDS:BN6539_RS20510:-:tryptophan--tRNA_ligase:cds4082:-:980:NZ_FLKM01000009.1	576.984	0.938469	0.155698	6.02751	1.67e-09	1.88e-07
CDS:BN6539_RS17170:-:multidrug_transporter_MatE:cds3435:-:1331:NZ_FLKM01000009.1	570.398	0.860467	0.135608	6.34526	2.22e-10	3.06e-08
CDS:BN6539_RS12460:-:hypothetical_protein:cds2500:+:785:NZ_FLKM01000009.1	43.4014	0.831251	0.202337	4.10825	3.99e-05	0.000949921
CDS:BN6539_RS10035:-:DAK2_domain-containing_protein:cds2015:+:620:NZ_FLKM01000008.1	47.5671	0.818117	0.199225	4.1065	4.02e-05	0.000949989
CDS:BN6539_RS05300:-:Rrf2_family_transcriptional_regulator:cds1061:+:500:NZ_FLKM01000008.1	91.3883	0.798304	0.17803	4.48409	7.32e-06	0.000264031
CDS:BN6539_RS11510:-:hypothetical_protein:cds2310:+:1670:NZ_FLKM01000009.1	325.037	0.766146	0.207549	3.69141	0.000223018	0.00368096
CDS:BN6539_RS05295:-:DUF1638_domain-containing_protein:cds1060:+:659:NZ_FLKM01000008.1	122.177	0.763236	0.15328	4.97935	6.38e-07	3.55e-05
CDS:BN6539_RS10050:-:hypothetical_protein:cds2018:+:320:NZ_FLKM01000008.1	97.3081	0.761421	0.169815	4.48382	7.33e-06	0.000264031
CDS:BN6539_RS00440:-:4-hydroxy-tetrahydrodipicolinate_synthase:cds85:-:887:NZ_FLKM01000007.1	5968.93	0.757495	0.212423	3.56597	0.000362514	0.00525567
CDS:BN6539_RS00435:-:4-hydroxy-tetrahydrodipicolinate_reductase:cds84:-:710:NZ_FLKM01000007.1	4160.47	0.750571	0.211984	3.54069	0.000399077	0.00573381
CDS:BN6539_RS00425:-:hypothetical_protein:cds82:-:1139:NZ_FLKM01000007.1	6927.2	0.748053	0.212083	3.52718	0.000420013	0.00586563
CDS:BN6539_RS17165:-:hypothetical_protein:cds3434:-:443:NZ_FLKM01000009.1	300.858	0.741237	0.142247	5.21091	1.88e-07	1.29e-05
CDS:BN6539_RS00430:-:2%2C3%2C4%2C5-tetrahydropyridine-2%2C6-dicarboxylate_N-acetyltransferase:cds83:-:701:NZ_FLKM01000007.1	4061.86	0.740409	0.211742	3.49675	0.000470969	0.0064821
CDS:BN6539_RS19520:-:sodium:alanine_symporter_family_protein:cds3899:-:1406:NZ_FLKM01000009.1	13.3707	0.729357	0.206756	3.52761	0.000419322	NA
CDS:BN6539_RS14565:-:hypothetical_protein:cds2922:+:452:NZ_FLKM01000009.1	755.033	0.717938	0.128122	5.60353	2.1e-08	1.71e-06
CDS:BN6539_RS08045:-:hypothetical_protein:cds1614:+:293:NZ_FLKM01000008.1	293.955	0.704388	0.160493	4.38889	1.14e-05	0.000364695
CDS:BN6539_RS18435:-:restriction_endonuclease:cds3684:+:2378:NZ_FLKM01000009.1	1144.09	0.700923	0.102695	6.82531	8.77e-12	1.64e-09
CDS:BN6539_RS10045:-:3-hydroxy-5-phosphonooxypentane-2%2C4-dione_thiolase:cds2017:+:878:NZ_FLKM01000008.1	115.046	0.687426	0.178906	3.84239	0.000121841	0.00227999
CDS:BN6539_RS22190:-:hypothetical_protein:cds3903:+:701:NZ_FLKM01000009.1	29.2884	0.687231	0.208227	3.30039	0.000965498	NA
CDS:BN6539_RS12290:-:Hsp20/alpha_crystallin_family_protein:cds2466:+:419:NZ_FLKM01000009.1	375.599	0.684008	0.188825	3.62244	0.000291842	0.00447121
CDS:BN6539_RS10920:-:MATE_family_efflux_transporter:cds2196:+:1349:NZ_FLKM01000008.1	137.859	0.682291	0.154211	4.4244	9.67e-06	0.000322601
CDS:BN6539_RS10860:-:radical_SAM_protein:cds2184:+:1370:NZ_FLKM01000008.1	551.358	0.664402	0.134698	4.93254	8.12e-07	4.22e-05
CDS:BN6539_RS01575:-:dicarboxylate/amino_acid:cation_symporter:cds312:-:1238:NZ_FLKM01000008.1	1003.19	0.663305	0.112325	5.90523	3.52e-09	3.6e-07
CDS:BN6539_RS11060:-:oleate_hydratase:cds2221:-:1778:NZ_FLKM01000009.1	2390.09	0.662056	0.184504	3.5883	0.000332836	0.00495191
CDS:BN6539_RS18445:-:hypothetical_protein:cds3686:+:1448:NZ_FLKM01000009.1	999.419	0.66153	0.103372	6.39948	1.56e-10	2.25e-08
CDS:BN6539_RS18440:-:SAM-dependent_DNA_methyltransferase:cds3685:+:1442:NZ_FLKM01000009.1	877.464	0.65796	0.111949	5.87731	4.17e-09	4.13e-07
CDS:BN6539_RS17365:-:MurR/RpiR_family_transcriptional_regulator:cds3469:+:866:NZ_FLKM01000009.1	30.4902	0.657065	0.211331	3.10917	0.00187612	NA
CDS:BN6539_RS08035:-:hypothetical_protein:cds1612:+:1520:NZ_FLKM01000008.1	2329.7	0.65606	0.141071	4.65055	3.31e-06	0.000141773
CDS:BN6539_RS07025:-:MATE_family_efflux_transporter:cds1405:-:1403:NZ_FLKM01000008.1	274.872	0.653419	0.122722	5.32439	1.01e-07	7.46e-06
CDS:BN6539_RS21125:-:hypothetical_protein:cds4205:-:356:NZ_FLKM01000009.1	590.639	0.648455	0.149952	4.3244	1.53e-05	0.000461604
CDS:BN6539_RS19260:-:SpoIVB_peptidase:cds3847:-:1052:NZ_FLKM01000009.1	18.6033	0.646799	0.212032	3.05048	0.00228479	NA
CDS:BN6539_RS17160:-:hypothetical_protein:cds3433:-:1520:NZ_FLKM01000009.1	1227.35	0.638719	0.109752	5.81963	5.9e-09	5.34e-07
CDS:BN6539_RS18525:-:Crp/Fnr_family_transcriptional_regulator:cds3702:+:671:NZ_FLKM01000009.1	71.4729	0.628152	0.175908	3.57092	0.00035573	0.00519497
CDS:BN6539_RS06360:-:hypothetical_protein:cds1272:-:998:NZ_FLKM01000008.1	248.957	0.628146	0.125164	5.0186	5.2e-07	3e-05
CDS:BN6539_RS10110:-:ABC_transporter_ATP-binding_protein:cds2030:+:1073:NZ_FLKM01000008.1	245.705	0.626019	0.168068	3.72479	0.000195477	0.00336667
CDS:BN6539_RS10775:-:amidohydrolase:cds2167:+:1277:NZ_FLKM01000008.1	10.7528	0.618873	0.208706	2.96528	0.00302407	NA
CDS:BN6539_RS18450:-:ImmA/IrrE_family_metallo-endopeptidase:cds3687:+:557:NZ_FLKM01000009.1	428.24	0.61813	0.134686	4.58941	4.45e-06	0.000173906
CDS:BN6539_RS01565:-:GGDEF_domain-containing_protein:cds310:-:1112:NZ_FLKM01000008.1	299.97	0.617816	0.126427	4.88674	1.03e-06	5.24e-05
CDS:BN6539_RS02670:-:ATP_synthase_F0_subunit_A:cds534:-:737:NZ_FLKM01000008.1	1411.4	0.614718	0.148617	4.13625	3.53e-05	0.000887901
CDS:BN6539_RS02660:-:ATP_synthase_F0_subunit_B:cds532:-:509:NZ_FLKM01000008.1	1610.64	0.613864	0.149385	4.10928	3.97e-05	0.000949921
CDS:BN6539_RS07030:-:hypothetical_protein:cds1406:+:1817:NZ_FLKM01000008.1	393.379	0.611254	0.116416	5.2506	1.52e-07	1.07e-05
CDS:BN6539_RS06795:-:EamA/RhaT_family_transporter:cds1359:+:923:NZ_FLKM01000008.1	1212.91	0.61102	0.0945987	6.45908	1.05e-10	1.65e-08
CDS:BN6539_RS11505:-:hypothetical_protein:cds2309:+:2105:NZ_FLKM01000009.1	408.403	0.60712	0.209486	2.89815	0.00375376	0.0281221
CDS:BN6539_RS03845:-:ferredoxin:cds769:-:200:NZ_FLKM01000008.1	887.141	0.601516	0.150536	3.99582	6.45e-05	0.00140759
CDS:BN6539_RS02315:-:serine_hydrolase:cds461:-:770:NZ_FLKM01000008.1	21.433	0.59804	0.210432	2.84196	0.00448366	NA
CDS:BN6539_RS08565:-:basic_amino_acid_antiporter:cds1718:-:1538:NZ_FLKM01000008.1	436.525	0.59779	0.115053	5.19575	2.04e-07	1.37e-05
CDS:BN6539_RS00175:-:hypothetical_protein:cds33:-:5099:NZ_FLKM01000004.1	13.6911	0.596947	0.2065	2.89078	0.00384285	NA
CDS:BN6539_RS02665:-:ATP_synthase_F0_subunit_C:cds533:-:221:NZ_FLKM01000008.1	482.811	0.589327	0.164863	3.57465	0.000350695	0.00514682
CDS:BN6539_RS05085:-:hypothetical_protein:cds1018:+:956:NZ_FLKM01000008.1	214.777	0.586208	0.150673	3.89059	0.0001	0.00196654
CDS:BN6539_RS10120:-:spermidine/putrescine_ABC_transporter_permease/substrate-binding_protein_PotCD:cds2032:+:1835:NZ_FLKM01000008.1	974.934	0.583332	0.189812	3.07321	0.00211766	0.0191544
CDS:BN6539_RS05310:-:alanine:cation_symporter_family_protein:cds1063:+:1406:NZ_FLKM01000008.1	627.646	0.582209	0.141005	4.129	3.64e-05	0.000895054
CDS:BN6539_RS00190:-:DUF2292_domain-containing_protein:cds36:-:140:NZ_FLKM01000004.1	101.824	0.581004	0.165786	3.50455	0.000457376	0.00632936
CDS:BN6539_RS09750:-:EamA_family_transporter:cds1958:-:914:NZ_FLKM01000008.1	1055.02	0.579734	0.0968168	5.98795	2.13e-09	2.24e-07
CDS:BN6539_RS02295:-:hypothetical_protein:cds457:-:1736:NZ_FLKM01000008.1	21.3309	0.576133	0.21195	2.71825	0.00656274	NA
CDS:BN6539_RS09745:-:AraC_family_transcriptional_regulator:cds1957:-:968:NZ_FLKM01000008.1	182.57	0.573309	0.133757	4.28618	1.82e-05	0.00053834
CDS:BN6539_RS04095:-:hypothetical_protein:cds819:-:1379:NZ_FLKM01000008.1	181.156	0.572238	0.190631	3.00182	0.00268373	0.0223097
CDS:BN6539_RS12455:-:ABC_transporter_ATP-binding_protein:cds2499:+:896:NZ_FLKM01000009.1	49.0133	0.568151	0.199458	2.84847	0.00439293	0.0313247
CDS:BN6539_RS05890:-:PucR_family_transcriptional_regulator:cds1179:-:1670:NZ_FLKM01000008.1	53.5515	0.566664	0.21147	2.67964	0.00737009	0.0461578
CDS:BN6539_RS08040:-:amidohydrolase:cds1613:+:1187:NZ_FLKM01000008.1	2306.62	0.565319	0.134331	4.2084	2.57e-05	0.000690689
CDS:BN6539_RS02650:-:F0F1_ATP_synthase_subunit_alpha:cds530:-:1514:NZ_FLKM01000008.1	3595.94	0.564585	0.163509	3.45294	0.000554521	0.00735263
CDS:BN6539_RS03735:-:hypothetical_protein:cds747:+:3587:NZ_FLKM01000008.1	237.411	0.562603	0.154132	3.65015	0.000262092	0.00411173
CDS:BN6539_RS03835:-:2-oxoacid:ferredoxin_oxidoreductase_subunit_beta:cds767:-:821:NZ_FLKM01000008.1	3161.84	0.561685	0.137564	4.08309	4.44e-05	0.00104321
CDS:BN6539_RS03740:-:histidinol_dehydrogenase:cds748:+:1259:NZ_FLKM01000008.1	126.96	0.555287	0.188776	2.94152	0.00326604	0.0248937
CDS:BN6539_RS20335:-:hypothetical_protein:cds4048:-:1022:NZ_FLKM01000009.1	60.4197	0.554311	0.180777	3.06627	0.00216745	0.019403
CDS:BN6539_RS10220:-:MFS_transporter:cds2052:-:1199:NZ_FLKM01000008.1	155.332	0.553288	0.152885	3.61897	0.000295775	0.0045063
CDS:BN6539_RS02635:-:hypothetical_protein:cds527:-:284:NZ_FLKM01000008.1	1717	0.553016	0.114002	4.85093	1.23e-06	5.99e-05
CDS:BN6539_RS03840:-:2-oxoglutarate_ferredoxin_oxidoreductase_subunit_alpha:cds768:-:1142:NZ_FLKM01000008.1	3569.04	0.552532	0.140888	3.92178	8.79e-05	0.00177421
CDS:BN6539_RS20810:-:ABC_transporter_ATP-binding_protein:cds4142:-:683:NZ_FLKM01000009.1	140.859	0.545639	0.158814	3.43571	0.000591006	0.00770739
CDS:BN6539_RS20300:-:hypothetical_protein:cds4040:-:527:NZ_FLKM01000009.1	12.2376	0.544816	0.196228	2.77644	0.0054957	NA
CDS:BN6539_RS12690:-:ABC_transporter_ATP-binding_protein:cds2546:+:1805:NZ_FLKM01000009.1	592.945	0.541465	0.104707	5.17124	2.33e-07	1.54e-05
CDS:BN6539_RS01175:-:xanthine_phosphoribosyltransferase:cds229:-:584:NZ_FLKM01000007.1	222.808	0.540495	0.135568	3.98689	6.69e-05	0.00143342
CDS:BN6539_RS15335:-:DUF4430_domain-containing_protein:cds3068:+:6128:NZ_FLKM01000009.1	312.039	0.538398	0.143465	3.75283	0.000174848	0.00304882
CDS:BN6539_RS05090:-:DNA-binding_response_regulator:cds1019:+:713:NZ_FLKM01000008.1	466.992	0.538238	0.115228	4.67108	3e-06	0.00013373
CDS:BN6539_RS09630:-:hypothetical_protein:cds1934:+:1031:NZ_FLKM01000008.1	876.068	0.536223	0.109921	4.87827	1.07e-06	5.38e-05
CDS:BN6539_RS08560:-:beta-aspartyl-peptidase:cds1717:-:1169:NZ_FLKM01000008.1	484.745	0.536042	0.128934	4.1575	3.22e-05	0.000842655
CDS:BN6539_RS10115:-:ABC_transporter_permease:cds2031:+:812:NZ_FLKM01000008.1	342.243	0.532298	0.18971	2.80586	0.00501828	0.0344966
CDS:BN6539_RS13330:-:hypothetical_protein:cds2674:-:1952:NZ_FLKM01000009.1	17.3834	0.531407	0.212384	2.50211	0.0123456	NA
CDS:BN6539_RS10710:-:hypothetical_protein:cds2154:+:1142:NZ_FLKM01000008.1	22.3524	0.530079	0.210195	2.52184	0.0116742	NA
CDS:BN6539_RS05160:-:YitT_family_protein:cds1033:+:890:NZ_FLKM01000008.1	1850.24	0.528744	0.0875013	6.0427	1.52e-09	1.78e-07
CDS:BN6539_RS19705:-:tRNA_guanosine34_transglycosylase_Tgt:cds3936:-:1121:NZ_FLKM01000009.1	429.442	0.527055	0.113219	4.65519	3.24e-06	0.000140514
CDS:BN6539_RS19565:-:homocysteine_methyltransferase:cds3909:-:2384:NZ_FLKM01000009.1	707.049	0.524635	0.132147	3.97008	7.18e-05	0.00149794
CDS:BN6539_RS05995:-:EamA_family_transporter:cds1200:+:896:NZ_FLKM01000008.1	297.157	0.519171	0.107218	4.8422	1.28e-06	6.17e-05
CDS:BN6539_RS05785:-:TetR/AcrR_family_transcriptional_regulator:cds1157:+:584:NZ_FLKM01000008.1	41.3674	0.516671	0.205983	2.50831	0.0121309	NA
CDS:BN6539_RS09480:-:phage_portal_protein:cds1904:+:860:NZ_FLKM01000008.1	270.435	0.51603	0.129187	3.99443	6.48e-05	0.00140759
CDS:BN6539_RS16495:-:large_conductance_mechanosensitive_channel_protein_MscL:cds3301:-:404:NZ_FLKM01000009.1	691.082	0.515428	0.104457	4.93433	8.04e-07	4.22e-05
CDS:BN6539_RS12590:-:IS4/IS5_family_transposase:cds2526:-:1322:NZ_FLKM01000009.1	10.7448	0.515211	0.209441	2.45993	0.0138964	NA
CDS:BN6539_RS02655:-:ATP_synthase_F1_subunit_delta:cds531:-:536:NZ_FLKM01000008.1	1829.95	0.51381	0.141849	3.62224	0.000292061	0.00447121
CDS:BN6539_RS03460:-:proline_racemase:cds691:+:1010:NZ_FLKM01000008.1	63.412	0.513198	0.179966	2.85165	0.00434934	0.0312541
CDS:BN6539_RS11305:-:NADP-dependent_oxidoreductase:cds2269:+:797:NZ_FLKM01000009.1	29.045	0.511676	0.211395	2.42047	0.0155003	NA
CDS:BN6539_RS19135:-:N-acetyltransferase:cds3822:+:512:NZ_FLKM01000009.1	101.944	0.511665	0.158221	3.23386	0.00122129	0.0127732
CDS:BN6539_RS13935:-:heat-inducible_transcription_repressor_HrcA:cds2798:+:1046:NZ_FLKM01000009.1	592.911	0.507602	0.208115	2.43904	0.0147261	0.0729174
CDS:BN6539_RS16840:-:hypothetical_protein:cds3369:+:404:NZ_FLKM01000009.1	182.303	0.507307	0.126598	4.00723	6.14e-05	0.00136147
CDS:BN6539_RS17805:-:methylmalonate-semialdehyde_dehydrogenase_CoA_acylating:cds3557:+:1523:NZ_FLKM01000009.1	26.5379	0.503704	0.207576	2.42659	0.0152413	NA
CDS:BN6539_RS05505:-:hydrolase:cds1102:+:728:NZ_FLKM01000008.1	832.412	0.500635	0.101463	4.93415	8.05e-07	4.22e-05
CDS:BN6539_RS10105:-:Cro/Cl_family_transcriptional_regulator:cds2029:+:533:NZ_FLKM01000008.1	126.195	0.500208	0.185909	2.6906	0.00713228	0.0454773
CDS:BN6539_RS02645:-:ATP_synthase_F1_subunit_gamma:cds529:-:872:NZ_FLKM01000008.1	2528.71	0.499951	0.155156	3.22225	0.00127187	0.0131718
CDS:BN6539_RS10540:-:sigma-54-dependent_Fis_family_transcriptional_regulator:cds2116:+:1727:NZ_FLKM01000008.1	559.451	0.499438	0.125458	3.98092	6.86e-05	0.00144899
CDS:BN6539_RS14550:-:Na/Pi_cotransporter_family_protein:cds2919:+:1631:NZ_FLKM01000009.1	184.204	0.498171	0.129928	3.83422	0.000125965	0.00233441
CDS:BN6539_RS09815:-:hypothetical_protein:cds1971:+:1082:NZ_FLKM01000008.1	147.07	0.498073	0.156876	3.17494	0.00149867	0.0149349
CDS:BN6539_RS02435:-:hypothetical_protein:cds485:-:563:NZ_FLKM01000008.1	659.548	0.497551	0.148996	3.33936	0.000839712	0.00981937
CDS:BN6539_RS15115:-:H+-transporting_ATPase:cds3029:+:1454:NZ_FLKM01000009.1	129.998	0.495205	0.195536	2.53256	0.0113235	0.061869
CDS:BN6539_RS03830:-:hypothetical_protein:cds766:-:581:NZ_FLKM01000008.1	3584.16	0.493199	0.139401	3.53799	0.000403191	0.00575545
CDS:BN6539_RS02640:-:F0F1_ATP_synthase_subunit_beta:cds528:-:1403:NZ_FLKM01000008.1	3269.47	0.492906	0.145518	3.38725	0.000705968	0.00877338
CDS:BN6539_RS06800:-:chromosome_segregation_protein_ScpA:cds1360:+:773:NZ_FLKM01000008.1	927.156	0.489155	0.104167	4.69586	2.65e-06	0.000120192
CDS:BN6539_RS10825:-:bifunctional_phosphopantothenoylcysteine_decarboxylase/phosphopantothenate--cysteine_ligase_CoaBC:cds2177:+:1187:NZ_FLKM01000008.1	1203.69	0.488672	0.117729	4.15083	3.31e-05	0.000846539
CDS:BN6539_RS04055:-:MarR_family_transcriptional_regulator:cds811:-:428:NZ_FLKM01000008.1	20.4274	0.488308	0.212342	2.29963	0.0214689	NA
CDS:BN6539_RS04130:-:histidine_kinase:cds826:-:281:NZ_FLKM01000008.1	366.045	0.486295	0.111917	4.34514	1.39e-05	0.00043061
CDS:BN6539_RS18380:-:hypothetical_protein:cds3673:-:2003:NZ_FLKM01000009.1	53.1787	0.486294	0.193586	2.51203	0.012004	0.0645853
CDS:BN6539_RS00805:-:radical_SAM_protein:cds158:-:1055:NZ_FLKM01000007.1	243.171	0.486016	0.140329	3.4634	0.000533395	0.0071322
CDS:BN6539_RS11330:-:hypothetical_protein:cds2274:+:263:NZ_FLKM01000009.1	10.0731	0.48567	0.204784	2.37162	0.0177104	NA
CDS:BN6539_RS17315:-:2-keto-3-deoxygluconate_permease:cds3458:-:959:NZ_FLKM01000009.1	21.6718	0.485035	0.211592	2.29232	0.0218874	NA
CDS:BN6539_RS01045:-:GrpB_family_protein:cds205:-:560:NZ_FLKM01000007.1	35.674	0.484092	0.207858	2.32896	0.0198613	NA
CDS:BN6539_RS17860:-:addiction_module_antidote_protein%2C_HigA_family:cds3568:+:1061:NZ_FLKM01000009.1	237.51	0.483803	0.119085	4.06266	4.85e-05	0.00111413
CDS:BN6539_RS14730:-:NADP/FAD-dependent_oxidoreductase:cds2955:+:1244:NZ_FLKM01000009.1	217.458	0.482965	0.146692	3.29238	0.000993421	0.0110075
CDS:BN6539_RS03260:-:isocitrate_lyase/phosphoenolpyruvate_mutase_family_protein:cds652:+:830:NZ_FLKM01000008.1	224.372	0.481858	0.128997	3.73543	0.000187393	0.00324507
CDS:BN6539_RS13020:-:DUF2238_domain-containing_protein:cds2612:+:599:NZ_FLKM01000009.1	165.696	0.480128	0.144722	3.31758	0.000907994	0.0103505
CDS:BN6539_RS21145:-:signal_peptide_peptidase_SppA:cds4209:-:1061:NZ_FLKM01000009.1	883.521	0.479088	0.0992155	4.82876	1.37e-06	6.5e-05
CDS:BN6539_RS16985:-:DNA-binding_response_regulator:cds3398:+:701:NZ_FLKM01000009.1	28.282	0.4776	0.207381	2.30301	0.0212784	NA
CDS:BN6539_RS03750:-:DUF4367_domain-containing_protein:cds750:+:671:NZ_FLKM01000008.1	24.1901	0.475921	0.208971	2.27745	0.0227594	NA
CDS:BN6539_RS14560:-:hypothetical_protein:cds2921:+:1268:NZ_FLKM01000009.1	1536.14	0.475419	0.146494	3.24531	0.00117321	0.0124762
CDS:BN6539_RS17055:-:pyridoxal_phosphate-dependent_aminotransferase:cds3412:+:1208:NZ_FLKM01000009.1	154.061	0.474736	0.20835	2.27855	0.0226937	0.0986752
CDS:BN6539_RS10950:-:hypothetical_protein:cds2202:+:926:NZ_FLKM01000008.1	359.71	0.474646	0.109653	4.3286	1.5e-05	0.000457246
CDS:BN6539_RS16910:-:LysR_family_transcriptional_regulator:cds3383:-:959:NZ_FLKM01000009.1	108.703	0.473276	0.188872	2.5058	0.0122175	0.0649349
CDS:BN6539_RS05305:-:hypothetical_protein:cds1062:+:3497:NZ_FLKM01000008.1	209.113	0.470625	0.17203	2.73571	0.00622452	0.0406711
CDS:BN6539_RS21120:-:signal_recognition_particle_protein:cds4204:-:1340:NZ_FLKM01000009.1	3160.36	0.469637	0.152238	3.0849	0.00203623	0.0187581
CDS:BN6539_RS00420:-:ABC_transporter_permease:cds81:+:2426:NZ_FLKM01000007.1	491.005	0.468665	0.157294	2.97954	0.00288682	0.0232782
CDS:BN6539_RS10545:-:serine_hydrolase:cds2117:+:803:NZ_FLKM01000008.1	360.541	0.467421	0.120693	3.87281	0.000107588	0.00205474
CDS:BN6539_RS17060:-:hypothetical_protein:cds3413:+:1052:NZ_FLKM01000009.1	181.26	0.462382	0.194593	2.37615	0.0174942	0.0829927
CDS:BN6539_RS06660:-:hypothetical_protein:cds1332:-:1400:NZ_FLKM01000008.1	1156.92	0.461415	0.146676	3.14582	0.00165623	0.0162286
CDS:BN6539_RS16940:-:ABC_transporter_ATP-binding_protein:cds3389:+:986:NZ_FLKM01000009.1	8.60819	0.461235	0.199542	2.31147	0.0208071	NA
CDS:BN6539_RS16485:-:putative_sulfate_exporter_family_transporter:cds3299:-:1040:NZ_FLKM01000009.1	604.46	0.460196	0.146355	3.14439	0.00166434	0.0162286
CDS:BN6539_RS03555:-:hypothetical_protein:cds710:+:809:NZ_FLKM01000008.1	50.4711	0.457282	0.203639	2.24556	0.0247325	0.103949
CDS:BN6539_RS22195:-:sigma-54-dependent_Fis_family_transcriptional_regulator:cds3904:+:665:NZ_FLKM01000009.1	49.6734	0.457047	0.193695	2.35962	0.0182935	0.0861399
CDS:BN6539_RS05715:-:sodium/proline_symporter:cds1143:-:1538:NZ_FLKM01000008.1	35.2985	0.454091	0.211153	2.15053	0.0315136	NA
CDS:BN6539_RS02890:-:NADP-dependent_oxidoreductase:cds578:-:740:NZ_FLKM01000008.1	25.3011	0.451866	0.209841	2.15337	0.0312893	NA
CDS:BN6539_RS04555:-:XRE_family_transcriptional_regulator:cds912:-:335:NZ_FLKM01000008.1	345.13	0.449662	0.137488	3.27054	0.00107341	0.0116744
CDS:BN6539_RS09735:-:hypothetical_protein:cds1955:+:182:NZ_FLKM01000008.1	57.4981	0.447429	0.179592	2.49136	0.0127255	0.0665462
CDS:BN6539_RS13010:-:YibE/F_family_protein:cds2610:-:770:NZ_FLKM01000009.1	127.611	0.445827	0.15136	2.94547	0.0032246	0.0247486
CDS:BN6539_RS09820:-:ABC_transporter_ATP-binding_protein:cds1972:+:743:NZ_FLKM01000008.1	114.707	0.445083	0.148012	3.00708	0.00263767	0.0221718
CDS:BN6539_RS19710:-:hypothetical_protein:cds3937:-:1253:NZ_FLKM01000009.1	737.646	0.44485	0.111735	3.9813	6.85e-05	0.00144899
CDS:BN6539_RS03370:-:methylmalonyl-CoA_mutase:cds673:+:1772:NZ_FLKM01000008.1	158.555	0.443414	0.152968	2.89873	0.00374679	0.0281221
CDS:BN6539_RS09935:-:hypothetical_protein:cds1995:+:344:NZ_FLKM01000008.1	88.9019	0.442962	0.181465	2.44103	0.0146453	0.0726461
CDS:BN6539_RS19035:-:hypothetical_protein:cds3802:+:191:NZ_FLKM01000009.1	85.8107	0.442678	0.174182	2.54147	0.0110386	0.0608371
CDS:BN6539_RS06495:-:DUF554_domain-containing_protein:cds1299:+:695:NZ_FLKM01000008.1	784.57	0.442568	0.120202	3.68188	0.000231524	0.00370555
CDS:BN6539_RS12615:-:DUF4405_domain-containing_protein:cds2531:+:686:NZ_FLKM01000009.1	78.9839	0.442283	0.164762	2.68438	0.00726642	0.0458369
CDS:BN6539_RS00445:-:amidohydrolase:cds86:+:1103:NZ_FLKM01000007.1	99.8312	0.441971	0.212343	2.0814	0.0373972	0.137325
CDS:BN6539_RS15245:-:hypothetical_protein:cds3055:+:1118:NZ_FLKM01000009.1	76.2832	0.441889	0.168307	2.62549	0.00865236	0.0514566
CDS:BN6539_RS19560:-:EamA/RhaT_family_transporter:cds3908:-:893:NZ_FLKM01000009.1	393.633	0.437088	0.136211	3.2089	0.00133244	0.0135919
CDS:BN6539_RS05250:-:chloramphenicol_acetyltransferase:cds1051:+:620:NZ_FLKM01000008.1	59.9964	0.43571	0.178434	2.44185	0.0146122	0.0726461
CDS:BN6539_RS19880:-:TetR/AcrR_family_transcriptional_regulator:cds3972:-:578:NZ_FLKM01000009.1	569.368	0.435647	0.146281	2.97815	0.00289996	0.0233248
CDS:BN6539_RS18385:-:hypothetical_protein:cds3674:-:197:NZ_FLKM01000009.1	121.969	0.435594	0.154669	2.8163	0.00485798	0.033687
CDS:BN6539_RS21465:-:alanine:cation_symporter_family_protein:cds4274:-:1412:NZ_FLKM01000009.1	727.784	0.435369	0.112861	3.85758	0.000114516	0.00217305
CDS:BN6539_RS11975:-:hypothetical_protein:cds2404:+:443:NZ_FLKM01000009.1	46.6075	0.434415	0.195918	2.21733	0.0266006	0.109777
CDS:BN6539_RS00995:-:hypothetical_protein:cds195:-:1481:NZ_FLKM01000007.1	417.698	0.433975	0.11753	3.69246	0.000222095	0.00368096
CDS:BN6539_RS06805:-:SMC-Scp_complex_subunit_ScpB:cds1361:+:614:NZ_FLKM01000008.1	749.344	0.433799	0.10209	4.2492	2.15e-05	0.000596376
CDS:BN6539_RS17100:-:acetyl-CoA_hydrolase:cds3421:-:1508:NZ_FLKM01000009.1	3191	0.43259	0.11905	3.63369	0.000279395	0.0043402
CDS:BN6539_RS07800:-:amidohydrolase_family_protein:cds1565:+:1202:NZ_FLKM01000008.1	62.0812	0.432156	0.189714	2.27793	0.0227305	0.0986752
CDS:BN6539_RS12935:-:prephenate_dehydrogenase/arogenate_dehydrogenase_family_protein:cds2595:+:899:NZ_FLKM01000009.1	7000.99	0.431905	0.151687	2.84734	0.00440858	0.0313247
CDS:BN6539_RS18695:-:FdhC_protein:cds3734:+:800:NZ_FLKM01000009.1	779.806	0.430934	0.0909263	4.73937	2.14e-06	9.85e-05
CDS:BN6539_RS07615:-:TetR/AcrR_family_transcriptional_regulator:cds1526:-:557:NZ_FLKM01000008.1	102.857	0.430426	0.17335	2.48299	0.0130285	0.0672458
CDS:BN6539_RS00475:-:sodium:alanine_symporter_family_protein:cds92:-:1388:NZ_FLKM01000007.1	41.6821	0.43027	0.194485	2.21235	0.0269423	NA
CDS:BN6539_RS12930:-:3-deoxy-7-phosphoheptulonate_synthase:cds2594:+:998:NZ_FLKM01000009.1	5575.76	0.429414	0.149418	2.87391	0.00405428	0.0297408
CDS:BN6539_RS04920:-:XRE_family_transcriptional_regulator:cds985:-:362:NZ_FLKM01000008.1	98.3915	0.428111	0.194328	2.20304	0.0275919	0.112534
CDS:BN6539_RS07710:-:inosine_5-monophosphate_dehydrogenase:cds1547:+:1508:NZ_FLKM01000008.1	2452.72	0.427489	0.139256	3.0698	0.00214199	0.019284
CDS:BN6539_RS15505:-:hypothetical_protein:cds3102:-:530:NZ_FLKM01000009.1	42.3849	0.427068	0.19235	2.22027	0.0264003	0.10947
CDS:BN6539_RS10530:-:50S_ribosomal_protein_L35:cds2114:+:200:NZ_FLKM01000008.1	2332.64	0.427061	0.134205	3.18215	0.00146188	0.0147069
CDS:BN6539_RS16890:-:LysR_family_transcriptional_regulator:cds3379:-:869:NZ_FLKM01000009.1	30.2761	0.4269	0.201188	2.1219	0.0338464	NA
CDS:BN6539_RS12730:-:pyruvate_synthase:cds2554:+:587:NZ_FLKM01000009.1	189.307	0.426762	0.20222	2.11039	0.0348251	0.130777
CDS:BN6539_RS03235:-:DUF1667_domain-containing_protein:cds647:-:365:NZ_FLKM01000008.1	44.791	0.425681	0.195566	2.17666	0.0295058	0.117068
CDS:BN6539_RS08915:-:hypothetical_protein:cds1789:-:290:NZ_FLKM01000008.1	28.8329	0.424584	0.208791	2.03354	0.0419984	NA
CDS:BN6539_RS13955:-:hypothetical_protein:cds2802:+:1418:NZ_FLKM01000009.1	349.128	0.422847	0.136123	3.10636	0.00189408	0.0177584
CDS:BN6539_RS19695:-:GGDEF_domain-containing_protein:cds3934:-:1103:NZ_FLKM01000009.1	605.668	0.422176	0.111869	3.77384	0.000160753	0.00286194
CDS:BN6539_RS00845:-:hypothetical_protein:cds166:-:1232:NZ_FLKM01000007.1	425.044	0.42165	0.115971	3.63583	0.000277088	0.00432557
CDS:BN6539_RS05520:-:TetR/AcrR_family_transcriptional_regulator:cds1104:+:617:NZ_FLKM01000008.1	265.673	0.420705	0.155129	2.71196	0.00668873	0.0431702
CDS:BN6539_RS08850:-:MATE_family_efflux_transporter:cds1776:+:1307:NZ_FLKM01000008.1	230.476	0.420548	0.139562	3.01334	0.00258387	0.0218938
CDS:BN6539_RS13025:-:TetR/AcrR_family_transcriptional_regulator:cds2613:-:584:NZ_FLKM01000009.1	132.102	0.419686	0.162082	2.58934	0.00961592	0.0555061
CDS:BN6539_RS22150:-:hypothetical_protein:cds3225:+:446:NZ_FLKM01000009.1	104.776	0.419512	0.160588	2.61235	0.00899231	0.052674
CDS:BN6539_RS02530:-:putative_sulfate_exporter_family_transporter:cds505:+:1025:NZ_FLKM01000008.1	138.545	0.418595	0.167199	2.50357	0.0122946	0.0650488
CDS:BN6539_RS19920:-:hypothetical_protein:cds3980:-:716:NZ_FLKM01000009.1	263.829	0.41509	0.144629	2.87004	0.00410423	0.0299685
CDS:BN6539_RS19070:-:hypothetical_protein:cds3809:+:1295:NZ_FLKM01000009.1	2350.97	0.414371	0.16655	2.48797	0.0128475	0.0669417
CDS:BN6539_RS01630:-:LysR_family_transcriptional_regulator:cds323:+:860:NZ_FLKM01000008.1	317.628	0.413679	0.125053	3.30803	0.000939535	0.0105208
CDS:BN6539_RS13945:-:molecular_chaperone_DnaK:cds2800:+:1883:NZ_FLKM01000009.1	1987.19	0.413248	0.206824	1.99806	0.04571	0.1566
CDS:BN6539_RS01170:-:purine_permease:cds228:-:1322:NZ_FLKM01000007.1	805.427	0.413159	0.0964867	4.28203	1.85e-05	0.000543417
CDS:BN6539_RS05730:-:AraC_family_transcriptional_regulator:cds1146:+:833:NZ_FLKM01000008.1	44.5788	0.412953	0.200214	2.06256	0.0391547	0.141484
CDS:BN6539_RS16590:-:sugar_fermentation_stimulation_protein_SfsA:cds3320:+:704:NZ_FLKM01000009.1	142.982	0.411215	0.144252	2.85066	0.0043628	0.0312799
CDS:BN6539_RS20830:-:Cna_B-type_domain-containing_protein:cds4146:-:4328:NZ_FLKM01000009.1	153.911	0.410445	0.146263	2.80621	0.00501287	0.0344966
CDS:BN6539_RS00775:-:PucR_family_transcriptional_regulator:cds152:+:1178:NZ_FLKM01000007.1	362.486	0.410147	0.111911	3.66494	0.000247398	0.00390052
CDS:BN6539_RS14910:-:branched-chain_amino_acid_transporter_AzlD:cds2991:-:332:NZ_FLKM01000009.1	177.439	0.409923	0.134289	3.05253	0.00226918	0.0198647
CDS:BN6539_RS19075:-:DedA_family_protein:cds3810:+:815:NZ_FLKM01000009.1	2078.79	0.409619	0.150977	2.71312	0.00666531	0.0431069
CDS:BN6539_RS10200:-:DUF554_domain-containing_protein:cds2048:+:701:NZ_FLKM01000008.1	171.276	0.40953	0.134934	3.03505	0.00240498	0.0207103
CDS:BN6539_RS10060:-:DNA-binding_response_regulator:cds2020:-:704:NZ_FLKM01000008.1	486.091	0.408525	0.113185	3.60935	0.000306965	0.00463224
CDS:BN6539_RS17070:-:hypothetical_protein:cds3415:+:1406:NZ_FLKM01000009.1	225.856	0.408175	0.186323	2.19069	0.0284745	0.114512
CDS:BN6539_RS05510:-:hypothetical_protein:cds1103:+:1196:NZ_FLKM01000008.1	699.007	0.407924	0.0900821	4.52836	5.94e-06	0.000226963
CDS:BN6539_RS20825:-:DNA-binding_response_regulator:cds4145:-:665:NZ_FLKM01000009.1	828.274	0.407589	0.119372	3.41445	0.000639113	0.00816776
CDS:BN6539_RS00270:-:DUF2812_domain-containing_protein:cds52:-:953:NZ_FLKM01000004.1	703.782	0.407337	0.168651	2.41527	0.0157236	0.0764236
CDS:BN6539_RS17050:-:hypothetical_protein:cds3411:-:656:NZ_FLKM01000009.1	175.253	0.4051	0.168539	2.4036	0.0162347	0.0778334
CDS:BN6539_RS05745:-:radical_SAM_protein:cds1149:-:881:NZ_FLKM01000008.1	595.164	0.404495	0.11667	3.46701	0.000526283	0.00706692
CDS:BN6539_RS06785:-:S-methyl-5-thioribose-1-phosphate_isomerase:cds1357:+:1049:NZ_FLKM01000008.1	799.52	0.404123	0.0959779	4.21059	2.55e-05	0.00068989
CDS:BN6539_RS07190:-:RNA_polymerase_subunit_sigma-24:cds1439:-:470:NZ_FLKM01000008.1	34.6998	0.403895	0.206653	1.95446	0.0506463	NA
CDS:BN6539_RS03135:-:sigma-54-dependent_Fis_family_transcriptional_regulator:cds627:+:1388:NZ_FLKM01000008.1	114.111	0.403552	0.151134	2.67017	0.00758136	0.0472011
CDS:BN6539_RS20225:-:Trk_system_potassium_transporter_TrkA:cds4026:+:1349:NZ_FLKM01000009.1	1746.11	0.403534	0.0945589	4.26754	1.98e-05	0.000569387
CDS:BN6539_RS05965:-:butyrate_kinase:cds1194:+:1067:NZ_FLKM01000008.1	1169.39	0.402961	0.156968	2.56715	0.0102539	0.0579053
CDS:BN6539_RS11990:-:spore_photoproduct_lyase:cds2407:-:995:NZ_FLKM01000009.1	148.93	0.40265	0.144573	2.7851	0.00535118	0.0363124
CDS:BN6539_RS05095:-:ATP-binding_protein:cds1020:+:1286:NZ_FLKM01000008.1	863.251	0.402379	0.0951381	4.22942	2.34e-05	0.000640072
CDS:BN6539_RS16560:-:hypothetical_protein:cds3314:+:1154:NZ_FLKM01000009.1	11.9851	0.402003	0.20539	1.95726	0.0503164	NA
CDS:BN6539_RS06540:-:hypothetical_protein:cds1308:+:692:NZ_FLKM01000008.1	2426.79	0.400311	0.107566	3.72155	0.000198003	0.00339174
CDS:BN6539_RS14555:-:lactate_utilization_protein:cds2920:+:599:NZ_FLKM01000009.1	126.714	0.398931	0.164016	2.43227	0.0150046	0.0740124
CDS:BN6539_RS15235:-:MurR/RpiR_family_transcriptional_regulator:cds3053:+:587:NZ_FLKM01000009.1	306.668	0.398894	0.139129	2.86709	0.00414267	0.0301149
CDS:BN6539_RS21935:-:purine-nucleoside_phosphorylase:cds2765:-:158:NZ_FLKM01000009.1	326.738	0.39829	0.108138	3.68318	0.000230342	0.00370535
CDS:BN6539_RS07120:-:methionine_adenosyltransferase:cds1424:+:1181:NZ_FLKM01000008.1	2766.21	0.39824	0.0798726	4.98594	6.17e-07	3.49e-05
CDS:BN6539_RS21140:-:excinuclease_ATPase_subunit:cds4208:-:191:NZ_FLKM01000009.1	369.954	0.395655	0.107671	3.67466	0.000238167	0.00379272
CDS:BN6539_RS10550:-:membrane_dipeptidase:cds2118:+:938:NZ_FLKM01000008.1	35.2665	0.395499	0.205406	1.92545	0.0541733	NA
CDS:BN6539_RS06940:-:XRE_family_transcriptional_regulator:cds1388:+:509:NZ_FLKM01000008.1	254.362	0.394756	0.119547	3.30209	0.000959688	0.0107086
CDS:BN6539_RS01000:-:response_regulator:cds196:-:587:NZ_FLKM01000007.1	98.055	0.394088	0.155115	2.54062	0.0110657	0.0608807
CDS:BN6539_RS16850:-:hypothetical_protein:cds3371:+:299:NZ_FLKM01000009.1	73.4172	0.393363	0.184145	2.13616	0.0326668	0.12548
CDS:BN6539_RS21100:-:tRNA_guanosine37-N1-methyltransferase_TrmD:cds4200:-:731:NZ_FLKM01000009.1	929.671	0.393344	0.163988	2.39861	0.0164574	0.0784263
CDS:BN6539_RS02285:-:hypothetical_protein:cds455:-:686:NZ_FLKM01000008.1	9.12603	0.393244	0.192581	2.04197	0.0411547	NA
CDS:BN6539_RS10905:-:hypothetical_protein:cds2193:-:209:NZ_FLKM01000008.1	59.1821	0.392416	0.195049	2.01188	0.0442325	0.153194
CDS:BN6539_RS12465:-:hypothetical_protein:cds2501:+:203:NZ_FLKM01000009.1	20.7674	0.391629	0.212382	1.84399	0.0651849	NA
CDS:BN6539_RS21745:-:hypothetical_protein:cds510:-:239:NZ_FLKM01000008.1	30.9371	0.390913	0.205792	1.89955	0.0574918	NA
CDS:BN6539_RS03205:-:diguanylate_cyclase:cds641:+:2576:NZ_FLKM01000008.1	2479.84	0.39056	0.101907	3.83253	0.000126835	0.00233685
CDS:BN6539_RS11430:-:lipoate--protein_ligase:cds2294:+:983:NZ_FLKM01000009.1	12.8673	0.390142	0.183833	2.12226	0.0338161	NA
CDS:BN6539_RS03715:-:MerR_family_transcriptional_regulator:cds743:+:836:NZ_FLKM01000008.1	37.8594	0.388861	0.196917	1.97475	0.0482971	NA
CDS:BN6539_RS19100:-:XRE_family_transcriptional_regulator:cds3815:+:407:NZ_FLKM01000009.1	82.737	0.388056	0.167984	2.31008	0.0208836	0.0932033
CDS:BN6539_RS19700:-:23S_rRNA_uracil1939-C5-methyltransferase_RlmD:cds3935:-:1175:NZ_FLKM01000009.1	511.938	0.387757	0.107649	3.60205	0.000315716	0.00474173
CDS:BN6539_RS04760:-:amidohydrolase:cds953:-:1184:NZ_FLKM01000008.1	1995.88	0.387468	0.113145	3.42452	0.000615889	0.00796633
CDS:BN6539_RS12570:-:PucR_family_transcriptional_regulator:cds2522:+:1151:NZ_FLKM01000009.1	138.161	0.387399	0.174512	2.21989	0.0264261	0.10947
CDS:BN6539_RS20820:-:hypothetical_protein:cds4144:-:209:NZ_FLKM01000009.1	366.757	0.386439	0.115261	3.35273	0.000800196	0.00960538
CDS:BN6539_RS21250:-:septum_formation_protein_Maf:cds4230:+:644:NZ_FLKM01000009.1	214.046	0.385911	0.140432	2.74802	0.00599569	0.0396667
CDS:BN6539_RS15270:-:hypothetical_protein:cds3058:+:494:NZ_FLKM01000009.1	33.7605	0.385845	0.200197	1.92732	0.0539392	NA
CDS:BN6539_RS10525:-:translation_initiation_factor_IF-3:cds2113:+:515:NZ_FLKM01000008.1	4303.28	0.385509	0.140184	2.75002	0.0059591	0.0395899
CDS:BN6539_RS04050:-:NADP-dependent_oxidoreductase:cds810:-:860:NZ_FLKM01000008.1	58.291	0.385136	0.190635	2.02028	0.0433545	0.152149
CDS:BN6539_RS16785:-:AraC_family_transcriptional_regulator:cds3358:+:1034:NZ_FLKM01000009.1	159.68	0.384065	0.156577	2.45289	0.0141714	0.0710586
CDS:BN6539_RS21600:-:XRE_family_transcriptional_regulator:cds4302:+:359:NZ_FLKM01000009.1	3489.09	0.384057	0.0834238	4.60369	4.15e-06	0.000164424
CDS:BN6539_RS06655:-:amino_acid_permease:cds1331:-:1418:NZ_FLKM01000008.1	60.7014	0.383975	0.205141	1.87176	0.0612398	0.193875
CDS:BN6539_RS06880:-:shikimate_kinase:cds1376:+:491:NZ_FLKM01000008.1	902.209	0.383957	0.106223	3.61463	0.000300777	0.00456059
CDS:BN6539_RS20580:-:hypothetical_protein:cds4096:-:1202:NZ_FLKM01000009.1	570.008	0.382164	0.151557	2.52158	0.0116829	0.0635043
CDS:BN6539_RS02400:-:phosphoenolpyruvate_carboxykinase_GTP:cds478:-:1763:NZ_FLKM01000008.1	2788.25	0.381711	0.0979886	3.89547	9.8e-05	0.00194119
CDS:BN6539_RS17065:-:cytosine_permease:cds3414:+:1292:NZ_FLKM01000009.1	205.504	0.381608	0.18576	2.0543	0.0399463	0.143197
CDS:BN6539_RS05835:-:transcriptional_regulator:cds1168:-:350:NZ_FLKM01000008.1	164.41	0.381132	0.144781	2.63248	0.00847646	0.0509714
CDS:BN6539_RS17765:-:hypothetical_protein:cds3549:+:344:NZ_FLKM01000009.1	538.082	0.381041	0.152788	2.49392	0.012634	0.0663021
CDS:BN6539_RS14875:-:AI-2E_family_transporter:cds2984:+:1229:NZ_FLKM01000009.1	1140.74	0.381004	0.0881735	4.32108	1.55e-05	0.000464199
CDS:BN6539_RS03540:-:LysR_family_transcriptional_regulator:cds707:+:893:NZ_FLKM01000008.1	683.335	0.380985	0.109378	3.48321	0.000495448	0.00676756
CDS:BN6539_RS02905:-:PLP-dependent_lyase/thiolase:cds581:-:1409:NZ_FLKM01000008.1	31.2888	0.380647	0.199932	1.90388	0.0569255	NA
CDS:BN6539_RS03995:-:TIGR01906_family_membrane_protein:cds799:+:725:NZ_FLKM01000008.1	95.5615	0.379998	0.174669	2.17553	0.0295903	0.117215
CDS:BN6539_RS02935:-:hypothetical_protein:cds587:-:2090:NZ_FLKM01000008.1	22.7284	0.379003	0.211435	1.79253	0.0730487	NA
CDS:BN6539_RS19290:-:M23_family_peptidase:cds3853:-:506:NZ_FLKM01000009.1	152.559	0.378696	0.143536	2.63834	0.0083313	0.0505783
CDS:BN6539_RS15890:-:2-deoxy-D-gluconate_3-dehydrogenase:cds3181:+:761:NZ_FLKM01000009.1	127.043	0.37822	0.197173	1.91821	NA	NA
CDS:BN6539_RS20920:-:hypothetical_protein:cds4164:-:437:NZ_FLKM01000009.1	24.3539	0.377555	0.209811	1.7995	0.0719395	NA
CDS:BN6539_RS13345:-:ABC_transporter_ATP-binding_protein:cds2677:+:986:NZ_FLKM01000009.1	36.9975	0.377537	0.212366	1.77777	0.0754424	NA
CDS:BN6539_RS03990:-:NCS2_family_permease:cds798:-:1370:NZ_FLKM01000008.1	1245.22	0.377497	0.132192	2.85568	0.00429445	0.0309298
CDS:BN6539_RS07005:-:TetR/AcrR_family_transcriptional_regulator:cds1401:-:617:NZ_FLKM01000008.1	522.304	0.377418	0.110802	3.40624	0.000658641	0.00834893
CDS:BN6539_RS05350:-:HAD_family_phosphatase:cds1071:+:641:NZ_FLKM01000008.1	78.0429	0.37733	0.178836	2.10992	0.0348652	0.130777
CDS:BN6539_RS14720:-:hypothetical_protein:cds2953:+:755:NZ_FLKM01000009.1	810.535	0.377293	0.102368	3.68566	0.000228108	0.00368813
CDS:BN6539_RS02520:-:hypothetical_protein:cds503:+:1340:NZ_FLKM01000008.1	1399.32	0.376913	0.0850425	4.43206	9.33e-06	0.000322601
CDS:BN6539_RS12740:porA:pyruvate_ferredoxin_oxidoreductase:cds2556:+:1193:NZ_FLKM01000009.1	373.035	0.376417	0.197859	1.90245	0.057112	0.18487
CDS:BN6539_RS00575:-:hypothetical_protein:cds112:-:1382:NZ_FLKM01000007.1	24.2711	0.375514	0.211358	1.77667	0.0756227	NA
CDS:BN6539_RS20815:-:sensor_histidine_kinase:cds4143:-:911:NZ_FLKM01000009.1	1179.08	0.37451	0.0900205	4.16027	3.18e-05	0.000839433
CDS:BN6539_RS15345:-:helicase:cds3070:+:2066:NZ_FLKM01000009.1	77.4024	0.373346	0.184453	2.02407	0.0429634	0.151779
CDS:BN6539_RS18700:-:peptide_transporter:cds3735:+:1604:NZ_FLKM01000009.1	1822.62	0.372861	0.0709881	5.25245	1.5e-07	1.07e-05
CDS:BN6539_RS14345:-:amidohydrolase:cds2880:+:1613:NZ_FLKM01000009.1	54.6519	0.371652	0.193713	1.91858	0.055038	0.17944
CDS:BN6539_RS06985:-:HAD_family_hydrolase:cds1397:-:620:NZ_FLKM01000008.1	136.86	0.371332	0.163362	2.27306	0.0230223	0.0996691
CDS:BN6539_RS02525:-:TrkA_family_potassium_uptake_protein:cds504:+:653:NZ_FLKM01000008.1	780.941	0.371145	0.0942235	3.93899	8.18e-05	0.00166223
CDS:BN6539_RS04115:-:YgjV_family_protein:cds823:+:542:NZ_FLKM01000008.1	730.628	0.37096	0.0917214	4.04442	5.25e-05	0.00118732
CDS:BN6539_RS01450:-:hypothetical_protein:cds287:-:209:NZ_FLKM01000008.1	81.6306	0.369887	0.183526	2.01545	0.043858	0.152769
CDS:BN6539_RS16830:-:signal_peptidase_II:cds3366:+:527:NZ_FLKM01000009.1	276.804	0.369713	0.128175	2.88444	0.00392112	0.0291008
CDS:BN6539_RS12735:-:ferredoxin:cds2555:+:302:NZ_FLKM01000009.1	106.844	0.368832	0.201338	1.8319	0.0669663	0.203927
CDS:BN6539_RS18455:-:ATP-binding_protein:cds3688:+:1334:NZ_FLKM01000009.1	915.747	0.368464	0.112496	3.27535	0.00105533	0.0115322
CDS:BN6539_RS15760:-:hypothetical_protein:cds3155:+:323:NZ_FLKM01000009.1	14.3727	0.368275	0.2111	1.74456	0.0810622	NA
CDS:BN6539_RS03480:-:abortive_phage_infection_protein:cds695:+:593:NZ_FLKM01000008.1	20.0766	0.368079	0.212415	1.73283	0.0831253	NA
CDS:BN6539_RS10675:-:DUF3842_domain-containing_protein:cds2147:+:416:NZ_FLKM01000008.1	398.421	0.367354	0.149299	2.46052	0.0138736	0.0700086
CDS:BN6539_RS08665:-:hypothetical_protein:cds1739:-:275:NZ_FLKM01000008.1	49.3903	0.367268	0.204048	1.79991	0.0718746	0.213669
CDS:BN6539_RS05315:-:hypothetical_protein:cds1064:-:191:NZ_FLKM01000008.1	56.7731	0.366361	0.19534	1.8755	0.0607235	0.193755
CDS:BN6539_RS07950:-:hybrid_sensor_histidine_kinase/response_regulator:cds1595:+:2381:NZ_FLKM01000008.1	1029.13	0.366046	0.116174	3.15084	0.00162804	0.0160226
CDS:BN6539_RS15315:-:Na+/H+_antiporter_NhaC:cds3064:+:1451:NZ_FLKM01000009.1	31.4456	0.365538	0.202217	1.80765	0.0706604	NA
CDS:BN6539_RS02265:-:DUF1232_domain-containing_protein:cds451:+:368:NZ_FLKM01000008.1	262.364	0.364079	0.126221	2.88446	0.0039209	0.0291008
CDS:BN6539_RS10850:-:HlyC/CorC_family_transporter:cds2182:+:1307:NZ_FLKM01000008.1	287.282	0.363162	0.120933	3.003	0.00267333	0.0223097
CDS:BN6539_RS21585:-:energy-coupling_factor_transporter_transmembrane_protein_EcfT:cds4299:-:752:NZ_FLKM01000009.1	5.99425	0.363146	0.191224	1.89906	0.057557	NA
CDS:BN6539_RS05175:-:cysteine_synthase_A:cds1036:+:926:NZ_FLKM01000008.1	1195.33	0.363089	0.0874658	4.1512	3.31e-05	0.000846539
CDS:BN6539_RS09965:-:hypothetical_protein:cds2001:+:851:NZ_FLKM01000008.1	763.583	0.362852	0.0919791	3.94494	7.98e-05	0.00163195
CDS:BN6539_RS16345:-:hypothetical_protein:cds3271:+:401:NZ_FLKM01000009.1	43.3585	0.362783	0.201547	1.79999	0.0718616	0.213669
CDS:BN6539_RS20305:-:hypothetical_protein:cds4041:-:764:NZ_FLKM01000009.1	11.7117	0.361517	0.206631	1.74958	0.0801911	NA
CDS:BN6539_RS01690:-:hypothetical_protein:cds335:-:1472:NZ_FLKM01000008.1	5392.52	0.361274	0.0818712	4.41271	1.02e-05	0.000336981
CDS:BN6539_RS08230:-:hypothetical_protein:cds1651:+:935:NZ_FLKM01000008.1	2267.62	0.360715	0.192983	1.86915	0.0616019	0.194439
CDS:BN6539_RS13275:-:MFS_transporter:cds2663:+:1175:NZ_FLKM01000009.1	1205.12	0.36059	0.0800457	4.5048	6.64e-06	0.000247693
CDS:BN6539_RS13295:-:MerR_family_transcriptional_regulator:cds2667:+:380:NZ_FLKM01000009.1	169.512	0.360106	0.13135	2.74158	0.00611451	0.0400349
CDS:BN6539_RS11390:-:amidohydrolase:cds2286:+:1421:NZ_FLKM01000009.1	7.81207	0.358965	0.19694	1.82271	0.0683473	NA
CDS:BN6539_RS02450:-:hybrid_sensor_histidine_kinase/response_regulator:cds489:+:2756:NZ_FLKM01000008.1	265.256	0.357895	0.122824	2.91387	0.00356973	0.0269988
CDS:BN6539_RS13785:-:30S_ribosomal_protein_S20:cds2766:-:272:NZ_FLKM01000009.1	27207.6	0.357792	0.105457	3.39278	0.000691868	0.008632
CDS:BN6539_RS01815:-:DNA_repair_protein_RadA:cds359:-:1379:NZ_FLKM01000008.1	904.376	0.356972	0.0843061	4.23424	2.29e-05	0.000631947
CDS:BN6539_RS16930:-:hypothetical_protein:cds3387:+:1556:NZ_FLKM01000009.1	20.3599	0.356967	0.210884	1.69272	0.090509	NA
CDS:BN6539_RS02320:-:DUF3870_domain-containing_protein:cds462:-:329:NZ_FLKM01000008.1	681.167	0.356557	0.172167	2.071	0.0383588	0.139084
CDS:BN6539_RS12050:-:glycosyl_transferase:cds2418:+:1079:NZ_FLKM01000009.1	240.81	0.356463	0.151737	2.34922	0.0188128	0.0871604
CDS:BN6539_RS04000:-:NCS2_family_permease:cds800:-:1358:NZ_FLKM01000008.1	89.6155	0.355912	0.167618	2.12335	0.0337244	0.128453
CDS:BN6539_RS11440:-:hypothetical_protein:cds2296:+:1049:NZ_FLKM01000009.1	33.0801	0.355659	0.207858	1.71107	0.087068	NA
CDS:BN6539_RS16845:-:phosphorylase:cds3370:+:749:NZ_FLKM01000009.1	310.325	0.355602	0.117447	3.02777	0.00246368	0.0210442
CDS:BN6539_RS13340:-:ABC_transporter_permease:cds2676:+:878:NZ_FLKM01000009.1	41.2646	0.354913	0.200592	1.76933	0.0768396	NA
CDS:BN6539_RS16200:-:hypothetical_protein:cds3242:+:242:NZ_FLKM01000009.1	71.7232	0.354618	0.179643	1.97401	0.0483802	0.163451
CDS:BN6539_RS13855:-:DUF4190_domain-containing_protein:cds2782:+:281:NZ_FLKM01000009.1	158.287	0.354594	0.153015	2.31738	0.0204831	0.0919419
CDS:BN6539_RS03940:-:hypothetical_protein:cds788:+:743:NZ_FLKM01000008.1	475.722	0.354486	0.12626	2.80759	0.00499134	0.0344609
CDS:BN6539_RS04795:-:sensor_histidine_kinase_KdpD:cds960:+:2699:NZ_FLKM01000008.1	547.535	0.353964	0.10772	3.28597	0.00101631	0.0112219
CDS:BN6539_RS12940:-:3-dehydroquinate_synthase:cds2596:+:998:NZ_FLKM01000009.1	9422.27	0.35322	0.118376	2.98388	0.00284621	0.0230538
CDS:BN6539_RS07515:-:chaperonin_GroEL:cds1504:+:1646:NZ_FLKM01000008.1	3800.65	0.352648	0.210356	1.67644	0.0936526	0.25323
CDS:BN6539_RS20585:-:amidohydrolase:cds4097:-:1187:NZ_FLKM01000009.1	265.513	0.352416	0.160056	2.20182	0.0276779	0.112595
CDS:BN6539_RS19925:-:GGDEF_domain-containing_protein:cds3981:-:917:NZ_FLKM01000009.1	269.573	0.352375	0.209299	1.68359	0.0922601	0.251179
CDS:BN6539_RS18530:-:manganese_efflux_pump:cds3703:-:560:NZ_FLKM01000009.1	54.2708	0.351991	0.18703	1.88201	0.059835	0.192309
CDS:BN6539_RS09475:-:hypothetical_protein:cds1903:+:965:NZ_FLKM01000008.1	2930.6	0.351337	0.0793256	4.42904	9.47e-06	0.000322601
CDS:BN6539_RS08105:-:hypothetical_protein:cds1626:+:560:NZ_FLKM01000008.1	83.1778	0.351275	0.189379	1.85488	0.0636135	0.198073
CDS:BN6539_RS20615:-:hypothetical_protein:cds4103:-:2129:NZ_FLKM01000009.1	443.443	0.349798	0.139461	2.50821	0.0121343	0.0648459
CDS:BN6539_RS20390:-:PAS_domain_S-box_protein:cds4059:-:2198:NZ_FLKM01000009.1	2383.37	0.348258	0.107795	3.23075	0.00123467	0.0128692
CDS:BN6539_RS12135:-:AraC_family_transcriptional_regulator:cds2435:-:818:NZ_FLKM01000009.1	84.3877	0.348025	0.169523	2.05297	0.0400752	0.143197
CDS:BN6539_RS22135:-:hypothetical_protein:cds2415:+:497:NZ_FLKM01000009.1	66.8902	0.346139	0.20505	1.68807	0.0913974	0.249473
CDS:BN6539_RS16455:-:hypothetical_protein:cds3293:-:989:NZ_FLKM01000009.1	2963.31	0.346118	0.103916	3.33074	0.000866166	0.0100178
CDS:BN6539_RS19080:-:tRNA-binding_protein:cds3811:+:347:NZ_FLKM01000009.1	1573.07	0.345957	0.147247	2.3495	0.0187985	0.0871604
CDS:BN6539_RS03325:-:class_IV_adenylate_cyclase:cds664:-:560:NZ_FLKM01000008.1	447.96	0.344865	0.119688	2.88136	0.00395969	0.02925
CDS:BN6539_RS19295:-:GTPase_ObgE:cds3854:-:1292:NZ_FLKM01000009.1	961.742	0.344603	0.102826	3.35131	0.000804303	0.00961825
CDS:BN6539_RS13940:-:nucleotide_exchange_factor_GrpE:cds2799:+:554:NZ_FLKM01000009.1	421.096	0.344292	0.203717	1.69005	0.0910185	0.249001
CDS:BN6539_RS12130:-:DUF2000_domain-containing_protein:cds2434:-:422:NZ_FLKM01000009.1	69.4713	0.343998	0.173162	1.98657	0.04697	0.159366
CDS:BN6539_RS03110:-:SigB/SigF/SigG_family_RNA_polymerase_sigma_factor:cds622:+:734:NZ_FLKM01000008.1	1436.46	0.343905	0.0912305	3.76963	0.000163491	0.00287834
CDS:BN6539_RS02685:-:hypothetical_protein:cds537:-:800:NZ_FLKM01000008.1	477.232	0.343529	0.103036	3.33406	0.000855871	0.009935
CDS:BN6539_RS03935:-:DUF5058_domain-containing_protein:cds787:+:701:NZ_FLKM01000008.1	375.67	0.342923	0.125784	2.72628	0.00640526	0.0416802
CDS:BN6539_RS13460:-:TIGR04076_family_protein:cds2698:-:259:NZ_FLKM01000009.1	150.966	0.34239	0.196315	1.74409	0.081144	0.23229
CDS:BN6539_RS03380:-:PLP-dependent_lyase/thiolase:cds675:+:1415:NZ_FLKM01000008.1	361.476	0.34142	0.129784	2.63069	0.00852127	0.0511437
CDS:BN6539_RS13590:-:TetR/AcrR_family_transcriptional_regulator:cds2724:-:527:NZ_FLKM01000009.1	49.0307	0.341046	0.189295	1.80167	0.0715977	0.213446
CDS:BN6539_RS03645:-:MFS_transporter:cds729:-:1307:NZ_FLKM01000008.1	117.176	0.340696	0.149044	2.28587	0.0222617	0.097547
CDS:BN6539_RS13305:-:GntR_family_transcriptional_regulator:cds2669:-:713:NZ_FLKM01000009.1	338.294	0.339807	0.12026	2.8256	0.0047192	0.0330866
CDS:BN6539_RS19640:-:molecular_chaperone_HtpG:cds3924:+:1934:NZ_FLKM01000009.1	513.745	0.339792	0.197377	1.72154	NA	NA
CDS:BN6539_RS03945:-:amidohydrolase:cds789:+:1208:NZ_FLKM01000008.1	763.782	0.338882	0.118199	2.86704	0.0041433	0.0301149
CDS:BN6539_RS01445:-:VOC_family_protein:cds286:-:362:NZ_FLKM01000008.1	260.101	0.338517	0.129579	2.61244	0.00898975	0.052674
CDS:BN6539_RS13315:-:ABC_transporter_substrate-binding_protein:cds2671:-:1517:NZ_FLKM01000009.1	238.998	0.337381	0.121476	2.77735	0.00548036	0.0368731
CDS:BN6539_RS16215:-:hypothetical_protein:cds3245:+:581:NZ_FLKM01000009.1	86.541	0.337267	0.179403	1.87995	0.0601151	0.192687
CDS:BN6539_RS10730:-:acetyl-CoA_C-acyltransferase:cds2158:+:1178:NZ_FLKM01000008.1	37.6866	0.337156	0.209788	1.60713	0.108026	NA
CDS:BN6539_RS09695:-:S9_family_peptidase:cds1947:+:2054:NZ_FLKM01000008.1	903.009	0.337027	0.102294	3.29468	0.000985327	0.0109561
CDS:BN6539_RS20230:-:transporter:cds4027:+:1466:NZ_FLKM01000009.1	1445.37	0.336633	0.105819	3.18122	0.00146657	0.0147075
CDS:BN6539_RS10535:-:50S_ribosomal_protein_L20:cds2115:+:365:NZ_FLKM01000008.1	4217.36	0.336396	0.155339	2.16556	0.0303446	0.119456
CDS:BN6539_RS02225:-:MerR_family_transcriptional_regulator:cds443:+:866:NZ_FLKM01000008.1	331.425	0.336171	0.170073	1.97663	0.0480837	0.162796
CDS:BN6539_RS17865:-:hypothetical_protein:cds3569:+:206:NZ_FLKM01000009.1	122.663	0.335879	0.163155	2.05865	0.0395278	0.142183
CDS:BN6539_RS05875:-:DUF2089_domain-containing_protein:cds1176:+:290:NZ_FLKM01000008.1	66.087	0.335052	0.190991	1.75428	0.0793817	0.229317
CDS:BN6539_RS12705:-:hypothetical_protein:cds2549:+:578:NZ_FLKM01000009.1	482.028	0.334512	0.0976753	3.42474	0.000615392	0.00796633
CDS:BN6539_RS02870:-:hypothetical_protein:cds574:-:1976:NZ_FLKM01000008.1	121.802	0.334446	0.197713	1.69157	0.090728	0.248717
CDS:BN6539_RS19885:-:bifunctional_DNA-formamidopyrimidine_glycosylase/DNA-apurinic_or_apyrimidinic_site_lyase:cds3973:-:824:NZ_FLKM01000009.1	387.787	0.333466	0.1227	2.71773	0.00657305	0.0426844
CDS:BN6539_RS06885:-:ABC_transporter_ATP-binding_protein:cds1377:+:1586:NZ_FLKM01000008.1	3326.87	0.332837	0.112458	2.95966	0.00307977	0.0241466
CDS:BN6539_RS21115:-:30S_ribosomal_protein_S16:cds4203:-:245:NZ_FLKM01000009.1	3452.85	0.33278	0.155467	2.14052	0.0323129	0.124574
CDS:BN6539_RS11015:-:DUF4854_domain-containing_protein:cds2213:-:443:NZ_FLKM01000009.1	1947.49	0.332592	0.0761084	4.36998	1.24e-05	0.00039377
CDS:BN6539_RS04915:-:XRE_family_transcriptional_regulator:cds984:-:362:NZ_FLKM01000008.1	279.101	0.332506	0.144376	2.30305	0.0212758	0.09443
CDS:BN6539_RS02445:-:hypothetical_protein:cds488:-:416:NZ_FLKM01000008.1	124.579	0.332164	0.169567	1.95889	0.0501251	0.167737
CDS:BN6539_RS04060:-:ABC_transporter_permease:cds812:+:2381:NZ_FLKM01000008.1	194.29	0.329975	0.196247	1.68143	0.0926797	0.251537
CDS:BN6539_RS16065:-:SAM-dependent_methyltransferase:cds3217:-:830:NZ_FLKM01000009.1	42.961	0.329206	0.204246	1.61181	0.107004	0.276586
CDS:BN6539_RS20315:-:hypothetical_protein:cds4043:-:308:NZ_FLKM01000009.1	6.49024	0.328664	0.193969	1.69441	0.0901866	NA
CDS:BN6539_RS18705:-:peptidase_S58_family_protein:cds3736:+:959:NZ_FLKM01000009.1	991.083	0.328499	0.104872	3.13237	0.00173399	0.0167531
CDS:BN6539_RS07500:-:Asp23/Gls24_family_protein:cds1501:+:824:NZ_FLKM01000008.1	546.924	0.327993	0.102045	3.2142	0.0013081	0.013459
CDS:BN6539_RS13250:-:D-alanyl-D-alanine_carboxypeptidase:cds2658:+:1238:NZ_FLKM01000009.1	62.6933	0.327846	0.183654	1.78513	0.0742398	0.219084
CDS:BN6539_RS03105:-:hypothetical_protein:cds621:+:398:NZ_FLKM01000008.1	645.337	0.327627	0.0961439	3.40767	0.000655207	0.00833876
CDS:BN6539_RS12430:-:hypothetical_protein:cds2494:+:1385:NZ_FLKM01000009.1	7.33127	0.327579	0.181989	1.79999	0.0718614	NA
CDS:BN6539_RS00890:-:M18_family_aminopeptidase:cds174:-:1268:NZ_FLKM01000007.1	591.697	0.327457	0.108008	3.03179	0.00243107	0.0208218
CDS:BN6539_RS00800:-:hypothetical_protein:cds157:-:923:NZ_FLKM01000007.1	218.946	0.327347	0.174139	1.8798	0.0601349	0.192687
CDS:BN6539_RS09620:-:XRE_family_transcriptional_regulator:cds1931:-:203:NZ_FLKM01000008.1	188.879	0.326963	0.129733	2.52027	0.0117264	0.063632
CDS:BN6539_RS10520:-:AEC_family_transporter:cds2112:+:1139:NZ_FLKM01000008.1	168.439	0.326391	0.179205	1.82133	0.0685571	0.206502
CDS:BN6539_RS08340:-:ArsR_family_transcriptional_regulator:cds1673:-:1232:NZ_FLKM01000008.1	59.0405	0.32598	0.187238	1.74099	0.0816849	0.232947
CDS:BN6539_RS22165:-:hypothetical_protein:cds3364:+:902:NZ_FLKM01000009.1	347.282	0.325802	0.110385	2.95149	0.00316241	0.0245629
CDS:BN6539_RS06090:-:amino_acid_permease:cds1218:+:1373:NZ_FLKM01000008.1	49.5262	0.325595	0.191483	1.70039	0.0890579	0.24584
CDS:BN6539_RS04585:-:hypothetical_protein:cds918:+:254:NZ_FLKM01000008.1	59.0296	0.32531	0.189154	1.71982	0.0854652	0.239138
CDS:BN6539_RS00235:-:hypothetical_protein:cds45:-:1043:NZ_FLKM01000004.1	145.668	0.325253	0.144383	2.25271	0.0242775	0.102992
CDS:BN6539_RS07385:-:hypothetical_protein:cds1478:+:653:NZ_FLKM01000008.1	60.975	0.32378	0.175247	1.84757	0.0646649	0.200316
CDS:BN6539_RS04010:-:hypothetical_protein:cds802:+:464:NZ_FLKM01000008.1	125.068	0.322678	0.153196	2.10631	0.0351778	0.131771
CDS:BN6539_RS14880:-:sigma-54-dependent_Fis_family_transcriptional_regulator:cds2985:+:1385:NZ_FLKM01000009.1	1892.84	0.322673	0.0913109	3.53378	0.000409656	0.00582153
CDS:BN6539_RS06490:-:hypothetical_protein:cds1298:+:728:NZ_FLKM01000008.1	386.118	0.322625	0.109553	2.94492	0.00323036	0.0247486
CDS:BN6539_RS00870:-:hypothetical_protein:cds171:-:551:NZ_FLKM01000007.1	205.198	0.322092	0.153345	2.10045	0.0356896	0.13277
CDS:BN6539_RS01480:-:hypothetical_protein:cds293:-:725:NZ_FLKM01000008.1	330.337	0.321839	0.125568	2.56306	0.0103754	0.0581153
CDS:BN6539_RS13435:-:hypothetical_protein:cds2693:+:575:NZ_FLKM01000009.1	28.519	0.321589	0.211369	1.52145	0.128146	NA
CDS:BN6539_RS14025:-:hypothetical_protein:cds2816:+:1373:NZ_FLKM01000009.1	27.1159	0.321249	0.210126	1.52884	0.126304	NA
CDS:BN6539_RS01455:-:metallophosphoesterase:cds288:-:887:NZ_FLKM01000008.1	319.23	0.321161	0.126459	2.53964	0.0110966	0.0609448
CDS:BN6539_RS13300:-:carbon-nitrogen_hydrolase_family_protein:cds2668:-:815:NZ_FLKM01000009.1	538.61	0.321117	0.106451	3.01656	0.00255662	0.021721
CDS:BN6539_RS20655:-:30S_ribosomal_protein_S15:cds4111:-:266:NZ_FLKM01000009.1	2619.41	0.321072	0.123311	2.60375	0.00922091	0.0537152
CDS:BN6539_RS17480:-:DUF4358_domain-containing_protein:cds3492:-:461:NZ_FLKM01000009.1	2731.51	0.320845	0.090966	3.52708	0.000420164	0.00586563
CDS:BN6539_RS02145:-:hypothetical_protein:cds427:-:713:NZ_FLKM01000008.1	8.96863	0.320713	0.200997	1.59561	0.110575	NA
CDS:BN6539_RS10940:-:Lrp/AsnC_family_transcriptional_regulator:cds2200:-:410:NZ_FLKM01000008.1	18.1103	0.320585	0.212118	1.51135	0.130698	NA
CDS:BN6539_RS06175:-:PLP-dependent_aminotransferase_family_protein:cds1235:-:1409:NZ_FLKM01000008.1	77.9831	0.320444	0.180309	1.77719	0.0755367	0.221644
CDS:BN6539_RS01335:-:50S_ribosomal_protein_L14:cds264:-:374:NZ_FLKM01000008.1	4671.02	0.320356	0.118739	2.69798	0.00697607	0.0446686
CDS:BN6539_RS08100:-:hypothetical_protein:cds1625:+:800:NZ_FLKM01000008.1	150.979	0.320302	0.156607	2.04526	0.0408296	0.145545
CDS:BN6539_RS03115:-:hypothetical_protein:cds623:+:449:NZ_FLKM01000008.1	1343.92	0.320189	0.10461	3.06077	0.00220767	0.0195482
CDS:BN6539_RS02925:-:amidohydrolase:cds585:-:1007:NZ_FLKM01000008.1	18.7074	0.318945	0.212228	1.50284	0.13288	NA
CDS:BN6539_RS20320:-:hypothetical_protein:cds4045:-:995:NZ_FLKM01000009.1	17.3174	0.318863	0.207275	1.53836	0.123961	NA
CDS:BN6539_RS15765:-:hypothetical_protein:cds3156:+:1724:NZ_FLKM01000009.1	318.78	0.318797	0.132423	2.40742	0.0160656	0.0773738
CDS:BN6539_RS07380:-:hypothetical_protein:cds1477:+:1493:NZ_FLKM01000008.1	77.1825	0.31811	0.179155	1.77561	0.0757977	0.221999
CDS:BN6539_RS19870:-:hypothetical_protein:cds3970:-:437:NZ_FLKM01000009.1	51.0603	0.318098	0.191063	1.66488	0.0959363	0.257428
CDS:BN6539_RS00705:-:CTP_synthase:cds138:-:1595:NZ_FLKM01000007.1	128.961	0.317595	0.150529	2.10985	0.0348712	0.130777
CDS:BN6539_RS07115:-:hypothetical_protein:cds1423:-:1181:NZ_FLKM01000008.1	653.983	0.317454	0.105924	2.99701	0.00272644	0.0223746
CDS:BN6539_RS05880:-:hypothetical_protein:cds1177:+:566:NZ_FLKM01000008.1	115.142	0.317319	0.154706	2.05111	0.0402562	0.143662
CDS:BN6539_RS07715:-:glutamine-hydrolyzing_GMP_synthase:cds1548:+:1541:NZ_FLKM01000008.1	2276.49	0.317159	0.121402	2.61247	0.00898895	0.052674
CDS:BN6539_RS04805:-:ATPase:cds962:+:1289:NZ_FLKM01000008.1	414.999	0.316922	0.114578	2.766	0.00567491	0.0380207
CDS:BN6539_RS14395:-:hypothetical_protein:cds2890:+:758:NZ_FLKM01000009.1	482.197	0.31677	0.141239	2.24279	0.0249101	0.104418
CDS:BN6539_RS07490:-:redox-sensing_transcriptional_repressor_Rex:cds1499:+:668:NZ_FLKM01000008.1	1126.64	0.316058	0.105913	2.98412	0.00284396	0.0230538
CDS:BN6539_RS11200:-:hypothetical_protein:cds2249:-:1760:NZ_FLKM01000009.1	868.788	0.315668	0.107321	2.94135	0.00326784	0.0248937
CDS:BN6539_RS19740:-:histidine_kinase:cds3943:-:3590:NZ_FLKM01000009.1	1643.1	0.314981	0.0993844	3.16933	0.00152793	0.0151313
CDS:BN6539_RS01385:-:50S_ribosomal_protein_L3:cds274:-:635:NZ_FLKM01000008.1	7468.62	0.314478	0.142629	2.20488	0.0274628	0.112268
CDS:BN6539_RS03330:-:hypothetical_protein:cds665:-:1766:NZ_FLKM01000008.1	1633.21	0.314399	0.0818437	3.84145	0.00012231	0.00227999
CDS:BN6539_RS15355:-:DUF2461_domain-containing_protein:cds3072:+:677:NZ_FLKM01000009.1	125.348	0.313837	0.178818	1.75506	0.079249	0.229143
CDS:BN6539_RS03545:-:hypothetical_protein:cds708:+:2375:NZ_FLKM01000008.1	166.763	0.313138	0.149092	2.1003	0.0357024	0.13277
CDS:BN6539_RS05245:-:FadR_family_transcriptional_regulator:cds1050:+:674:NZ_FLKM01000008.1	1018.11	0.312895	0.110481	2.83211	0.00462416	0.0325644
CDS:BN6539_RS18460:-:hypothetical_protein:cds3689:+:767:NZ_FLKM01000009.1	759.22	0.31275	0.0958643	3.26242	0.00110465	0.0119314
CDS:BN6539_RS13665:-:radical_SAM_protein:cds2741:-:989:NZ_FLKM01000009.1	60.9796	0.31267	0.197491	1.58321	0.113374	0.287149
CDS:BN6539_RS13280:-:nitroreductase:cds2664:+:524:NZ_FLKM01000009.1	833.198	0.312532	0.113384	2.7564	0.00584411	0.0389895
CDS:BN6539_RS17415:-:TetR/AcrR_family_transcriptional_regulator:cds3479:-:620:NZ_FLKM01000009.1	328.533	0.312528	0.124092	2.51851	0.0117851	0.0638411
CDS:BN6539_RS09200:-:DNA-binding_response_regulator:cds1848:+:668:NZ_FLKM01000008.1	68.0264	0.312337	0.180188	1.73339	0.0830258	0.2345
CDS:BN6539_RS20610:-:sigma-54-dependent_Fis_family_transcriptional_regulator:cds4102:-:1373:NZ_FLKM01000009.1	627.532	0.312333	0.137778	2.26693	0.0233948	0.100731
CDS:BN6539_RS18370:-:AzlD_domain-containing_protein:cds3671:-:308:NZ_FLKM01000009.1	430.609	0.311499	0.14625	2.1299	0.0331796	0.126835
CDS:BN6539_RS09940:-:hypothetical_protein:cds1996:+:1409:NZ_FLKM01000008.1	611.746	0.311221	0.104786	2.97006	0.00297738	0.0237619
CDS:BN6539_RS00665:-:DNA-binding_response_regulator:cds130:-:692:NZ_FLKM01000007.1	332.708	0.311178	0.118048	2.63604	0.00838808	0.0508091
CDS:BN6539_RS03375:-:2-amino-4-ketopentanoate_thiolase:cds674:+:314:NZ_FLKM01000008.1	54.6393	0.310806	0.187632	1.65646	0.0976282	0.260205
CDS:BN6539_RS10055:-:ATP-binding_protein:cds2019:-:1271:NZ_FLKM01000008.1	716.272	0.309003	0.095015	3.25215	0.00114535	0.0122305
CDS:BN6539_RS04045:-:inorganic_pyrophosphatase:cds809:+:1661:NZ_FLKM01000008.1	1814.79	0.308922	0.0918286	3.36411	0.000767912	0.00929943
CDS:BN6539_RS19270:-:hypothetical_protein:cds3849:-:632:NZ_FLKM01000009.1	338.231	0.308863	0.109544	2.81952	0.00480956	0.0335177
CDS:BN6539_RS01355:-:30S_ribosomal_protein_S3:cds268:-:905:NZ_FLKM01000008.1	11928.9	0.308156	0.130941	2.3534	0.0186025	0.0869488
CDS:BN6539_RS06790:-:EamA/RhaT_family_transporter:cds1358:+:926:NZ_FLKM01000008.1	1375.1	0.30722	0.09834	3.12406	0.00178375	0.0169737
CDS:BN6539_RS11130:-:phosphate_ABC_transporter_permease_subunit_PstC:cds2235:+:857:NZ_FLKM01000009.1	20.1223	0.306013	0.211433	1.44733	0.147805	NA
CDS:BN6539_RS21110:-:hypothetical_protein:cds4202:-:239:NZ_FLKM01000009.1	4820.34	0.305584	0.16321	1.87234	0.0611597	0.193875
CDS:BN6539_RS13860:-:peroxide_stress_protein_YaaA:cds2783:+:740:NZ_FLKM01000009.1	311.809	0.304976	0.119245	2.55757	0.0105407	0.0589124
CDS:BN6539_RS19470:-:hypothetical_protein:cds3889:-:1397:NZ_FLKM01000009.1	51.5528	0.304611	0.200273	1.52098	0.128265	0.311473
CDS:BN6539_RS13290:-:DUF362_domain-containing_protein:cds2666:+:866:NZ_FLKM01000009.1	275.095	0.304391	0.119349	2.55042	0.0107593	0.0599232
CDS:BN6539_RS16220:-:ABC_transporter_ATP-binding_protein:cds3246:+:692:NZ_FLKM01000009.1	91.8869	0.303385	0.161741	1.87575	0.0606899	0.193755
CDS:BN6539_RS07520:-:hybrid_sensor_histidine_kinase/response_regulator:cds1505:+:3104:NZ_FLKM01000008.1	1126.64	0.303177	0.0907442	3.34101	0.000834752	0.00979752
CDS:BN6539_RS12265:-:MerR_family_transcriptional_regulator:cds2461:+:863:NZ_FLKM01000009.1	167.112	0.302975	0.204016	1.48505	0.13753	0.32671
CDS:BN6539_RS00685:-:ABC_transporter_substrate-binding_protein:cds134:-:1235:NZ_FLKM01000007.1	462.626	0.302801	0.0976161	3.10196	0.00192243	0.0178657
CDS:BN6539_RS16205:-:hypothetical_protein:cds3243:+:890:NZ_FLKM01000009.1	481.085	0.302542	0.0992849	3.04721	0.00230978	0.0200363
CDS:BN6539_RS21105:-:16S_rRNA_processing_protein_RimM:cds4201:-:533:NZ_FLKM01000009.1	1153.18	0.301641	0.181917	1.65813	0.0972922	0.259528
CDS:BN6539_RS00035:-:sodium-dependent_transporter:cds6:+:1403:NZ_FLKM01000004.1	3496.07	0.301498	0.151732	1.98705	0.0469167	0.159356
CDS:BN6539_RS06505:-:formate_C-acetyltransferase/glycerol_dehydratase_family_glycyl_radical_enzyme:cds1301:+:2366:NZ_FLKM01000008.1	15.1914	0.301317	0.211111	1.42729	0.153496	NA
CDS:BN6539_RS02420:-:thiamine_biosynthesis_protein_ThiF:cds482:-:635:NZ_FLKM01000008.1	558.991	0.300563	0.135555	2.21728	0.0266042	0.109777
CDS:BN6539_RS06595:-:CCA_tRNA_nucleotidyltransferase:cds1319:+:1154:NZ_FLKM01000008.1	681.1	0.300143	0.0968784	3.09814	0.00194739	0.0180345
CDS:BN6539_RS00265:-:DUF2812_domain-containing_protein:cds51:-:863:NZ_FLKM01000004.1	788.599	0.299782	0.133243	2.24989	0.024456	0.103335
CDS:BN6539_RS01935:-:XRE_family_transcriptional_regulator:cds384:+:353:NZ_FLKM01000008.1	201.66	0.299346	0.132187	2.26457	0.0235392	0.101078
CDS:BN6539_RS01860:-:LD-carboxypeptidase:cds368:-:947:NZ_FLKM01000008.1	8.69527	0.299164	0.193489	1.54615	0.122068	NA
CDS:BN6539_RS20000:-:hypothetical_protein:cds3996:-:557:NZ_FLKM01000009.1	73.4916	0.29883	0.178204	1.67689	0.0935633	0.253204
CDS:BN6539_RS01380:-:50S_ribosomal_protein_L4:cds273:-:623:NZ_FLKM01000008.1	7692.48	0.298739	0.138213	2.16144	0.0306617	0.119959
CDS:BN6539_RS01365:-:30S_ribosomal_protein_S19:cds270:-:278:NZ_FLKM01000008.1	4894.54	0.298528	0.154288	1.93488	0.0530046	0.174064
CDS:BN6539_RS02920:-:hypothetical_protein:cds584:+:1670:NZ_FLKM01000008.1	29.0615	0.298325	0.206724	1.44311	0.148989	NA
CDS:BN6539_RS01370:-:50S_ribosomal_protein_L2:cds271:-:833:NZ_FLKM01000008.1	9263.12	0.2981	0.135116	2.20626	0.027366	0.112242
CDS:BN6539_RS09730:-:fluoride_efflux_transporter_CrcB:cds1954:+:380:NZ_FLKM01000008.1	174.686	0.298067	0.147171	2.02532	0.0428347	0.151779
CDS:BN6539_RS02380:-:Na+/H+_antiporter_NhaC:cds474:-:1475:NZ_FLKM01000008.1	10.4903	0.297914	0.207752	1.43398	0.151577	NA
CDS:BN6539_RS17385:-:ribosome_biogenesis_GTPase_YlqF:cds3473:+:848:NZ_FLKM01000009.1	2669.72	0.296887	0.125561	2.36449	0.0180551	0.0851436
CDS:BN6539_RS05670:-:hydantoinase/oxoprolinase_family_protein:cds1134:+:2048:NZ_FLKM01000008.1	5396.19	0.296607	0.0771333	3.84539	0.000120361	0.00227039
CDS:BN6539_RS12710:-:DUF4624_domain-containing_lipoprotein:cds2550:-:455:NZ_FLKM01000009.1	381.923	0.296547	0.135592	2.18705	0.0287388	0.115137
CDS:BN6539_RS19275:-:hypothetical_protein:cds3850:-:674:NZ_FLKM01000009.1	562.813	0.29602	0.0980718	3.0184	0.0025411	0.0216472
CDS:BN6539_RS07000:-:rRNA_pseudouridine_synthase:cds1400:+:707:NZ_FLKM01000008.1	642.61	0.295936	0.0951231	3.11109	0.001864	0.0175805
CDS:BN6539_RS16130:-:SufBD_protein:cds3229:+:437:NZ_FLKM01000009.1	307.493	0.294409	0.111761	2.63427	0.00843195	0.0508091
CDS:BN6539_RS13890:-:hypothetical_protein:cds2789:+:1808:NZ_FLKM01000009.1	516.207	0.294231	0.119375	2.46476	0.0137105	0.0695179
CDS:BN6539_RS20620:-:chloramphenicol_acetyltransferase_CAT:cds4104:-:671:NZ_FLKM01000009.1	11.4715	0.293938	0.205158	1.43274	0.151933	NA
CDS:BN6539_RS04250:-:DUF4366_domain-containing_protein:cds852:+:752:NZ_FLKM01000008.1	5.04246	0.293135	0.165736	1.76869	0.0769464	NA
CDS:BN6539_RS21950:-:hypothetical_protein:cds3119:+:53:NZ_FLKM01000009.1	43.3228	0.292114	0.192987	1.51365	0.130116	0.314761
CDS:BN6539_RS12695:-:hypothetical_protein:cds2547:+:218:NZ_FLKM01000009.1	85.896	0.291828	0.202206	1.44322	0.148957	0.345392
CDS:BN6539_RS13245:-:Fic_family_protein:cds2657:+:1208:NZ_FLKM01000009.1	384.36	0.29179	0.124429	2.34503	0.0190255	0.0877599
CDS:BN6539_RS17075:-:DUF1805_domain-containing_protein:cds3416:+:299:NZ_FLKM01000009.1	68.1491	0.290857	0.202139	1.4389	0.15018	0.347046
ncRNA:BN6539_RS18690,ID:ssrS:6S_RNA:gene3773:+:181:NZ_FLKM01000009.1	83485.5	0.290257	0.17564	1.65257	0.0984194	0.261434
CDS:BN6539_RS01530:-:hypothetical_protein:cds303:-:1331:NZ_FLKM01000008.1	2944.05	0.290214	0.089533	3.24142	0.00118935	0.012568
CDS:BN6539_RS12610:-:hypothetical_protein:cds2530:+:698:NZ_FLKM01000009.1	66.7376	0.289803	0.171938	1.6855	0.0918914	0.250443
CDS:BN6539_RS19105:-:hypothetical_protein:cds3816:+:323:NZ_FLKM01000009.1	120.051	0.289745	0.156146	1.85561	0.0635094	0.198073
CDS:BN6539_RS07090:-:EamA_family_transporter:cds1418:+:911:NZ_FLKM01000008.1	577.262	0.2884	0.0962507	2.99634	0.0027324	0.0223746
CDS:BN6539_RS17855:-:hypothetical_protein:cds3567:+:353:NZ_FLKM01000009.1	37.1602	0.288371	0.198689	1.45137	0.146677	NA
CDS:BN6539_RS13865:-:3-oxoacyl-ACP_reductase:cds2784:-:794:NZ_FLKM01000009.1	153.691	0.288309	0.181099	1.592	0.111385	0.28466
CDS:BN6539_RS19305:-:50S_ribosomal_protein_L21:cds3856:-:503:NZ_FLKM01000009.1	6560.44	0.288117	0.103611	2.78077	0.00542302	0.0367213
CDS:BN6539_RS15860:-:acetyl-CoA_C-acyltransferase:cds3175:+:1178:NZ_FLKM01000009.1	44.5443	0.288063	0.197122	1.46134	0.143922	0.338344
CDS:BN6539_RS01490:-:appr-1-p_processing_enzyme_family_domain-containing_protein:cds295:-:757:NZ_FLKM01000008.1	307.565	0.287367	0.147234	1.95177	0.0509654	0.169518
CDS:BN6539_RS11335:-:hypothetical_protein:cds2275:+:695:NZ_FLKM01000009.1	34.8177	0.287127	0.19713	1.45654	0.145243	NA
CDS:BN6539_RS09625:-:hypothetical_protein:cds1932:+:386:NZ_FLKM01000008.1	6.076	0.287067	0.185701	1.54585	0.12214	NA
CDS:BN6539_RS02010:-:hypothetical_protein:cds399:-:263:NZ_FLKM01000008.1	973.403	0.286854	0.153138	1.87317	0.0610454	0.193875
CDS:BN6539_RS10945:-:hypothetical_protein:cds2201:+:248:NZ_FLKM01000008.1	108.695	0.286794	0.1543	1.85868	0.0630731	0.197119
CDS:BN6539_RS21440:-:hypothetical_protein:cds4269:+:188:NZ_FLKM01000009.1	91.7031	0.286734	0.188623	1.52014	0.128475	0.311744
CDS:BN6539_RS03210:-:hypothetical_protein:cds642:+:5105:NZ_FLKM01000008.1	8177.27	0.286575	0.0777337	3.68663	0.000227244	0.00368813
CDS:BN6539_RS10345:-:hypothetical_protein:cds2077:+:971:NZ_FLKM01000008.1	267.758	0.286531	0.16069	1.78313	0.0745644	0.219605
CDS:BN6539_RS03255:-:hypothetical_protein:cds651:+:749:NZ_FLKM01000008.1	196.237	0.286264	0.137981	2.07467	0.0380173	0.138403
CDS:BN6539_RS00655:-:Na/Pi_cotransporter_family_protein:cds128:-:1742:NZ_FLKM01000007.1	1737.97	0.285755	0.102561	2.7862	0.00533294	0.0362939
CDS:BN6539_RS14070:-:sortase_B_protein-sorting_domain-containing_protein:cds2825:+:2153:NZ_FLKM01000009.1	4949.37	0.285221	0.0805668	3.54017	0.000399865	0.00573381
CDS:BN6539_RS19915:-:glutamate_synthase:cds3979:-:1853:NZ_FLKM01000009.1	1812.97	0.284545	0.0948108	3.00119	0.00268928	0.0223097
CDS:BN6539_RS04530:-:DNA-binding_protein:cds908:+:227:NZ_FLKM01000008.1	11.5464	0.284537	0.195381	1.45632	0.145305	NA
CDS:BN6539_RS07345:-:hypothetical_protein:cds1470:+:1982:NZ_FLKM01000008.1	3627.41	0.284008	0.0756854	3.75247	0.000175098	0.00304882
CDS:BN6539_RS20270:-:N-acetyltransferase:cds4034:-:542:NZ_FLKM01000009.1	85.2472	0.283317	0.181389	1.56193	0.118304	0.293951
CDS:BN6539_RS18680:-:2-hydroxyglutaryl-CoA_dehydratase:cds3732:+:4223:NZ_FLKM01000009.1	4062.72	0.283312	0.120315	2.35476	0.0185349	0.0867609
CDS:BN6539_RS01870:-:hypothetical_protein:cds370:-:932:NZ_FLKM01000008.1	928.028	0.282969	0.128781	2.19729	0.0279995	0.113321
CDS:BN6539_RS00585:-:amino_acid_permease:cds114:-:1385:NZ_FLKM01000007.1	22.5313	0.282931	0.21243	1.33188	0.182899	NA
CDS:BN6539_RS07095:-:EamA_family_transporter:cds1419:+:905:NZ_FLKM01000008.1	904.627	0.28255	0.0923364	3.06001	0.00221328	0.0195482
CDS:BN6539_RS01360:-:50S_ribosomal_protein_L22:cds269:-:335:NZ_FLKM01000008.1	4847.61	0.280944	0.128678	2.18332	0.0290123	0.115648
CDS:BN6539_RS13030:-:hypothetical_protein:cds2614:+:2021:NZ_FLKM01000009.1	309.853	0.280902	0.150518	1.86623	0.0620085	0.195333
CDS:BN6539_RS05180:-:50S_ribosomal_protein_L13:cds1037:+:428:NZ_FLKM01000008.1	7910.41	0.280612	0.126101	2.22529	0.0260615	0.10867
CDS:BN6539_RS04075:-:sensor_histidine_kinase:cds815:+:1268:NZ_FLKM01000008.1	326.723	0.280281	0.114547	2.44686	0.0144107	0.0719175
CDS:BN6539_RS19285:-:HD_domain-containing_protein:cds3852:-:524:NZ_FLKM01000009.1	517.292	0.280049	0.114059	2.45529	0.0140772	0.0706985
CDS:BN6539_RS08060:-:adenine_phosphoribosyltransferase:cds1617:-:626:NZ_FLKM01000008.1	3185.92	0.28002	0.0688849	4.06504	4.8e-05	0.00111088
CDS:BN6539_RS09490:-:phage_portal_protein:cds1906:+:1508:NZ_FLKM01000008.1	34.4072	0.279988	0.206371	1.35672	0.17487	NA
CDS:BN6539_RS04755:-:amidohydrolase:cds952:-:1229:NZ_FLKM01000008.1	192.872	0.279742	0.134525	2.07947	0.0375742	0.137816
CDS:BN6539_RS02415:-:thiazole_synthase:cds481:-:770:NZ_FLKM01000008.1	496.918	0.279118	0.112413	2.48298	0.013029	0.0672458
CDS:BN6539_RS06000:-:EamA/RhaT_family_transporter:cds1201:+:941:NZ_FLKM01000008.1	448.438	0.278527	0.129719	2.14715	0.0317812	0.123123
CDS:BN6539_RS03345:-:proline_racemase:cds668:-:1010:NZ_FLKM01000008.1	588.737	0.278382	0.123302	2.25772	0.023963	0.102068
CDS:BN6539_RS05185:-:30S_ribosomal_protein_S9:cds1038:+:395:NZ_FLKM01000008.1	11402.3	0.277876	0.132508	2.09705	0.0359889	0.133391
CDS:BN6539_RS20195:-:type_I_DNA_topoisomerase:cds4020:-:2057:NZ_FLKM01000009.1	3522.64	0.276563	0.0813	3.40175	0.000669549	0.00845339
CDS:BN6539_RS03250:-:TetR/AcrR_family_transcriptional_regulator:cds650:+:701:NZ_FLKM01000008.1	247.564	0.276531	0.12583	2.19766	0.0279737	0.113321
CDS:BN6539_RS17715:-:PucR_family_transcriptional_regulator:cds3539:+:1574:NZ_FLKM01000009.1	393.093	0.276149	0.105461	2.6185	0.0088317	0.0522667
CDS:BN6539_RS20440:-:hypothetical_protein:cds4069:-:1337:NZ_FLKM01000009.1	7.82319	0.275824	0.196884	1.40095	0.16123	NA
CDS:BN6539_RS00660:-:hypothetical_protein:cds129:-:1349:NZ_FLKM01000007.1	824.503	0.275699	0.106558	2.58731	0.0096729	0.0557335
CDS:BN6539_RS12945:-:3-phosphoshikimate_1-carboxyvinyltransferase:cds2597:+:1184:NZ_FLKM01000009.1	11004.6	0.275604	0.136148	2.02429	0.0429398	0.151779
CDS:BN6539_RS17370:-:aminotransferase_class_V-fold_PLP-dependent_enzyme:cds3470:+:1289:NZ_FLKM01000009.1	33.0373	0.275461	0.208885	1.31872	0.187261	NA
CDS:BN6539_RS09905:-:TetR/AcrR_family_transcriptional_regulator:cds1989:-:572:NZ_FLKM01000008.1	448.785	0.274967	0.128935	2.13259	0.032958	0.126293
CDS:BN6539_RS03495:-:FadR_family_transcriptional_regulator:cds698:-:725:NZ_FLKM01000008.1	112.103	0.274181	0.165823	1.65345	0.0982386	0.261193
CDS:BN6539_RS08530:-:hypothetical_protein:cds1711:+:329:NZ_FLKM01000008.1	63.3887	0.274118	0.193246	1.41849	0.156047	0.354237
CDS:BN6539_RS12625:-:flavodoxin:cds2533:+:482:NZ_FLKM01000009.1	67.2782	0.273762	0.175678	1.55832	0.119158	0.295471
CDS:BN6539_RS15240:-:hypothetical_protein:cds3054:+:1067:NZ_FLKM01000009.1	747.638	0.273156	0.0969547	2.81735	0.00484213	0.0336507
CDS:BN6539_RS03810:-:metal-binding_protein:cds762:+:521:NZ_FLKM01000008.1	304.937	0.272708	0.113091	2.41141	0.0158909	0.0768827
CDS:BN6539_RS18080:-:NUDIX_domain-containing_protein:cds3613:+:551:NZ_FLKM01000009.1	583.058	0.272129	0.137557	1.97831	0.0478941	0.162328
CDS:BN6539_RS10835:-:ArsR_family_transcriptional_regulator:cds2179:+:350:NZ_FLKM01000008.1	54.9746	0.271109	0.18618	1.45617	0.145347	0.34018
CDS:BN6539_RS20805:-:ABC_transporter_permease:cds4141:-:2519:NZ_FLKM01000009.1	574.08	0.271056	0.123773	2.18994	0.0285286	0.114584
CDS:BN6539_RS07510:-:co-chaperone_GroES:cds1503:+:278:NZ_FLKM01000008.1	613.896	0.270896	0.212058	1.27746	0.201441	0.42008
CDS:BN6539_RS19750:-:phosphopyruvate_hydratase:cds3945:-:1304:NZ_FLKM01000009.1	5.95322	0.270376	0.182013	1.48548	0.137417	NA
CDS:BN6539_RS13140:-:NifU_family_protein:cds2636:+:284:NZ_FLKM01000009.1	10.4193	0.270324	0.202404	1.33556	0.181692	NA
CDS:BN6539_RS11985:-:reactive_intermediate/imine_deaminase:cds2406:+:1274:NZ_FLKM01000009.1	214.841	0.27012	0.156364	1.7275	0.0840774	0.23646
CDS:BN6539_RS21715:rpsN:type_Z_30S_ribosomal_protein_S14:cds261:-:185:NZ_FLKM01000008.1	2925.08	0.2701	0.117061	2.30734	0.0210356	0.0936262
CDS:BN6539_RS02895:-:hypothetical_protein:cds579:-:2363:NZ_FLKM01000008.1	123.138	0.269668	0.180854	1.49108	0.135941	0.32464
CDS:BN6539_RS05215:-:DNA-binding_response_regulator:cds1044:+:743:NZ_FLKM01000008.1	143.88	0.269378	0.146248	1.84193	0.065486	0.201989
CDS:BN6539_RS04240:-:CHAP_domain-containing_protein:cds850:+:1709:NZ_FLKM01000008.1	10.8418	0.269293	0.188703	1.42707	0.153559	NA
CDS:BN6539_RS17820:-:2Fe-2S-binding_protein:cds3560:+:479:NZ_FLKM01000009.1	10.0464	0.268719	0.205432	1.30807	0.19085	NA
CDS:BN6539_RS01375:-:50S_ribosomal_protein_L23:cds272:-:290:NZ_FLKM01000008.1	4830.23	0.268455	0.128439	2.09014	0.0366053	0.135201
CDS:BN6539_RS05100:-:hypothetical_protein:cds1021:+:767:NZ_FLKM01000008.1	370.553	0.267468	0.119029	2.24708	0.0246349	0.103814
CDS:BN6539_RS03665:-:DUF340_domain-containing_protein:cds733:-:959:NZ_FLKM01000008.1	19.2107	0.267408	0.210962	1.26757	0.204952	NA
CDS:BN6539_RS06440:-:hypothetical_protein:cds1288:+:2357:NZ_FLKM01000008.1	12.9899	0.267005	0.211815	1.26056	0.207468	NA
CDS:BN6539_RS21740:-:hypothetical_protein:cds487:-:146:NZ_FLKM01000008.1	112.73	0.266836	0.159568	1.67223	0.0944783	0.255027
CDS:BN6539_RS20840:-:DNA-binding_response_regulator:cds4148:-:782:NZ_FLKM01000009.1	6.36761	0.266484	0.176251	1.51196	0.130544	NA
CDS:BN6539_RS13765:-:type_IV_secretion_system_protein_VirD4:cds2761:-:1808:NZ_FLKM01000009.1	2.28867	0.266375	0.136253	1.95501	0.050582	NA
CDS:BN6539_RS07575:-:alpha/beta_hydrolase:cds1517:+:626:NZ_FLKM01000008.1	406.769	0.266315	0.115309	2.30958	0.0209112	0.0932033
CDS:BN6539_RS01240:-:AraC_family_transcriptional_regulator:cds243:+:968:NZ_FLKM01000007.1	271.115	0.266132	0.121245	2.19499	0.0281643	0.113698
CDS:BN6539_RS18355:-:PucR_family_transcriptional_regulator:cds3668:+:1148:NZ_FLKM01000009.1	484.931	0.265759	0.114599	2.31904	0.020393	0.091742
CDS:BN6539_RS01125:-:excinuclease_ABC_subunit_UvrB:cds219:-:1982:NZ_FLKM01000007.1	1530.78	0.265715	0.0720655	3.68713	0.000226795	0.00368813
CDS:BN6539_RS19985:-:hypothetical_protein:cds3993:-:1856:NZ_FLKM01000009.1	571.712	0.265365	0.101823	2.60615	0.00915657	0.0534386
CDS:BN6539_RS12700:-:N-acetyltransferase:cds2548:+:461:NZ_FLKM01000009.1	366.601	0.265031	0.113509	2.33489	0.019549	0.089395
CDS:BN6539_RS00755:-:hypothetical_protein:cds148:+:401:NZ_FLKM01000007.1	1341.94	0.264776	0.0786755	3.36541	0.000764298	0.00929943
CDS:BN6539_RS02675:-:hypothetical_protein:cds535:-:362:NZ_FLKM01000008.1	9603.89	0.264524	0.142562	1.8555	0.0635244	0.198073
CDS:BN6539_RS16125:-:transcriptional_regulator:cds3228:+:641:NZ_FLKM01000009.1	397.095	0.264463	0.109031	2.42558	0.015284	0.0748609
CDS:BN6539_RS01340:-:30S_ribosomal_protein_S17:cds265:-:260:NZ_FLKM01000008.1	4486.11	0.264185	0.131298	2.0121	0.0442098	0.153194
CDS:BN6539_RS16865:-:GNAT_family_N-acetyltransferase:cds3374:+:371:NZ_FLKM01000009.1	221.188	0.263586	0.150588	1.75037	0.0800537	0.23
CDS:BN6539_RS05535:-:hypothetical_protein:cds1107:+:629:NZ_FLKM01000008.1	16.2821	0.263362	0.212421	1.23981	0.215045	NA
CDS:BN6539_RS12755:-:ArsR_family_transcriptional_regulator:cds2559:+:281:NZ_FLKM01000009.1	46.8013	0.262825	0.194207	1.35332	0.175953	0.383227
CDS:BN6539_RS06900:-:toxic_anion_resistance_protein:cds1380:+:1145:NZ_FLKM01000008.1	4200.49	0.262532	0.0724413	3.62407	0.00029	0.00447121
CDS:BN6539_RS05055:-:hypothetical_protein:cds1012:-:428:NZ_FLKM01000008.1	104.875	0.262426	0.167341	1.56821	0.116833	0.291508
CDS:BN6539_RS05695:-:hypothetical_protein:cds1139:+:263:NZ_FLKM01000008.1	765.694	0.262204	0.111487	2.35188	0.0186789	0.0871604
CDS:BN6539_RS10040:-:glycerol_kinase:cds2016:+:1001:NZ_FLKM01000008.1	478.529	0.262092	0.133854	1.95805	0.0502247	0.167892
CDS:BN6539_RS00580:-:hypothetical_protein:cds113:-:1382:NZ_FLKM01000007.1	17.2308	0.261147	0.211655	1.23383	0.217265	NA
CDS:BN6539_RS05620:-:AEC_family_transporter:cds1124:-:947:NZ_FLKM01000008.1	223.813	0.260756	0.139932	1.86345	0.062399	0.195989
CDS:BN6539_RS03450:-:methylmalonyl-CoA_mutase:cds689:+:1766:NZ_FLKM01000008.1	48.759	0.260071	0.200884	1.29464	0.195445	0.413462
CDS:BN6539_RS18430:-:DNA-binding_protein:cds3683:+:209:NZ_FLKM01000009.1	135.299	0.259987	0.172286	1.50904	0.131287	0.316628
CDS:BN6539_RS02300:-:FadR_family_transcriptional_regulator:cds458:-:701:NZ_FLKM01000008.1	576.619	0.259745	0.111912	2.32097	0.0202886	0.0917183
CDS:BN6539_RS05675:-:hypothetical_protein:cds1135:+:1658:NZ_FLKM01000008.1	8488.72	0.259734	0.0798707	3.25193	0.00114625	0.0122305
CDS:BN6539_RS03120:-:sensor_histidine_kinase:cds624:-:1352:NZ_FLKM01000008.1	887.949	0.259622	0.122846	2.1134	0.0345668	0.130523
CDS:BN6539_RS00540:-:cobyrinic_acid_a%2Cc-diamide_synthase:cds105:-:788:NZ_FLKM01000007.1	379.902	0.259594	0.109665	2.36714	0.017926	0.0846611
CDS:BN6539_RS06485:-:hypothetical_protein:cds1297:+:1652:NZ_FLKM01000008.1	103.531	0.25929	0.155179	1.67091	0.094739	0.25547
CDS:BN6539_RS09470:-:hypothetical_protein:cds1902:+:515:NZ_FLKM01000008.1	634.066	0.259087	0.104404	2.4816	0.0130795	0.0673967
CDS:BN6539_RS00750:-:hypothetical_protein:cds147:+:878:NZ_FLKM01000007.1	1640.95	0.258838	0.0982603	2.63421	0.00843345	0.0508091
CDS:BN6539_RS08055:-:MATE_family_efflux_transporter:cds1616:+:1262:NZ_FLKM01000008.1	142.952	0.258142	0.166765	1.54794	0.121637	0.299508
CDS:BN6539_RS16465:-:EamA_family_transporter:cds3295:+:941:NZ_FLKM01000009.1	359.432	0.258131	0.1641	1.57302	0.115715	0.290112
CDS:BN6539_RS05700:-:hypothetical_protein:cds1140:+:1334:NZ_FLKM01000008.1	48.1713	0.257542	0.199078	1.29367	0.195779	0.413504
CDS:BN6539_RS20990:-:PucR_family_transcriptional_regulator:cds4178:+:1607:NZ_FLKM01000009.1	658.894	0.25751	0.105772	2.43459	0.0149088	0.0737065
CDS:BN6539_RS05960:-:phosphate_butyryltransferase:cds1193:+:911:NZ_FLKM01000008.1	604.505	0.257506	0.175202	1.46977	0.141625	0.334231
CDS:BN6539_RS06615:-:hypothetical_protein:cds1323:+:800:NZ_FLKM01000008.1	71.6911	0.257451	0.179367	1.43533	0.151192	0.347951
CDS:BN6539_RS02425:-:thiamine_biosynthesis_protein_ThiS:cds483:-:194:NZ_FLKM01000008.1	170.509	0.256955	0.178886	1.43642	0.150884	0.347746
CDS:BN6539_RS19120:-:hypothetical_protein:cds3819:-:848:NZ_FLKM01000009.1	549.477	0.256747	0.127071	2.02051	0.0433308	0.152149
CDS:BN6539_RS22095:-:hypothetical_protein:cds1426:+:347:NZ_FLKM01000008.1	507.145	0.25672	0.138758	1.85013	0.0642951	0.19956
CDS:BN6539_RS10325:-:radical_SAM_protein:cds2073:-:1007:NZ_FLKM01000008.1	140.633	0.256588	0.170926	1.50116	0.133313	0.320052
CDS:BN6539_RS01350:-:50S_ribosomal_protein_L16:cds267:-:431:NZ_FLKM01000008.1	6246.71	0.256511	0.121523	2.1108	0.0347898	0.130777
CDS:BN6539_RS12450:-:TetR/AcrR_family_transcriptional_regulator:cds2498:-:587:NZ_FLKM01000009.1	144.64	0.256332	0.195444	1.31154	0.189677	0.405525
CDS:BN6539_RS09740:-:sugar_O-acetyltransferase:cds1956:+:611:NZ_FLKM01000008.1	351.798	0.256158	0.127497	2.00913	0.0445229	0.154032
CDS:BN6539_RS03125:-:DNA-binding_response_regulator:cds625:-:677:NZ_FLKM01000008.1	310.967	0.25606	0.147456	1.73652	0.0824726	0.23407
CDS:BN6539_RS03610:-:phosphatase_PAP2_family_protein:cds722:+:644:NZ_FLKM01000008.1	1146.76	0.255702	0.110277	2.31873	0.0204096	0.091742
CDS:BN6539_RS06870:-:peptidoglycan_editing_factor_PgeF:cds1374:+:827:NZ_FLKM01000008.1	383.958	0.255528	0.111422	2.29335	0.0218281	0.0962075
CDS:BN6539_RS12660:-:hypothetical_protein:cds2540:-:1784:NZ_FLKM01000009.1	42.5313	0.255411	0.206465	1.23707	0.216062	0.439028
CDS:BN6539_RS00165:-:MoxR_family_ATPase:cds31:-:944:NZ_FLKM01000004.1	2.94868	0.255345	0.152035	1.67952	0.0930509	NA
CDS:BN6539_RS14000:-:ABC_transporter_permease:cds2811:-:1316:NZ_FLKM01000009.1	476.177	0.255326	0.135123	1.88957	0.0588149	0.189994
CDS:BN6539_RS14055:-:hypothetical_protein:cds2822:+:926:NZ_FLKM01000009.1	7.5244	0.255319	0.18766	1.36054	0.173658	NA
CDS:BN6539_RS05690:-:hypothetical_protein:cds1138:+:308:NZ_FLKM01000008.1	191.343	0.25523	0.151807	1.68128	0.0927093	0.251537
CDS:BN6539_RS17890:-:GNAT_family_N-acetyltransferase:cds3574:+:446:NZ_FLKM01000009.1	205.561	0.254603	0.135216	1.88294	0.0597083	0.192097
CDS:BN6539_RS03365:-:hypothetical_protein:cds672:+:1436:NZ_FLKM01000008.1	64.9194	0.254453	0.180547	1.40934	0.158734	0.357349
CDS:BN6539_RS07100:-:hypothetical_protein:cds1420:+:278:NZ_FLKM01000008.1	486.835	0.253834	0.109227	2.32392	0.0201299	0.0911309
CDS:BN6539_RS20790:-:GntR_family_transcriptional_regulator:cds4138:-:1463:NZ_FLKM01000009.1	626.947	0.253806	0.0989343	2.5654	0.0103056	0.0579053
CDS:BN6539_RS14240:-:hypothetical_protein:cds2859:-:836:NZ_FLKM01000009.1	232.375	0.253289	0.14573	1.73807	0.0821982	0.23383
CDS:BN6539_RS17375:-:hypothetical_protein:cds3471:+:1361:NZ_FLKM01000009.1	71.8638	0.253271	0.180911	1.39998	0.161521	0.361993
CDS:BN6539_RS12995:-:hypothetical_protein:cds2607:-:185:NZ_FLKM01000009.1	614.072	0.253206	0.18354	1.37957	0.16772	0.371221
CDS:BN6539_RS11150:-:class_I_SAM-dependent_methyltransferase:cds2239:+:791:NZ_FLKM01000009.1	566.875	0.253077	0.122576	2.06465	0.0389561	0.14097
CDS:BN6539_RS14380:-:hypothetical_protein:cds2887:+:902:NZ_FLKM01000009.1	1373.89	0.253068	0.129672	1.95159	0.0509867	0.169518
CDS:BN6539_RS20235:-:hypothetical_protein:cds4028:+:1466:NZ_FLKM01000009.1	1001.59	0.252492	0.128193	1.96963	0.0488811	0.164268
CDS:BN6539_RS18870:-:DUF4268_domain-containing_protein:cds3767:+:926:NZ_FLKM01000009.1	672.562	0.252119	0.108352	2.32685	0.0199734	0.0907967
CDS:BN6539_RS06205:-:hypothetical_protein:cds1241:+:1652:NZ_FLKM01000008.1	629.796	0.252055	0.0989185	2.54811	0.0108309	0.060201
CDS:BN6539_RS05530:-:3-keto-5-aminohexanoate_cleavage_protein:cds1106:+:848:NZ_FLKM01000008.1	6.20613	0.25196	0.175485	1.43579	0.151061	NA
CDS:BN6539_RS19910:-:hydrogenase:cds3978:-:1733:NZ_FLKM01000009.1	1681.73	0.251894	0.0876018	2.87544	0.00403463	0.0296653
CDS:BN6539_RS17405:-:hypothetical_protein:cds3477:-:746:NZ_FLKM01000009.1	74.1607	0.251092	0.164863	1.52304	0.127749	0.310592
CDS:BN6539_RS06065:-:L-serine_ammonia-lyase:cds1213:+:1205:NZ_FLKM01000008.1	730.784	0.250968	0.104711	2.39677	0.0165403	0.0787032
CDS:BN6539_RS16445:-:hypothetical_protein:cds3291:+:707:NZ_FLKM01000009.1	724.208	0.25095	0.143182	1.75267	0.0796591	0.229909
CDS:BN6539_RS17470:-:hypothetical_protein:cds3490:-:1145:NZ_FLKM01000009.1	5396.03	0.250837	0.087367	2.87107	0.00409084	0.0299396
CDS:BN6539_RS05685:-:hypothetical_protein:cds1137:+:464:NZ_FLKM01000008.1	129.656	0.250284	0.175195	1.4286	0.153119	0.350097
CDS:BN6539_RS14750:-:LysR_family_transcriptional_regulator:cds2959:-:875:NZ_FLKM01000009.1	60.0937	0.249458	0.203705	1.22461	0.220723	0.444707
CDS:BN6539_RS07390:-:hypothetical_protein:cds1479:+:1667:NZ_FLKM01000008.1	123.859	0.249373	0.159681	1.5617	0.11836	0.293951
CDS:BN6539_RS09715:-:PLP-dependent_aminotransferase_family_protein:cds1951:+:1478:NZ_FLKM01000008.1	116.943	0.24931	0.174739	1.42676	0.153649	0.35055
CDS:BN6539_RS11280:-:DNA-binding_protein_WhiA:cds2264:+:941:NZ_FLKM01000009.1	913.741	0.248365	0.100022	2.4831	0.0130244	0.0672458
CDS:BN6539_RS13895:-:sodium:proton_exchanger:cds2790:+:1529:NZ_FLKM01000009.1	159.345	0.248327	0.156248	1.58931	0.111991	0.28529
CDS:BN6539_RS01390:-:30S_ribosomal_protein_S10:cds275:-:311:NZ_FLKM01000008.1	5376.62	0.248073	0.147892	1.67739	0.0934661	0.253157
CDS:BN6539_RS12020:-:ABC_transporter_ATP-binding_protein:cds2412:-:929:NZ_FLKM01000009.1	103.196	0.248073	0.155824	1.59201	0.111383	0.28466
CDS:BN6539_RS07130:-:hypothetical_protein:cds1427:-:383:NZ_FLKM01000008.1	22.6759	0.247598	0.211807	1.16898	0.242413	NA
CDS:BN6539_RS18325:-:TetR/AcrR_family_transcriptional_regulator:cds3662:+:569:NZ_FLKM01000009.1	681.349	0.247454	0.106159	2.33098	0.0197544	0.0900744
CDS:BN6539_RS20310:-:hypothetical_protein:cds4042:-:1220:NZ_FLKM01000009.1	39.8428	0.247188	0.190935	1.29462	0.195452	NA
CDS:BN6539_RS07795:-:MFS_transporter:cds1564:+:1268:NZ_FLKM01000008.1	33.4238	0.246816	0.201815	1.22298	0.221338	NA
CDS:BN6539_RS12955:-:bifunctional_chorismate_mutase/prephenate_dehydratase:cds2599:+:1142:NZ_FLKM01000009.1	18088.5	0.246384	0.138386	1.78042	0.0750077	0.220705
CDS:BN6539_RS17475:-:MBOAT_family_protein:cds3491:-:1394:NZ_FLKM01000009.1	7493.43	0.245773	0.0753481	3.26184	0.00110692	0.0119314
CDS:BN6539_RS01485:-:Sir2_silent_information_regulator_family_NAD-dependent_deacetylase:cds294:-:914:NZ_FLKM01000008.1	289.137	0.245751	0.119181	2.062	0.0392081	0.141515
CDS:BN6539_RS04025:-:adenylosuccinate_lyase:cds805:-:1433:NZ_FLKM01000008.1	1273.69	0.245514	0.110998	2.21187	0.0269753	0.111019
CDS:BN6539_RS19555:-:serine/threonine_transporter_SstT:cds3907:-:1217:NZ_FLKM01000009.1	3248.02	0.245221	0.11572	2.11909	0.0340831	0.129507
CDS:BN6539_RS16825:-:N-acetyltransferase:cds3365:+:485:NZ_FLKM01000009.1	323.401	0.24518	0.105873	2.31578	0.0205701	0.0922016
CDS:BN6539_RS02170:-:XRE_family_transcriptional_regulator:cds432:+:374:NZ_FLKM01000008.1	719.117	0.244507	0.120014	2.03732	0.041618	0.148188
CDS:BN6539_RS09975:-:DUF1700_domain-containing_protein:cds2003:+:563:NZ_FLKM01000008.1	1297.73	0.244377	0.121286	2.01488	0.0439168	0.152769
CDS:BN6539_RS18410:-:polysaccharide_deacetylase_family_protein:cds3679:+:710:NZ_FLKM01000009.1	1852.54	0.24421	0.15432	1.58249	0.113537	0.287149
CDS:BN6539_RS06005:-:hypothetical_protein:cds1202:+:881:NZ_FLKM01000008.1	193.305	0.24413	0.13615	1.7931	0.072957	0.21623
CDS:BN6539_RS02955:-:hypothetical_protein:cds591:-:1748:NZ_FLKM01000008.1	500.12	0.243349	0.132382	1.83823	0.0660285	0.203064
CDS:BN6539_RS13115:-:3-hydroxybutyryl-CoA_dehydrogenase:cds2631:+:857:NZ_FLKM01000009.1	3.66943	0.242865	0.161622	1.50267	0.132924	NA
CDS:BN6539_RS02900:-:sodium-dependent_transporter:cds580:-:1544:NZ_FLKM01000008.1	57.3428	0.242856	0.177807	1.36584	0.171989	0.377325
CDS:BN6539_RS11285:-:sodium:proton_antiporter:cds2265:+:1370:NZ_FLKM01000009.1	2410.33	0.242451	0.0816322	2.97005	0.00297754	0.0237619
CDS:BN6539_RS18420:-:DNA-binding_response_regulator:cds3681:+:695:NZ_FLKM01000009.1	2008.97	0.242238	0.151782	1.59596	0.110498	0.283536
CDS:BN6539_RS09835:-:amino_acid_permease:cds1975:+:1388:NZ_FLKM01000008.1	272.669	0.242211	0.151031	1.60372	0.108776	0.280527
CDS:BN6539_RS05790:-:nitroreductase:cds1158:+:650:NZ_FLKM01000008.1	104.946	0.241937	0.169286	1.42916	0.152957	0.349979
CDS:BN6539_RS17020:-:N-acetyltransferase:cds3405:+:428:NZ_FLKM01000009.1	13.9657	0.241915	0.210069	1.1516	0.249485	NA
CDS:BN6539_RS02000:-:MFS_transporter:cds397:+:1220:NZ_FLKM01000008.1	289.283	0.240759	0.138185	1.74229	0.0814572	0.232766
CDS:BN6539_RS03930:-:MerR_family_transcriptional_regulator:cds786:+:851:NZ_FLKM01000008.1	448.662	0.240447	0.110321	2.17952	0.0292931	0.11662
CDS:BN6539_RS09700:-:FRG_domain-containing_protein:cds1948:+:1280:NZ_FLKM01000008.1	712.252	0.240122	0.102251	2.34836	0.0188564	0.0872351
CDS:BN6539_RS13950:-:molecular_chaperone_DnaJ:cds2801:+:1151:NZ_FLKM01000009.1	503.501	0.239862	0.210098	1.14167	0.253593	0.484118
CDS:BN6539_RS19980:-:hypothetical_protein:cds3992:+:2978:NZ_FLKM01000009.1	9648.09	0.239859	0.0845381	2.83729	0.00454983	0.0321839
CDS:BN6539_RS01330:-:50S_ribosomal_protein_L24:cds263:-:305:NZ_FLKM01000008.1	4831.39	0.239643	0.115708	2.0711	0.0383492	0.139084
CDS:BN6539_RS01850:-:ABC_transporter_permease:cds366:-:968:NZ_FLKM01000008.1	15.4114	0.239622	0.211505	1.13293	0.257242	NA
CDS:BN6539_RS18235:-:endonuclease_III:cds3644:+:623:NZ_FLKM01000009.1	2543.03	0.238743	0.0815293	2.9283	0.00340817	0.0258385
CDS:BN6539_RS01325:-:50S_ribosomal_protein_L5:cds262:-:542:NZ_FLKM01000008.1	8616.69	0.238587	0.126635	1.88405	0.0595585	0.192005
CDS:BN6539_RS20385:-:pentapeptide_repeat-containing_protein:cds4058:-:686:NZ_FLKM01000009.1	476.096	0.238565	0.117846	2.02439	0.0429305	0.151779
CDS:BN6539_RS05970:-:LysR_family_transcriptional_regulator:cds1195:+:920:NZ_FLKM01000008.1	249.3	0.238441	0.134585	1.77167	0.0764494	0.223701
CDS:BN6539_RS05270:-:recombinase_family_protein:cds1055:+:602:NZ_FLKM01000008.1	16.1773	0.237972	0.211608	1.12459	0.260764	NA
CDS:BN6539_RS00400:-:hypothetical_protein:cds77:-:293:NZ_FLKM01000007.1	76.0185	0.237522	0.207239	1.14612	0.251744	0.482916
CDS:BN6539_RS02270:-:transporter:cds452:+:350:NZ_FLKM01000008.1	318.034	0.237438	0.113548	2.09107	0.0365217	0.135049
CDS:BN6539_RS22055:-:DNA-binding_response_regulator:cds215:-:575:NZ_FLKM01000007.1	1616.85	0.237339	0.0804846	2.94887	0.00318936	0.0246515
CDS:BN6539_RS09505:-:hypothetical_protein:cds1909:+:665:NZ_FLKM01000008.1	12.136	0.237273	0.208091	1.14024	0.254188	NA
CDS:BN6539_RS19600:-:hypothetical_protein:cds3916:-:824:NZ_FLKM01000009.1	1246.68	0.236942	0.0957403	2.47484	0.0133295	0.0680213
CDS:BN6539_RS12305:-:sodium/panthothenate_symporter:cds2469:+:1490:NZ_FLKM01000009.1	717.065	0.236832	0.105199	2.25128	0.0243677	0.103099
CDS:BN6539_RS06810:-:hypothetical_protein:cds1362:+:644:NZ_FLKM01000008.1	1558.74	0.236618	0.0846643	2.79478	0.00519353	0.0355471
CDS:BN6539_RS15850:-:TRAP_transporter_large_permease:cds3173:+:1319:NZ_FLKM01000009.1	140.989	0.236593	0.162119	1.45938	0.14446	0.338856
CDS:BN6539_RS11745:-:hypothetical_protein:cds2357:+:431:NZ_FLKM01000009.1	14.2336	0.236381	0.206688	1.14366	0.252764	NA
CDS:BN6539_RS13015:-:YibE/F_family_protein:cds2611:-:1208:NZ_FLKM01000009.1	229.056	0.236263	0.158744	1.48833	0.136665	0.325633
CDS:BN6539_RS12110:-:L-lactate_dehydrogenase:cds2430:+:938:NZ_FLKM01000009.1	1054.29	0.236167	0.113621	2.07855	0.0376586	0.137965
CDS:BN6539_RS01305:-:30S_ribosomal_protein_S5:cds257:-:503:NZ_FLKM01000008.1	6246.32	0.235815	0.12384	1.90419	0.0568861	0.184327
CDS:BN6539_RS10690:-:pyridine_nucleotide-disulfide_oxidoreductase:cds2150:+:2735:NZ_FLKM01000008.1	66.1962	0.235628	0.177377	1.32841	0.184044	0.396466
CDS:BN6539_RS16505:-:AraC_family_transcriptional_regulator:cds3303:+:869:NZ_FLKM01000009.1	948.232	0.235514	0.0980364	2.40231	0.0162919	0.0779343
CDS:BN6539_RS11240:-:hypothetical_protein:cds2257:+:647:NZ_FLKM01000009.1	385.223	0.235424	0.12301	1.91386	0.0556378	0.181082
CDS:BN6539_RS19365:-:hypothetical_protein:cds3868:-:1481:NZ_FLKM01000009.1	249.243	0.235417	0.165312	1.42408	0.154423	0.351555
CDS:BN6539_RS14210:-:hypothetical_protein:cds2853:+:1520:NZ_FLKM01000009.1	5.20763	0.235278	0.17483	1.34575	0.178384	NA
CDS:BN6539_RS04135:-:hypothetical_protein:cds827:+:518:NZ_FLKM01000008.1	115.592	0.234971	0.167792	1.40037	0.161403	0.361986
CDS:BN6539_RS16835:-:DUF3788_domain-containing_protein:cds3367:+:413:NZ_FLKM01000009.1	217.54	0.234943	0.156177	1.50434	0.132495	0.319031
CDS:BN6539_RS06590:-:hypothetical_protein:cds1318:+:995:NZ_FLKM01000008.1	165.892	0.234488	0.146696	1.59847	0.109939	0.282789
CDS:BN6539_RS00145:-:hypothetical_protein:cds27:-:1019:NZ_FLKM01000004.1	12.6619	0.234319	0.206058	1.13715	0.255476	NA
CDS:BN6539_RS10130:-:GNAT_family_N-acetyltransferase:cds2034:+:470:NZ_FLKM01000008.1	22.9107	0.234119	0.212208	1.10325	0.269917	NA
CDS:BN6539_RS03655:-:hypothetical_protein:cds731:-:1406:NZ_FLKM01000008.1	69.4188	0.234025	0.173945	1.34539	0.178499	0.387623
CDS:BN6539_RS09925:-:Zn-dependent_hydrolase:cds1993:+:1307:NZ_FLKM01000008.1	89.9125	0.233676	0.160363	1.45717	0.14507	0.339784
CDS:BN6539_RS04205:-:hypothetical_protein:cds843:+:869:NZ_FLKM01000008.1	8.65626	0.233644	0.179871	1.29895	0.193959	NA
CDS:BN6539_RS06070:-:glycine_C-acetyltransferase:cds1214:+:1196:NZ_FLKM01000008.1	712.712	0.23357	0.102338	2.28234	0.0224695	0.0980796
CDS:BN6539_RS03395:-:tetratricopeptide_repeat-containing_protein:cds678:+:785:NZ_FLKM01000008.1	50.9003	0.233427	0.190422	1.22584	0.22026	0.444588
CDS:BN6539_RS14255:-:DUF2207_domain-containing_protein:cds2862:+:1892:NZ_FLKM01000009.1	1478.62	0.233269	0.0849691	2.74533	0.00604494	0.0399092
CDS:BN6539_RS13425:-:MerR_family_transcriptional_regulator:cds2692:+:827:NZ_FLKM01000009.1	229.73	0.233249	0.143309	1.62759	0.103611	0.27002
CDS:BN6539_RS05545:-:hypothetical_protein:cds1109:+:464:NZ_FLKM01000008.1	6.18784	0.232842	0.180468	1.29021	0.196978	NA
CDS:BN6539_RS03485:-:nucleotidyl_transferase_AbiEii/AbiGii_toxin_family_protein:cds696:+:809:NZ_FLKM01000008.1	39.2864	0.23216	0.207642	1.11808	0.263534	NA
CDS:BN6539_RS21540:-:ATP_phosphoribosyltransferase:cds4289:-:617:NZ_FLKM01000009.1	11.0792	0.231909	0.209681	1.10601	0.268721	NA
CDS:BN6539_RS05800:-:antiporter:cds1160:+:1635:NZ_FLKM01000008.1	81.4768	0.231823	0.209144	1.10844	0.267674	0.501928
CDS:BN6539_RS19905:-:hypothetical_protein:cds3977:+:1799:NZ_FLKM01000009.1	536.186	0.231785	0.128489	1.80393	0.0712418	0.212785
CDS:BN6539_RS17390:-:ribonuclease_HII:cds3474:+:665:NZ_FLKM01000009.1	2834.42	0.231513	0.121186	1.91039	0.0560826	0.182096
CDS:BN6539_RS18360:-:hypothetical_protein:cds3669:+:1592:NZ_FLKM01000009.1	720.731	0.231178	0.109356	2.11399	0.034516	0.130523
CDS:BN6539_RS17540:-:PadR_family_transcriptional_regulator:cds3504:+:515:NZ_FLKM01000009.1	42.5004	0.230586	0.189796	1.21492	0.224398	0.448654
CDS:BN6539_RS13350:-:ABC_transporter_ATP-binding_protein:cds2678:+:959:NZ_FLKM01000009.1	42.8389	0.229816	0.201115	1.14271	0.253159	0.483581
CDS:BN6539_RS17725:-:hypothetical_protein:cds3541:+:1139:NZ_FLKM01000009.1	60.1623	0.229231	0.13978	1.63994	NA	NA
CDS:BN6539_RS03180:-:S41_family_peptidase:cds636:+:1379:NZ_FLKM01000008.1	796.188	0.229047	0.0966233	2.37051	0.0177636	0.0840191
CDS:BN6539_RS22110:-:MATE_family_efflux_transporter:cds2144:-:266:NZ_FLKM01000008.1	25.4518	0.228684	0.212273	1.07731	0.281342	NA
CDS:BN6539_RS17585:-:hypothetical_protein:cds3513:+:1004:NZ_FLKM01000009.1	646.944	0.228684	0.114128	2.00375	0.0450967	0.155002
CDS:BN6539_RS03475:-:hypothetical_protein:cds694:+:1451:NZ_FLKM01000008.1	31.361	0.228453	0.208309	1.0967	0.272771	NA
CDS:BN6539_RS00405:-:DNA-binding_response_regulator:cds78:+:686:NZ_FLKM01000007.1	63.372	0.227705	0.181455	1.25488	0.209521	0.432733
CDS:BN6539_RS12635:-:sugar_O-acetyltransferase:cds2535:+:563:NZ_FLKM01000009.1	86.2627	0.227688	0.17263	1.31894	0.18719	0.401086
CDS:BN6539_RS18415:-:TIGR00374_family_protein:cds3680:+:1049:NZ_FLKM01000009.1	3939.54	0.227081	0.161183	1.40883	0.158885	0.357349
CDS:BN6539_RS09425:-:methyltransferase_domain-containing_protein:cds1893:+:518:NZ_FLKM01000008.1	38.8237	0.226814	0.200833	1.12937	0.258744	NA
CDS:BN6539_RS15470:-:hypothetical_protein:cds3095:-:887:NZ_FLKM01000009.1	34.8577	0.22677	0.212407	1.06762	0.285691	NA
CDS:BN6539_RS18225:-:ATP-dependent_chaperone_ClpB:cds3642:+:2591:NZ_FLKM01000009.1	1095.3	0.22666	0.143927	1.57482	0.115297	0.289752
CDS:BN6539_RS01310:-:50S_ribosomal_protein_L18:cds258:-:365:NZ_FLKM01000008.1	4156.85	0.226334	0.12176	1.85886	0.0630476	0.197119
CDS:BN6539_RS15250:-:sodium:proton_antiporter:cds3056:+:1541:NZ_FLKM01000009.1	161.744	0.225715	0.137709	1.63907	0.101199	0.266582
CDS:BN6539_RS15740:-:DUF4367_domain-containing_protein:cds3151:+:638:NZ_FLKM01000009.1	35.7447	0.225211	0.208469	1.08031	0.280005	NA
CDS:BN6539_RS01300:-:50S_ribosomal_protein_L30:cds256:-:182:NZ_FLKM01000008.1	2339.46	0.224885	0.126407	1.77905	0.0752309	0.220952
CDS:BN6539_RS09220:-:hypothetical_protein:cds1852:+:290:NZ_FLKM01000008.1	183.522	0.224826	0.137988	1.62932	0.103246	0.269512
CDS:BN6539_RS18510:-:hypothetical_protein:cds3699:+:1421:NZ_FLKM01000009.1	7.28093	0.22476	0.181159	1.24068	0.214723	NA
CDS:BN6539_RS06815:-:hypothetical_protein:cds1363:+:179:NZ_FLKM01000008.1	750.069	0.22422	0.0985643	2.27486	0.0229141	0.0993364
CDS:BN6539_RS17425:-:proline_racemase:cds3481:+:1004:NZ_FLKM01000009.1	4.75964	0.223571	0.156414	1.42935	0.152903	NA
CDS:BN6539_RS03705:-:nucleotidyltransferase:cds741:+:920:NZ_FLKM01000008.1	1084.49	0.223268	0.103231	2.16279	0.0305575	0.119699
CDS:BN6539_RS12325:-:MATE_family_efflux_transporter:cds2473:-:1376:NZ_FLKM01000009.1	135.772	0.22292	0.170184	1.30988	0.190236	0.405954
CDS:BN6539_RS06875:-:DNA-3-methyladenine_glycosylase_2_family_protein:cds1375:+:599:NZ_FLKM01000008.1	325.988	0.222598	0.114088	1.9511	0.0510448	0.169518
CDS:BN6539_RS03920:-:hypothetical_protein:cds784:+:752:NZ_FLKM01000008.1	23.1718	0.22225	0.210246	1.0571	0.290468	NA
CDS:BN6539_RS01475:-:flavodoxin_family_protein:cds292:-:542:NZ_FLKM01000008.1	415.504	0.222081	0.139969	1.58665	0.112593	0.286361
CDS:BN6539_RS17885:-:hypothetical_protein:cds3573:+:929:NZ_FLKM01000009.1	675.854	0.222079	0.127982	1.73523	0.0826993	0.23407
CDS:BN6539_RS01315:-:50S_ribosomal_protein_L6:cds259:-:542:NZ_FLKM01000008.1	14038.7	0.221712	0.123132	1.8006	0.0717653	0.213669
CDS:BN6539_RS17895:-:threonine/serine_exporter:cds3575:+:758:NZ_FLKM01000009.1	693.123	0.221114	0.118607	1.86426	0.0622853	0.195989
CDS:BN6539_RS16900:-:prolyl-tRNA_synthetase_associated_domain-containing_protein:cds3381:+:488:NZ_FLKM01000009.1	31.4745	0.220583	0.202469	1.08947	0.275948	NA
CDS:BN6539_RS06695:-:diguanylate_cyclase:cds1339:+:1661:NZ_FLKM01000008.1	2069.79	0.220487	0.0946273	2.33006	0.0198032	0.090167
CDS:BN6539_RS14310:-:SAM-dependent_methyltransferase:cds2873:-:1145:NZ_FLKM01000009.1	476.46	0.220454	0.121031	1.82147	0.0685358	0.206502
CDS:BN6539_RS15230:-:hypothetical_protein:cds3052:+:1736:NZ_FLKM01000009.1	154.088	0.220392	0.165264	1.33357	0.182344	0.394167
CDS:BN6539_RS13885:-:pyridoxal_phosphate-dependent_aminotransferase:cds2788:-:1190:NZ_FLKM01000009.1	144.552	0.22038	0.181786	1.21231	0.225394	0.449511
CDS:BN6539_RS06315:-:hypothetical_protein:cds1263:+:1799:NZ_FLKM01000008.1	7.40402	0.220341	0.198483	1.11013	0.266944	NA
CDS:BN6539_RS01320:-:30S_ribosomal_protein_S8:cds260:-:398:NZ_FLKM01000008.1	7624.37	0.219359	0.126989	1.72738	0.0840988	0.23646
CDS:BN6539_RS04800:-:DNA-binding_response_regulator:cds961:+:698:NZ_FLKM01000008.1	128.537	0.219198	0.1602	1.36827	0.171227	0.37652
CDS:BN6539_RS17310:-:HD_domain-containing_protein:cds3457:+:473:NZ_FLKM01000009.1	677.27	0.218973	0.115411	1.89733	0.0577843	0.186856
CDS:BN6539_RS09450:-:hypothetical_protein:cds1898:+:497:NZ_FLKM01000008.1	626.016	0.218777	0.110955	1.97175	0.0486377	0.164039
CDS:BN6539_RS06950:-:D-alanyl-D-alanine_carboxypeptidase:cds1390:+:845:NZ_FLKM01000008.1	75.3807	0.218619	0.180716	1.20974	0.226379	0.450625
CDS:BN6539_RS05680:-:Na+/H+_antiporter_NhaC:cds1136:+:1427:NZ_FLKM01000008.1	9594.14	0.218605	0.0752325	2.90573	0.00366397	0.0275798
CDS:BN6539_RS12200:-:hypothetical_protein:cds2448:+:962:NZ_FLKM01000009.1	685.962	0.218598	0.101937	2.14444	0.0319978	0.12366
CDS:BN6539_RS12950:-:chorismate_synthase:cds2598:+:983:NZ_FLKM01000009.1	11954.9	0.218489	0.12157	1.79723	0.0722993	0.214528
CDS:BN6539_RS10560:-:hypothetical_protein:cds2120:+:1394:NZ_FLKM01000008.1	503.052	0.218392	0.10767	2.02834	0.0425256	0.15108
CDS:BN6539_RS09485:-:PBSX_family_phage_terminase_large_subunit:cds1905:+:1319:NZ_FLKM01000008.1	26.3347	0.218271	0.209558	1.04157	0.297609	NA
CDS:BN6539_RS03600:-:hypothetical_protein:cds720:+:227:NZ_FLKM01000008.1	515.406	0.218119	0.127586	1.70958	0.0873434	0.242799
CDS:BN6539_RS11020:-:DUF4854_domain-containing_protein:cds2214:-:551:NZ_FLKM01000009.1	1005.39	0.218017	0.095207	2.28993	0.0220255	0.0969428
CDS:BN6539_RS21395:-:rod_shape-determining_protein_RodA:cds4259:+:1103:NZ_FLKM01000009.1	1849.08	0.217484	0.0679445	3.2009	0.00136997	0.0139149
CDS:BN6539_RS18520:-:thioredoxin:cds3701:+:1808:NZ_FLKM01000009.1	449.736	0.217368	0.103498	2.10021	0.0357104	0.13277
CDS:BN6539_RS06770:-:TetR/AcrR_family_transcriptional_regulator:cds1354:+:647:NZ_FLKM01000008.1	449.745	0.216865	0.105207	2.06132	0.0392728	0.141587
CDS:BN6539_RS22080:-:hypothetical_protein:cds586:-:1961:NZ_FLKM01000008.1	18.4709	0.21683	0.200729	1.08021	0.280047	NA
CDS:BN6539_RS17880:-:bifunctional_folylpolyglutamate_synthase/dihydrofolate_synthase:cds3572:+:1280:NZ_FLKM01000009.1	1215.83	0.215973	0.133901	1.61293	0.10676	0.276182
CDS:BN6539_RS19895:-:hypothetical_protein:cds3975:-:1733:NZ_FLKM01000009.1	9.13239	0.215683	0.203271	1.06106	0.288661	NA
CDS:BN6539_RS12620:-:aldo/keto_reductase:cds2532:+:1148:NZ_FLKM01000009.1	147.75	0.215522	0.157207	1.37095	0.170391	0.375499
CDS:BN6539_RS12195:-:TetR/AcrR_family_transcriptional_regulator:cds2447:+:650:NZ_FLKM01000009.1	414.308	0.215369	0.136585	1.57681	0.114838	0.289224
CDS:BN6539_RS13335:-:ABC_transporter_permease:cds2675:+:932:NZ_FLKM01000009.1	26.1495	0.215209	0.211786	1.01616	0.309553	NA
CDS:BN6539_RS17900:-:threonine/serine_exporter:cds3576:+:473:NZ_FLKM01000009.1	662.23	0.215068	0.151009	1.4242	0.154387	0.351555
CDS:BN6539_RS18885:-:DUF1330_domain-containing_protein:cds3770:+:308:NZ_FLKM01000009.1	35.152	0.214841	0.204882	1.04861	0.294358	NA
CDS:BN6539_RS12815:-:cation-translocating_P-type_ATPase:cds2571:-:2540:NZ_FLKM01000009.1	516.875	0.214634	0.15338	1.39937	0.161703	0.362038
CDS:BN6539_RS12350:-:TetR/AcrR_family_transcriptional_regulator:cds2478:+:566:NZ_FLKM01000009.1	423.554	0.214425	0.127464	1.68225	0.0925213	0.251458
CDS:BN6539_RS04590:-:hypothetical_protein:cds919:+:713:NZ_FLKM01000008.1	159.108	0.213823	0.141997	1.50582	0.132113	0.318376
CDS:BN6539_RS17665:-:hypothetical_protein:cds3529:+:914:NZ_FLKM01000009.1	256.231	0.213802	0.12209	1.75118	0.0799154	0.23
CDS:BN6539_RS09580:-:hypothetical_protein:cds1923:+:1745:NZ_FLKM01000008.1	17.6382	0.213783	0.209435	1.02076	0.307368	NA
CDS:BN6539_RS06050:-:hypothetical_protein:cds1210:+:575:NZ_FLKM01000008.1	368.12	0.213594	0.123053	1.73579	0.0826013	0.23407
CDS:BN6539_RS04280:-:DEAD/DEAH_box_helicase:cds859:+:8270:NZ_FLKM01000008.1	46.4468	0.213438	0.210383	1.01452	0.310334	0.544846
CDS:BN6539_RS19635:-:hybrid_sensor_histidine_kinase/response_regulator:cds3923:-:3539:NZ_FLKM01000009.1	1854.6	0.213207	0.10163	2.09787	0.0359163	0.133277
CDS:BN6539_RS17760:-:branched-chain_amino_acid_aminotransferase:cds3548:-:1070:NZ_FLKM01000009.1	3544.29	0.213148	0.19581	1.08854	0.276355	0.510058
CDS:BN6539_RS07660:-:fibronectin_type_III_domain-containing_protein:cds1537:-:2600:NZ_FLKM01000008.1	2710.11	0.213002	0.190513	1.11805	NA	NA
CDS:BN6539_RS20465:-:AraC_family_transcriptional_regulator:cds4074:-:869:NZ_FLKM01000009.1	11.0116	0.212938	0.183275	1.16185	0.245295	NA
CDS:BN6539_RS16020:-:amidohydrolase:cds3208:+:1169:NZ_FLKM01000009.1	830.076	0.212769	0.159241	1.33615	0.181501	0.392779
CDS:BN6539_RS19480:-:hypothetical_protein:cds3891:-:659:NZ_FLKM01000009.1	17.5213	0.2127	0.21217	1.0025	0.316103	NA
CDS:BN6539_RS18675:-:hypothetical_protein:cds3731:-:536:NZ_FLKM01000009.1	139.507	0.212599	0.155677	1.36564	0.172052	0.377325
CDS:BN6539_RS00795:-:hypothetical_protein:cds156:+:719:NZ_FLKM01000007.1	2521.93	0.21251	0.174834	1.2155	0.224177	0.448654
CDS:BN6539_RS03965:-:hypothetical_protein:cds793:+:2522:NZ_FLKM01000008.1	11791.5	0.212259	0.117386	1.80822	0.070573	0.211385
CDS:BN6539_RS20325:-:hypothetical_protein:cds4046:-:749:NZ_FLKM01000009.1	16.6263	0.211933	0.209891	1.00973	0.312625	NA
CDS:BN6539_RS01290:-:preprotein_translocase_subunit_SecY:cds254:-:1274:NZ_FLKM01000008.1	17288.6	0.211631	0.125241	1.68979	0.0910672	0.249001
CDS:BN6539_RS07140:-:aspartate_kinase:cds1429:+:1313:NZ_FLKM01000008.1	4519.28	0.211594	0.140877	1.50198	0.133102	0.319787
CDS:BN6539_RS15865:-:butyryl-CoA:acetate_CoA-transferase:cds3176:+:1370:NZ_FLKM01000009.1	70.2687	0.211267	0.171338	1.23304	0.217562	0.441674
CDS:BN6539_RS11090:-:sodium:alanine_symporter_family_protein:cds2227:-:1412:NZ_FLKM01000009.1	1010.58	0.211101	0.0940073	2.24559	0.0247305	0.103949
CDS:BN6539_RS19735:-:hybrid_sensor_histidine_kinase/response_regulator:cds3942:-:3143:NZ_FLKM01000009.1	1696.76	0.211088	0.116844	1.80658	0.0708276	0.211948
CDS:BN6539_RS04145:-:hypothetical_protein:cds829:+:2438:NZ_FLKM01000008.1	4052.16	0.211072	0.0711696	2.96577	0.00301928	0.0238476
CDS:BN6539_RS05240:-:pyridoxamine_5-phosphate_oxidase_family_protein:cds1049:+:497:NZ_FLKM01000008.1	609.065	0.21059	0.0931904	2.25978	0.0238349	0.101826
CDS:BN6539_RS03230:-:carbohydrate_kinase:cds646:-:1559:NZ_FLKM01000008.1	202.644	0.210454	0.160833	1.30852	0.190696	0.406399
CDS:BN6539_RS19280:-:B12-binding_domain-containing_radical_SAM_protein:cds3851:-:1844:NZ_FLKM01000009.1	1403.52	0.210261	0.0763853	2.75263	0.0059118	0.0393582
CDS:BN6539_RS03410:-:hypothetical_protein:cds681:+:284:NZ_FLKM01000008.1	34.797	0.210236	0.197198	1.06612	0.286371	NA
CDS:BN6539_RS21525:-:imidazole_glycerol_phosphate_synthase_subunit_HisH:cds4286:-:617:NZ_FLKM01000009.1	4.99012	0.209158	0.173141	1.20802	0.227039	NA
CDS:BN6539_RS07545:-:hypothetical_protein:cds1511:+:485:NZ_FLKM01000008.1	441.262	0.20884	0.129335	1.61472	0.106371	0.275399
CDS:BN6539_RS18890:-:hypothetical_protein:cds3771:+:851:NZ_FLKM01000009.1	62.4744	0.208797	0.189099	1.10417	0.26952	0.503603
CDS:BN6539_RS17875:-:valine--tRNA_ligase:cds3571:+:2741:NZ_FLKM01000009.1	2274.02	0.20873	0.10727	1.94584	0.0516738	0.170616
CDS:BN6539_RS20245:-:transcriptional_regulator:cds4030:+:362:NZ_FLKM01000009.1	4135.21	0.208044	0.108002	1.9263	0.0540672	0.177186
CDS:BN6539_RS15745:-:hypothetical_protein:cds3152:+:422:NZ_FLKM01000009.1	49.248	0.208005	0.20064	1.03671	0.29987	0.532673
CDS:BN6539_RS14925:-:hypothetical_protein:cds2994:+:2066:NZ_FLKM01000009.1	463.468	0.207824	0.095664	2.17243	0.029823	0.117695
CDS:BN6539_RS09260:-:ABC_transporter_ATP-binding_protein:cds1860:+:1790:NZ_FLKM01000008.1	9.1424	0.207815	0.202272	1.0274	0.304231	NA
CDS:BN6539_RS13120:-:crotonase:cds2632:+:779:NZ_FLKM01000009.1	9.09875	0.207722	0.121716	1.70661	NA	NA
CDS:BN6539_RS05725:-:YafY_family_transcriptional_regulator:cds1145:-:908:NZ_FLKM01000008.1	362.278	0.207177	0.116641	1.77619	0.0757008	0.22192
CDS:BN6539_RS14390:-:MFS_transporter:cds2889:+:1205:NZ_FLKM01000009.1	2693.28	0.206986	0.142919	1.44827	0.14754	0.343286
CDS:BN6539_RS19300:-:50S_ribosomal_protein_L27:cds3855:-:260:NZ_FLKM01000009.1	7106.24	0.206982	0.141769	1.45999	0.144293	0.338714
CDS:BN6539_RS13930:-:nitroreductase_family_protein:cds2797:-:611:NZ_FLKM01000009.1	527.454	0.206831	0.180025	1.1489	0.250596	0.481957
CDS:BN6539_RS01555:-:energy-coupling_factor_transporter_ATPase:cds308:-:839:NZ_FLKM01000008.1	930.155	0.206704	0.0978301	2.11288	0.0346106	0.130523
CDS:BN6539_RS12800:-:amino_acid_permease:cds2568:+:1451:NZ_FLKM01000009.1	23.8576	0.206532	0.212116	0.973675	0.330218	NA
CDS:BN6539_RS05885:-:hypothetical_protein:cds1178:+:638:NZ_FLKM01000008.1	172.772	0.206299	0.134416	1.53478	0.124837	0.305254
CDS:BN6539_RS06840:-:peptide_ABC_transporter_substrate-binding_protein:cds1368:+:1682:NZ_FLKM01000008.1	5.30975	0.206167	0.182428	1.13013	0.258422	NA
CDS:BN6539_RS16160:-:iron_ABC_transporter_permease:cds3235:-:1643:NZ_FLKM01000009.1	2.52674	0.205657	0.121531	1.69222	0.0906036	NA
CDS:BN6539_RS06060:-:LysR_family_transcriptional_regulator:cds1212:+:896:NZ_FLKM01000008.1	304.54	0.205521	0.128656	1.59745	0.110166	0.283144
CDS:BN6539_RS10305:-:hypothetical_protein:cds2069:-:842:NZ_FLKM01000008.1	43.4336	0.205398	0.209062	0.982472	0.325868	0.559466
CDS:BN6539_RS19265:-:hypothetical_protein:cds3848:-:437:NZ_FLKM01000009.1	12.737	0.20496	0.208931	0.980994	0.326595	NA
CDS:BN6539_RS12555:-:carbon_starvation_protein_A:cds2519:-:1463:NZ_FLKM01000009.1	2534.69	0.204777	0.123128	1.66312	NA	NA
CDS:BN6539_RS02810:-:hypothetical_protein:cds562:-:209:NZ_FLKM01000008.1	11.5743	0.204728	0.207682	0.985776	0.324243	NA
CDS:BN6539_RS12960:-:shikimate_kinase:cds2600:+:1190:NZ_FLKM01000009.1	13469.8	0.204651	0.135244	1.5132	0.130228	0.314793
CDS:BN6539_RS10295:-:hypothetical_protein:cds2067:-:782:NZ_FLKM01000008.1	361.876	0.204298	0.109183	1.87115	0.0613237	0.193947
CDS:BN6539_RS20330:-:CpaF_family_protein:cds4047:-:1118:NZ_FLKM01000009.1	24.7125	0.204241	0.211791	0.964352	0.334869	NA
CDS:BN6539_RS19130:-:amidohydrolase:cds3821:-:1592:NZ_FLKM01000009.1	94.5727	0.203539	0.17135	1.18786	0.23489	0.46234
CDS:BN6539_RS08140:-:transcriptional_regulator:cds1633:+:371:NZ_FLKM01000008.1	134.833	0.203243	0.174282	1.16617	0.243547	0.473582
CDS:BN6539_RS03200:-:hypothetical_protein:cds640:+:497:NZ_FLKM01000008.1	26.4715	0.202999	0.211767	0.9586	0.33776	NA
CDS:BN6539_RS04325:-:DUF1273_domain-containing_protein:cds868:+:542:NZ_FLKM01000008.1	917.412	0.202151	0.18112	1.11612	NA	NA
CDS:BN6539_RS01875:-:hypothetical_protein:cds371:-:434:NZ_FLKM01000008.1	1344.48	0.201999	0.173716	1.16281	0.244906	0.475265
CDS:BN6539_RS19940:-:NADH_dehydrogenase:cds3984:-:1748:NZ_FLKM01000009.1	7577.83	0.20197	0.079922	2.52708	0.0115014	0.0627332
CDS:BN6539_RS08365:-:hypothetical_protein:cds1678:+:551:NZ_FLKM01000008.1	5.25095	0.201883	0.166976	1.20906	0.226641	NA
CDS:BN6539_RS19550:-:sodium/proline_symporter:cds3906:+:1457:NZ_FLKM01000009.1	16.067	0.20103	0.212186	0.947425	0.343422	NA
CDS:BN6539_RS13670:-:hypothetical_protein:cds2742:-:179:NZ_FLKM01000009.1	10.8011	0.200609	0.197123	1.01768	0.308828	NA
CDS:BN6539_RS12595:-:hypothetical_protein:cds2527:-:866:NZ_FLKM01000009.1	308.299	0.20052	0.125041	1.60364	0.108794	0.280527
CDS:BN6539_RS11315:-:hypothetical_protein:cds2271:+:1088:NZ_FLKM01000009.1	28.3979	0.200516	0.206853	0.969365	0.332363	NA
CDS:BN6539_RS05465:-:DNA-binding_response_regulator:cds1094:+:698:NZ_FLKM01000008.1	3830.3	0.200329	0.149711	1.3381	0.180863	0.391766
CDS:BN6539_RS08595:-:hypothetical_protein:cds1725:+:986:NZ_FLKM01000008.1	137.631	0.20026	0.178116	1.12432	0.260877	0.494679
CDS:BN6539_RS19430:-:NADPH-hydrate_epimerase:cds3881:-:659:NZ_FLKM01000009.1	1067.72	0.19917	0.0794922	2.50553	0.0122268	0.0649349
CDS:BN6539_RS18005:-:threonine/serine_dehydratase:cds3598:+:971:NZ_FLKM01000009.1	299.953	0.199091	0.11688	1.70338	0.0884968	0.244931
CDS:BN6539_RS13440:-:hypothetical_protein:cds2694:+:2414:NZ_FLKM01000009.1	708.895	0.198588	0.0879039	2.25915	0.023874	0.101826
CDS:BN6539_RS02950:-:flavodoxin_family_protein:cds590:-:539:NZ_FLKM01000008.1	1040.26	0.198443	0.141471	1.40271	0.160702	0.360669
CDS:BN6539_RS16680:-:hypothetical_protein:cds3333:+:971:NZ_FLKM01000009.1	28.5981	0.197927	0.212165	0.932892	0.350876	NA
CDS:BN6539_RS14230:-:hypothetical_protein:cds2857:-:815:NZ_FLKM01000009.1	465.802	0.197675	0.158642	1.24604	0.212748	0.436375
CDS:BN6539_RS04235:-:hypothetical_protein:cds849:+:374:NZ_FLKM01000008.1	4.99921	0.197611	0.160443	1.23166	0.218077	NA
CDS:BN6539_RS07135:-:hypothetical_protein:cds1428:-:248:NZ_FLKM01000008.1	10.8548	0.197547	0.207482	0.952116	0.341038	NA
CDS:BN6539_RS15350:-:RNA_polymerase_sigma_factor:cds3071:+:860:NZ_FLKM01000009.1	90.3212	0.197495	0.164662	1.1994	0.230374	0.456329
CDS:BN6539_RS16450:-:hypothetical_protein:cds3292:+:410:NZ_FLKM01000009.1	1054.81	0.197121	0.0982161	2.00701	0.0447482	0.154448
CDS:BN6539_RS15180:-:ABC_transporter_permease:cds3042:+:884:NZ_FLKM01000009.1	15.9167	0.197009	0.212433	0.927393	0.353723	NA
CDS:BN6539_RS16980:-:ABC_transporter_permease:cds3397:+:767:NZ_FLKM01000009.1	21.773	0.19687	0.211979	0.928723	0.353033	NA
CDS:BN6539_RS03500:-:Na+/H+_antiporter_NhaC:cds699:+:1400:NZ_FLKM01000008.1	32.7939	0.196775	0.202234	0.973006	0.33055	NA
CDS:BN6539_RS03455:-:pyrroline-5-carboxylate_reductase:cds690:+:827:NZ_FLKM01000008.1	37.1422	0.196514	0.197066	0.997197	0.318669	NA
CDS:BN6539_RS16515:-:hypothetical_protein:cds3305:+:1601:NZ_FLKM01000009.1	769.956	0.196338	0.126288	1.55468	0.120022	0.296556
CDS:BN6539_RS07505:-:hypothetical_protein:cds1502:+:851:NZ_FLKM01000008.1	683.412	0.196239	0.107441	1.82648	0.067778	0.205343
CDS:BN6539_RS03605:-:YbjQ_family_protein:cds721:+:311:NZ_FLKM01000008.1	750.38	0.196175	0.105093	1.86668	0.0619466	0.195332
CDS:BN6539_RS19630:-:hypothetical_protein:cds3922:-:1190:NZ_FLKM01000009.1	601.46	0.196104	0.125087	1.56774	0.116943	0.291508
CDS:BN6539_RS01295:-:50S_ribosomal_protein_L15:cds255:-:440:NZ_FLKM01000008.1	3709.9	0.195824	0.124244	1.57613	0.114996	0.289224
CDS:BN6539_RS12745:-:pyruvate_ferredoxin_oxidoreductase:cds2557:+:929:NZ_FLKM01000009.1	279.48	0.194972	0.199848	0.975599	0.329263	0.563106
CDS:BN6539_RS02570:-:creatininase:cds514:-:728:NZ_FLKM01000008.1	10.7663	0.19484	0.205853	0.946499	0.343894	NA
CDS:BN6539_RS16880:-:hypothetical_protein:cds3377:+:674:NZ_FLKM01000009.1	388.995	0.194526	0.106715	1.82285	0.0683263	0.206412
CDS:BN6539_RS08115:-:hypothetical_protein:cds1628:+:650:NZ_FLKM01000008.1	158.972	0.1943	0.14646	1.32664	0.184628	0.396937
CDS:BN6539_RS01190:-:YitT_family_protein:cds232:-:875:NZ_FLKM01000007.1	1308.17	0.194166	0.0992246	1.95684	0.0503667	0.16819
CDS:BN6539_RS01970:-:hypothetical_protein:cds391:+:1382:NZ_FLKM01000008.1	1149.27	0.194029	0.0896682	2.16385	0.0304757	0.119527
CDS:BN6539_RS08050:-:MarR_family_transcriptional_regulator:cds1615:+:449:NZ_FLKM01000008.1	62.0916	0.193889	0.191764	1.01108	0.311976	0.547123
CDS:BN6539_RS05955:-:transcriptional_regulator:cds1192:-:659:NZ_FLKM01000008.1	724.87	0.193885	0.114479	1.69363	0.0903352	0.248069
CDS:BN6539_RS11120:-:sodium:proton_antiporter:cds2233:-:1502:NZ_FLKM01000009.1	3.15736	0.193689	0.157112	1.23281	0.217647	NA
CDS:BN6539_RS12215:-:XRE_family_transcriptional_regulator:cds2451:+:1382:NZ_FLKM01000009.1	1021.11	0.193377	0.0955973	2.02283	0.0430904	0.15185
CDS:BN6539_RS02065:-:hydroxylamine_reductase:cds411:+:1583:NZ_FLKM01000008.1	4460.16	0.193123	0.193067	1.00029	0.31717	0.553308
CDS:BN6539_RS10195:-:hypothetical_protein:cds2047:+:872:NZ_FLKM01000008.1	67.5703	0.192871	0.201875	0.9554	0.339376	0.574816
CDS:BN6539_RS18075:-:tRNA_N6-isopentenyl_adenosine37-C2-methylthiotransferase_MiaB:cds3612:+:1316:NZ_FLKM01000009.1	1250.43	0.192819	0.124559	1.54801	0.12162	0.299508
CDS:BN6539_RS13000:-:hypothetical_protein:cds2608:+:866:NZ_FLKM01000009.1	773.699	0.192461	0.128545	1.49723	0.134335	0.322261
CDS:BN6539_RS16975:-:ABC_transporter_ATP-binding_protein:cds3396:+:773:NZ_FLKM01000009.1	15.2467	0.192073	0.21087	0.910858	0.36237	NA
CDS:BN6539_RS17985:-:VanZ_family_protein:cds3594:+:575:NZ_FLKM01000009.1	55.4213	0.191793	0.200519	0.956487	0.338826	0.574193
CDS:BN6539_RS15420:-:DNA-binding_response_regulator:cds3085:-:713:NZ_FLKM01000009.1	430.471	0.191736	0.121888	1.57305	0.115707	0.290112
CDS:BN6539_RS17395:-:formate--tetrahydrofolate_ligase:cds3475:+:1670:NZ_FLKM01000009.1	10266.2	0.191505	0.122686	1.56093	0.118539	0.294167
CDS:BN6539_RS07675:-:hypothetical_protein:cds1540:-:2993:NZ_FLKM01000008.1	6675.99	0.191161	0.125283	1.52583	NA	NA
CDS:BN6539_RS17380:-:50S_ribosomal_protein_L19:cds3472:+:341:NZ_FLKM01000009.1	10979.7	0.19071	0.166815	1.14324	0.25294	0.483552
CDS:BN6539_RS02455:-:hypothetical_protein:cds490:-:461:NZ_FLKM01000008.1	113.634	0.190546	0.173141	1.10053	0.271102	0.505553
CDS:BN6539_RS00910:-:ethanolamine_utilization_protein_EutP:cds178:-:458:NZ_FLKM01000007.1	3.95794	0.190396	0.166442	1.14391	0.252659	NA
CDS:BN6539_RS00255:-:hypothetical_protein:cds49:-:1121:NZ_FLKM01000004.1	743.956	0.190342	0.120594	1.57837	0.11448	0.288694
CDS:BN6539_RS17740:-:amidohydrolase:cds3544:+:1619:NZ_FLKM01000009.1	58.8092	0.190225	0.155601	1.22252	NA	NA
CDS:BN6539_RS15610:-:hypothetical_protein:cds3124:-:974:NZ_FLKM01000009.1	315.927	0.189767	0.152658	1.24309	0.213836	0.436941
CDS:BN6539_RS15360:-:hypothetical_protein:cds3073:+:518:NZ_FLKM01000009.1	81.4119	0.189559	0.201032	0.942932	0.345716	0.581206
CDS:BN6539_RS17600:-:DNA-binding_response_regulator:cds3516:-:671:NZ_FLKM01000009.1	114.261	0.189141	0.189399	0.998636	0.317971	0.55335
CDS:BN6539_RS09655:-:sensor_histidine_kinase:cds1939:+:1226:NZ_FLKM01000008.1	408.724	0.189117	0.102315	1.84838	0.0645472	0.200147
CDS:BN6539_RS12580:-:DUF3793_domain-containing_protein:cds2524:+:551:NZ_FLKM01000009.1	8.40207	0.188882	0.202568	0.932439	0.35111	NA
CDS:BN6539_RS04005:-:butanol_dehydrogenase:cds801:-:1181:NZ_FLKM01000008.1	5.19169	0.188674	0.157542	1.19761	0.231067	NA
CDS:BN6539_RS13325:-:ferredoxin_family_protein:cds2673:-:290:NZ_FLKM01000009.1	13.0703	0.188154	0.211059	0.891479	0.372672	NA
CDS:BN6539_RS17510:-:acetolactate_synthase%2C_large_subunit%2C_biosynthetic_type:cds3498:+:1661:NZ_FLKM01000009.1	9736.01	0.1878	0.179761	1.04472	0.296151	0.52963
CDS:BN6539_RS16375:-:hypothetical_protein:cds3277:+:590:NZ_FLKM01000009.1	2.18753	0.187638	0.108811	1.72444	0.084628	NA
CDS:BN6539_RS19975:-:DNA_internalization-related_competence_protein_ComEC/Rec2:cds3991:-:2210:NZ_FLKM01000009.1	316.95	0.187598	0.125535	1.49438	0.135076	0.323366
CDS:BN6539_RS06625:-:transcriptional_regulator_YeiL:cds1325:-:650:NZ_FLKM01000008.1	148.93	0.187561	0.149864	1.25154	0.210739	0.433938
CDS:BN6539_RS07110:-:hypothetical_protein:cds1422:+:788:NZ_FLKM01000008.1	8.84391	0.187535	0.201356	0.931362	0.351666	NA
CDS:BN6539_RS16920:-:ABC_transporter_permease:cds3385:+:935:NZ_FLKM01000009.1	14.3102	0.187195	0.211153	0.886537	0.375328	NA
CDS:BN6539_RS04140:-:hypothetical_protein:cds828:+:2312:NZ_FLKM01000008.1	2987.26	0.186936	0.0792883	2.35767	0.0183901	0.0864662
CDS:BN6539_RS19935:-:molybdopterin_oxidoreductase:cds3983:-:3509:NZ_FLKM01000009.1	20965.1	0.186901	0.0765273	2.44228	0.0145947	0.0726461
CDS:BN6539_RS11235:-:metallophosphoesterase:cds2256:-:551:NZ_FLKM01000009.1	339.915	0.186753	0.154007	1.21263	0.225272	0.449511
CDS:BN6539_RS20675:-:30S_ribosome-binding_factor_RbfA:cds4115:-:383:NZ_FLKM01000009.1	629.157	0.186425	0.136241	1.36834	0.171204	0.37652
CDS:BN6539_RS15885:-:C-terminal_binding_protein:cds3180:+:989:NZ_FLKM01000009.1	145.267	0.186344	0.143169	1.30157	0.193065	0.409246
CDS:BN6539_RS20205:-:ATP-binding_protein:cds4022:-:1517:NZ_FLKM01000009.1	18.447	0.185938	0.212349	0.875625	0.381234	NA
CDS:BN6539_RS11755:-:hypothetical_protein:cds2359:+:1199:NZ_FLKM01000009.1	27.0473	0.185898	0.210489	0.883169	0.377145	NA
CDS:BN6539_RS15965:-:YihY/virulence_factor_BrkB_family_protein:cds3197:+:839:NZ_FLKM01000009.1	1177.54	0.185748	0.0861435	2.15626	0.031063	0.120932
CDS:BN6539_RS12140:-:hypothetical_protein:cds2436:+:788:NZ_FLKM01000009.1	172.376	0.185454	0.143673	1.29081	0.19677	0.413671
CDS:BN6539_RS14360:-:hypothetical_protein:cds2883:+:1163:NZ_FLKM01000009.1	65.9155	0.185419	0.177307	1.04575	0.295675	0.529376
CDS:BN6539_RS17200:-:hypothetical_protein:cds3441:-:491:NZ_FLKM01000009.1	14.379	0.185127	0.211268	0.876266	0.380885	NA
CDS:BN6539_RS12095:-:hypothetical_protein:cds2427:+:407:NZ_FLKM01000009.1	250.468	0.184868	0.165036	1.12017	0.262642	0.495719
CDS:BN6539_RS06270:-:sodium-dependent_transporter:cds1254:+:1430:NZ_FLKM01000008.1	96.1818	0.184496	0.186412	0.98972	0.322311	0.556623
CDS:BN6539_RS13990:-:tRNA_N6-L-threonylcarbamoyladenosine37-C2-methylthiotransferase_MtaB:cds2809:+:1307:NZ_FLKM01000009.1	1304.51	0.184096	0.107527	1.71209	0.0868801	0.242047
CDS:BN6539_RS08815:-:aspartate_aminotransferase:cds1769:+:1193:NZ_FLKM01000008.1	1.34158	0.183928	0.108466	1.69572	0.0899384	NA
CDS:BN6539_RS12070:-:linear_amide_C-N_hydrolase:cds2422:-:998:NZ_FLKM01000009.1	5.12089	0.183803	0.180392	1.01891	0.308246	NA
CDS:BN6539_RS21890:-:hypothetical_protein:cds2393:+:266:NZ_FLKM01000009.1	5.19067	0.183574	0.183906	0.998196	0.318184	NA
CDS:BN6539_RS20260:-:hypothetical_protein:cds4032:-:1073:NZ_FLKM01000009.1	956.843	0.18349	0.0828604	2.21444	0.0267982	0.110434
CDS:BN6539_RS19455:-:AraC_family_transcriptional_regulator:cds3886:-:1190:NZ_FLKM01000009.1	362.626	0.183387	0.111041	1.65153	0.0986305	0.261697
CDS:BN6539_RS00790:-:DUF917_domain-containing_protein:cds155:+:1100:NZ_FLKM01000007.1	4437.04	0.183223	0.180388	1.01572	0.309764	0.544148
CDS:BN6539_RS10670:-:YitT_family_protein:cds2146:+:872:NZ_FLKM01000008.1	553.708	0.183165	0.122626	1.49368	0.135259	0.323485
CDS:BN6539_RS03145:-:DNA_helicase_UvrD:cds629:+:2159:NZ_FLKM01000008.1	3023.32	0.183159	0.110084	1.66382	0.0961487	0.257779
CDS:BN6539_RS13520:-:tRNA_N6-threonylcarbamoyladenosine37-N6-methyltransferase_TrmO:cds2710:-:680:NZ_FLKM01000009.1	228.107	0.183079	0.154725	1.18326	0.236708	0.465051
CDS:BN6539_RS17485:-:hypothetical_protein:cds3493:-:797:NZ_FLKM01000009.1	4343.48	0.182822	0.125896	1.45216	0.146456	0.341515
CDS:BN6539_RS05345:-:thiamine_phosphate_synthase:cds1070:+:647:NZ_FLKM01000008.1	81.2465	0.182757	0.165027	1.10744	0.268105	0.502438
CDS:BN6539_RS16945:-:S9_family_peptidase:cds3390:+:2012:NZ_FLKM01000009.1	16.9401	0.182754	0.210538	0.868032	0.385377	NA
CDS:BN6539_RS04185:-:hypothetical_protein:cds838:+:506:NZ_FLKM01000008.1	4.27658	0.182718	0.147109	1.24206	0.214216	NA
CDS:BN6539_RS01830:-:hypothetical_protein:cds362:-:1547:NZ_FLKM01000008.1	16.3786	0.182597	0.212292	0.86012	0.389723	NA
CDS:BN6539_RS07200:-:hypothetical_protein:cds1441:-:518:NZ_FLKM01000008.1	451.025	0.181907	0.115141	1.57986	0.114138	0.28821
CDS:BN6539_RS19945:-:NADH-quinone_oxidoreductase_subunit_NuoE:cds3985:-:509:NZ_FLKM01000009.1	2010.84	0.181774	0.0922838	1.96973	0.0488696	0.164268
CDS:BN6539_RS01030:-:LysR_family_transcriptional_regulator:cds202:-:938:NZ_FLKM01000007.1	190.799	0.18173	0.131401	1.38302	0.166659	0.370282
CDS:BN6539_RS07010:-:hypothetical_protein:cds1402:+:1703:NZ_FLKM01000008.1	24.2764	0.180965	0.21172	0.854739	0.392695	NA
CDS:BN6539_RS08660:-:LytR_family_transcriptional_regulator:cds1738:+:1424:NZ_FLKM01000008.1	2150.85	0.180859	0.0813256	2.22388	0.0261563	0.108922
CDS:BN6539_RS01550:-:energy-coupling_factor_transporter_ATPase:cds307:-:860:NZ_FLKM01000008.1	1171.68	0.180386	0.079408	2.27163	0.0231086	0.0999059
CDS:BN6539_RS12760:-:hypothetical_protein:cds2560:+:640:NZ_FLKM01000009.1	137.236	0.180302	0.156007	1.15573	0.24779	0.479393
CDS:BN6539_RS00690:-:hypothetical_protein:cds135:-:1064:NZ_FLKM01000007.1	205.291	0.180129	0.137934	1.3059	0.191585	0.407473
CDS:BN6539_RS06945:-:low_molecular_weight_phosphotyrosine_protein_phosphatase:cds1389:+:458:NZ_FLKM01000008.1	232.998	0.179913	0.139632	1.28848	0.197578	0.414378
CDS:BN6539_RS12030:-:TetR/AcrR_family_transcriptional_regulator:cds2414:-:548:NZ_FLKM01000009.1	57.8752	0.179735	0.182584	0.984397	0.32492	0.558997
CDS:BN6539_RS11620:-:ABC_transporter_ATP-binding_protein:cds2332:+:995:NZ_FLKM01000009.1	2.11699	0.17962	0.12983	1.3835	0.166513	NA
CDS:BN6539_RS12225:-:NADP-dependent_oxidoreductase:cds2453:+:794:NZ_FLKM01000009.1	6.74678	0.179556	0.17967	0.999366	0.317617	NA
CDS:BN6539_RS05155:-:ATPase_P:cds1032:+:2412:NZ_FLKM01000008.1	4830.31	0.179354	0.0919855	1.94981	0.0511987	0.169716
CDS:BN6539_RS17745:-:amidohydrolase:cds3545:+:1532:NZ_FLKM01000009.1	74.8671	0.179176	0.140479	1.27546	NA	NA
CDS:BN6539_RS11980:-:hypothetical_protein:cds2405:+:1097:NZ_FLKM01000009.1	152.024	0.179119	0.144436	1.24013	0.214927	0.437447
CDS:BN6539_RS09270:-:metal-dependent_transcriptional_regulator:cds1862:+:419:NZ_FLKM01000008.1	2.31392	0.17892	0.115213	1.55295	0.120435	NA
CDS:BN6539_RS13040:-:DNA-binding_response_regulator:cds2616:-:722:NZ_FLKM01000009.1	143.365	0.178734	0.1445	1.23691	0.21612	0.439028
CDS:BN6539_RS16510:-:acetyltransferase:cds3304:+:767:NZ_FLKM01000009.1	927.549	0.178678	0.113962	1.56787	0.116911	0.291508
CDS:BN6539_RS17595:-:sensor_histidine_kinase:cds3515:-:1760:NZ_FLKM01000009.1	329.907	0.17856	0.120957	1.47622	0.139884	0.331557
CDS:BN6539_RS18425:-:sensor_histidine_kinase:cds3682:+:1556:NZ_FLKM01000009.1	2103.83	0.178555	0.160211	1.11449	0.265068	0.498221
CDS:BN6539_RS16860:-:class_I_SAM-dependent_methyltransferase:cds3373:+:743:NZ_FLKM01000009.1	397.221	0.178143	0.120335	1.48039	0.138769	0.329408
CDS:BN6539_RS00530:-:2-hydroxyacyl-CoA_dehydratase:cds103:-:1538:NZ_FLKM01000007.1	1150.02	0.178095	0.0995125	1.78967	0.0735062	0.217499
CDS:BN6539_RS01345:-:50S_ribosomal_protein_L29:cds266:-:203:NZ_FLKM01000008.1	4023.96	0.178088	0.12814	1.38979	0.164594	0.367065
CDS:BN6539_RS21150:-:GntR_family_transcriptional_regulator:cds4210:+:377:NZ_FLKM01000009.1	57.258	0.177987	0.179172	0.993384	0.320523	0.554954
CDS:BN6539_RS02235:-:SrtB_family_sortase:cds445:-:749:NZ_FLKM01000008.1	719.52	0.177649	0.118886	1.49428	0.135101	0.323366
CDS:BN6539_RS19625:-:Zn-dependent_hydrolase:cds3921:-:1250:NZ_FLKM01000009.1	688.154	0.177607	0.0971769	1.82767	0.0675993	0.204997
CDS:BN6539_RS01500:-:glycine/betaine_ABC_transporter_substrate-binding_protein:cds297:-:1535:NZ_FLKM01000008.1	633.267	0.17749	0.114214	1.55401	0.120182	0.296556
CDS:BN6539_RS21590:-:membrane_protein:cds4300:-:596:NZ_FLKM01000009.1	6.25171	0.177342	0.184285	0.962323	0.335887	NA
CDS:BN6539_RS17350:-:NUDIX_hydrolase:cds3465:+:602:NZ_FLKM01000009.1	342.651	0.177217	0.140347	1.2627	0.206695	0.428116
CDS:BN6539_RS00220:-:ECF_transporter_S_component:cds42:-:935:NZ_FLKM01000004.1	181.33	0.176476	0.143803	1.22721	0.219745	0.444398
CDS:BN6539_RS20265:-:DUF4253_domain-containing_protein:cds4033:-:1001:NZ_FLKM01000009.1	728.113	0.176352	0.10203	1.72844	0.0839092	0.236363
CDS:BN6539_RS03245:-:FAD/NADP-binding_oxidoreductase:cds649:-:1709:NZ_FLKM01000008.1	134.658	0.176236	0.165894	1.06234	0.288081	0.520781
CDS:BN6539_RS12685:-:hypothetical_protein:cds2545:+:1382:NZ_FLKM01000009.1	27.2672	0.17613	0.21151	0.832728	0.404998	NA
CDS:BN6539_RS00050:-:DUF2508_domain-containing_protein:cds9:+:245:NZ_FLKM01000004.1	45.7002	0.175905	0.209566	0.839381	0.401256	0.63391
CDS:BN6539_RS01505:-:4Fe-4S-binding_protein:cds298:-:611:NZ_FLKM01000008.1	230.247	0.175756	0.159815	1.09974	0.271444	0.505553
CDS:BN6539_RS16965:-:DUF3021_domain-containing_protein:cds3394:-:449:NZ_FLKM01000009.1	259.766	0.17527	0.151539	1.1566	0.247438	0.479297
CDS:BN6539_RS11670:-:molecular_chaperone_Hsp90:cds2342:+:2783:NZ_FLKM01000009.1	4262.09	0.174787	0.0668115	2.61612	0.00889347	0.0524421
CDS:BN6539_RS20405:-:iron_ABC_transporter_permease:cds4062:+:1028:NZ_FLKM01000009.1	745.411	0.174761	0.0837207	2.08743	0.0368492	0.135657
CDS:BN6539_RS00065:-:DNA_polymerase_III_subunit_gamma/tau:cds12:-:1589:NZ_FLKM01000004.1	2204.69	0.174504	0.0806273	2.16432	0.0304395	0.119527
CDS:BN6539_RS01695:-:hypothetical_protein:cds336:-:1325:NZ_FLKM01000008.1	38.1317	0.174426	0.19191	0.908891	0.363408	NA
CDS:BN6539_RS06980:-:ATP:cobIalamin_adenosyltransferase:cds1396:+:566:NZ_FLKM01000008.1	38.7614	0.174097	0.196581	0.885629	0.375818	NA
CDS:BN6539_RS07625:-:23S_rRNA_adenine2058-N6-methyltransferase_ErmB:cds1528:+:737:NZ_FLKM01000008.1	30340.4	0.173577	0.0785666	2.2093	0.027154	0.11161
CDS:BN6539_RS12875:-:hypothetical_protein:cds2583:+:512:NZ_FLKM01000009.1	244.193	0.173289	0.176653	0.980957	0.326614	0.560087
CDS:BN6539_RS17730:-:hypothetical_protein:cds3542:+:1040:NZ_FLKM01000009.1	47.1569	0.173188	0.137805	1.25676	NA	NA
CDS:BN6539_RS11460:-:hypothetical_protein:cds2300:+:962:NZ_FLKM01000009.1	28.5908	0.173115	0.211076	0.820156	0.412127	NA
CDS:BN6539_RS14035:-:GntR_family_transcriptional_regulator:cds2818:-:752:NZ_FLKM01000009.1	307.637	0.172962	0.121168	1.42746	0.153447	0.350342
CDS:BN6539_RS14675:-:DUF3574_domain-containing_protein:cds2944:+:464:NZ_FLKM01000009.1	9.09701	0.172278	0.188717	0.912888	0.361301	NA
CDS:BN6539_RS17400:-:PucR_family_transcriptional_regulator:cds3476:+:1214:NZ_FLKM01000009.1	1363.27	0.172178	0.100125	1.71964	0.0854981	0.239138
CDS:BN6539_RS12895:-:hypothetical_protein:cds2587:+:473:NZ_FLKM01000009.1	172.909	0.171771	0.194824	0.881675	0.377953	0.611712
CDS:BN6539_RS00485:-:AraC_family_transcriptional_regulator:cds94:-:1616:NZ_FLKM01000007.1	670.497	0.171718	0.0980479	1.75137	0.0798826	0.23
CDS:BN6539_RS05320:-:glutamate_decarboxylase:cds1065:-:1445:NZ_FLKM01000008.1	135.539	0.171462	0.160054	1.07127	0.284046	0.516432
CDS:BN6539_RS16250:-:CYTH_domain-containing_protein:cds3252:+:617:NZ_FLKM01000009.1	1361.6	0.170855	0.0910755	1.87597	0.0606598	0.193755
CDS:BN6539_RS21765:-:hypothetical_protein:cds839:+:195:NZ_FLKM01000008.1	4.62138	0.170783	0.169092	1.01	0.312497	NA
CDS:BN6539_RS17815:-:hypothetical_protein:cds3559:+:854:NZ_FLKM01000009.1	16.1128	0.17055	0.210207	0.811344	0.417168	NA
CDS:BN6539_RS06905:-:hypothetical_protein:cds1381:-:902:NZ_FLKM01000008.1	4.95514	0.170491	0.176534	0.965768	0.33416	NA
CDS:BN6539_RS02165:-:S58_family_peptidase:cds431:-:1025:NZ_FLKM01000008.1	189.273	0.170136	0.136649	1.24506	0.21311	0.436552
CDS:BN6539_RS09510:-:hypothetical_protein:cds1910:+:374:NZ_FLKM01000008.1	6.88009	0.170061	0.17238	0.986546	0.323865	NA
CDS:BN6539_RS04570:-:NUDIX_domain-containing_protein:cds915:+:494:NZ_FLKM01000008.1	192.227	0.170014	0.135508	1.25465	0.209607	0.432733
CDS:BN6539_RS01280:-:type_I_methionyl_aminopeptidase:cds252:-:746:NZ_FLKM01000008.1	8857.17	0.169988	0.126373	1.34513	0.178583	0.387623
CDS:BN6539_RS18685:-:YebC/PmpR_family_DNA-binding_transcriptional_regulator:cds3733:+:728:NZ_FLKM01000009.1	2845.47	0.169275	0.113355	1.49331	0.135355	0.323485
CDS:BN6539_RS06580:-:hypothetical_protein:cds1316:+:569:NZ_FLKM01000008.1	52.1351	0.16919	0.195685	0.864606	0.387255	0.622003
CDS:BN6539_RS19030:-:DUF3990_domain-containing_protein:cds3801:+:248:NZ_FLKM01000009.1	100.241	0.168994	0.170301	0.992326	0.321038	0.554954
CDS:BN6539_RS20755:-:LysR_family_transcriptional_regulator:cds4131:-:866:NZ_FLKM01000009.1	117.949	0.168799	0.154398	1.09327	0.274276	0.5077
CDS:BN6539_RS21820:-:recombinase_family_protein:cds1722:+:331:NZ_FLKM01000008.1	26.7285	0.168594	0.20414	0.82587	0.408878	NA
CDS:BN6539_RS15845:-:TRAP_transporter_small_permease:cds3172:+:545:NZ_FLKM01000009.1	39.8684	0.168539	0.209588	0.804145	0.421313	NA
CDS:BN6539_RS09560:-:phage_tail_tape_measure_protein:cds1919:+:2276:NZ_FLKM01000008.1	18.4182	0.168468	0.207449	0.812091	0.41674	NA
CDS:BN6539_RS01675:-:transcription_termination/antitermination_protein_NusG:cds332:-:575:NZ_FLKM01000008.1	7845.74	0.167974	0.135201	1.2424	0.214089	0.436941
CDS:BN6539_RS01020:-:hypothetical_protein:cds200:-:959:NZ_FLKM01000007.1	430.194	0.167908	0.118463	1.41738	0.15637	0.354462
CDS:BN6539_RS00230:-:energy-coupling_factor_transporter_transmembrane_protein_EcfT:cds44:-:908:NZ_FLKM01000004.1	178.473	0.167774	0.162332	1.03352	0.30136	0.534329
CDS:BN6539_RS03440:-:dihydroxy-acid_dehydratase:cds687:-:1676:NZ_FLKM01000008.1	71.0934	0.167696	0.186698	0.898219	0.369069	0.604754
CDS:BN6539_RS00675:-:ABC_transporter_permease:cds132:-:791:NZ_FLKM01000007.1	60.1898	0.167088	0.194049	0.861062	0.389204	0.623868
CDS:BN6539_RS02885:-:glycyl-radical_enzyme_activating_protein:cds577:-:920:NZ_FLKM01000008.1	26.8771	0.166934	0.208925	0.799015	0.424281	NA
CDS:BN6539_RS03050:-:tRNA_uridine-5-carboxymethylaminomethyl34_synthesis_enzyme_MnmG:cds609:-:1877:NZ_FLKM01000008.1	1267	0.166765	0.145164	1.14881	0.250636	0.481957
CDS:BN6539_RS00620:-:GTP-binding_protein:cds121:-:879:NZ_FLKM01000007.1	92.4648	0.166589	0.18204	0.915123	0.360127	0.595949
CDS:BN6539_RS17360:-:hypothetical_protein:cds3468:-:731:NZ_FLKM01000009.1	485.841	0.1665	0.120585	1.38078	0.167347	0.370856
CDS:BN6539_RS12185:-:AraC_family_transcriptional_regulator:cds2445:+:413:NZ_FLKM01000009.1	78.547	0.16564	0.20648	0.802208	0.422433	0.650772
CDS:BN6539_RS11295:-:hypothetical_protein:cds2267:+:1103:NZ_FLKM01000009.1	8.36626	0.165444	0.198976	0.83148	0.405703	NA
CDS:BN6539_RS20745:-:endopeptidase_La:cds4129:-:2378:NZ_FLKM01000009.1	87.9963	0.165435	0.180288	0.917615	0.35882	0.59503
[truncated: 3,353 more rows]

## Sheet: carnitine-vs-vehicle (Fig S2)
CDS E. timonensis SN18 FLKM00000000.1	baseMean	log2FoldChange	lfcSE	stat	pvalue	padj
[truncated: 4,324 more rows]

[truncated: 2 more sheets: GABA-vs-vehicle (Fig S2), bbu gene cluster (RPKM)]
