# Supplementary material for: Elucidation of an anaerobic pathway for metabolism of l-carnitine–derived γ-butyrobetaine to trimethylamine in human gut bacteria
Source: Proc Natl Acad Sci U S A. 2021 Aug 6;118(32):e2101498118. doi: 10.1073/pnas.2101498118 (PMC8364193; doi:10.1073/pnas.2101498118)
Supplement: Supplementary File [file pnas.2101498118.sd02.xlsx]

## Sheet: Differential Expression Stats
Differential expression of gbb-vs-vehicle (Trial 1 = Fig 1)
CDS E. timonensis SN18 FLKM00000000.1	baseMean	log2FoldChange	lfcSE	stat	pvalue	padj
CDS:BN6539_RS00900:-:enoyl-CoA_hydratase:cds176:-:422:NZ_FLKM01000007.1	4.04397	-0.0228014	0.203192	-0.112216	0.910652	NA
CDS:BN6539_RS05065:-:3-hydroxybutyryl-CoA_dehydrogenase:cds1014:+:848:NZ_FLKM01000008.1	175192	-0.194947	0.0557534	-3.4966	0.000471235	0.00272963
CDS:BN6539_RS08175:-:3-hydroxyacyl-CoA_dehydrogenase:cds1640:+:947:NZ_FLKM01000008.1	14.8287	-0.160683	0.249453	-0.644141	0.519484	NA
CDS:BN6539_RS10785:-:3-hydroxyacyl-CoA_dehydrogenase:cds2169:+:944:NZ_FLKM01000008.1	0.579798	-0.0061354	0.085958	-0.0713767	0.943098	NA
CDS:BN6539_RS13115:-:3-hydroxybutyryl-CoA_dehydrogenase:cds2631:+:857:NZ_FLKM01000009.1	3.5399	0.171059	0.191115	0.895062	0.370754	NA
CDS:BN6539_RS13120:-:crotonase:cds2632:+:779:NZ_FLKM01000009.1	1.73614	-0.094161	0.147466	-0.638529	0.523129	NA
CDS:BN6539_RS13125:-:acyl-CoA_dehydrogenase:cds2633:+:1148:NZ_FLKM01000009.1	2.64552	0.027173	0.170471	0.1594	0.873354	NA
CDS:BN6539_RS14885:-:3-hydroxybutyryl-CoA_dehydrogenase:cds2986:+:938:NZ_FLKM01000009.1	26.6162	0.496162	0.244233	2.03151	0.0422031	0.109526
CDS:BN6539_RS14890:-:3-hydroxybutyrate_dehydrogenase:cds2987:+:761:NZ_FLKM01000009.1	44.6722	0.768455	0.231517	3.31922	0.000902706	0.00472306
CDS:BN6539_RS15770:-:acyl-CoA_dehydrogenase:cds3157:+:1139:NZ_FLKM01000009.1	223.088	-0.385211	0.129347	-2.97813	0.00290013	0.0128799
CDS:BN6539_RS15790:-:3-hydroxyacyl-CoA_dehydrogenase:cds3161:+:857:NZ_FLKM01000009.1	157.358	-0.143067	0.154037	-0.928782	0.353002	0.518296
CDS:BN6539_RS15815:-:3-hydroxyacyl-ACP_dehydratase_FabZ:cds3166:+:440:NZ_FLKM01000009.1	94.8887	-0.524287	0.187153	-2.80138	0.0050884	0.0207709
CDS:BN6539_RS18475:-:crotonase:cds3692:-:776:NZ_FLKM01000009.1	18610	-0.25325	0.0575003	-4.40433	1.06e-05	0.000100079

## Sheet: RPKM Expression
Gene Expression (three biological replicates)	Etimo-vehicle (Trial 1)		Etimo+gbb (Trail 1)		Etimo-vehicle (Trail 2)		Etimo+gbb (Trial 2)		Etimo+car (Trial 2)		Etimo+GABA (Trial 2)
CDS E. timonensis SN18 FLKM00000000.1	RPKM mean	stdev	RPKM mean	stdev	RPKM mean	stdev	RPKM mean	stdev	RPKM mean	stdev	RPKM mean	stdev
CDS:BN6539_RS00900:-:enoyl-CoA_hydratase:cds176:-:422:NZ_FLKM01000007.1	0.000918319	0.000550488	0.000768476	0.000428957	0.000417397	0.000134256	0.000686098	9.0266e-05	0.000494361	0.000496758	0.000141631	0.000122792
CDS:BN6539_RS05065:-:3-hydroxybutyryl-CoA_dehydrogenase:cds1014:+:848:NZ_FLKM01000008.1	20.29	0.444426	16.2028	0.749328	22.3464	2.20905	16.6169	0.535784	18.6364	0.955923	22.0653	1.64139
CDS:BN6539_RS08175:-:3-hydroxyacyl-CoA_dehydrogenase:cds1640:+:947:NZ_FLKM01000008.1	0.00162481	0.000670847	0.00114288	0.000640568	0.0018872	0.000433808	0.00207142	0.000342508	0.00199683	0.00172144	0.00214674	0.000549966
CDS:BN6539_RS10785:-:3-hydroxyacyl-CoA_dehydrogenase:cds2169:+:944:NZ_FLKM01000008.1	6.06703e-05	0.000105084	5.03547e-05	8.72168e-05	0.000175359	0.000210019	3.01966e-05	5.2302e-05	0.000291825	0.000505456	6.50327e-05	0.00011264
CDS:BN6539_RS13115:-:3-hydroxybutyryl-CoA_dehydrogenase:cds2631:+:857:NZ_FLKM01000009.1	0.000248939	0.000313827	0.000473085	7.60367e-05	0.000206862	0.000198515	0.000569371	0.000241466	0.0001749	0.000181106	0.000587969	0.000148135
CDS:BN6539_RS13120:-:crotonase:cds2632:+:779:NZ_FLKM01000009.1	0.000273865	0.000345249	0.00012945	7.25594e-05	0.00017202	0.00018691	0.0023341	0.00370324	0.000119598	0.000207149	0.000298567	0.000517133
CDS:BN6539_RS13125:-:acyl-CoA_dehydrogenase:cds2633:+:1148:NZ_FLKM01000009.1	0.000194977	0.000168995	0.000212061	0.000197806	0.00025292	0.000304541	0.000367976	0.000413467	0.000200453	0.000183437	0.000427277	0.000274045
CDS:BN6539_RS14885:-:3-hydroxybutyryl-CoA_dehydrogenase:cds2986:+:938:NZ_FLKM01000009.1	0.0019094	0.000620922	0.00302961	0.000461763	0.0467925	0.00180301	0.0382971	0.00384893	0.0459083	0.00064916	0.0451402	0.00180003
CDS:BN6539_RS14890:-:3-hydroxybutyrate_dehydrogenase:cds2987:+:761:NZ_FLKM01000009.1	0.00342402	0.000650373	0.00675738	0.00209123	0.0795869	0.00419279	0.0631919	0.00798218	0.0770834	0.0101782	0.0818522	0.0084286
CDS:BN6539_RS15770:-:acyl-CoA_dehydrogenase:cds3157:+:1139:NZ_FLKM01000009.1	0.0205889	0.000884404	0.0141273	0.000677876	0.0143561	0.00215503	0.011799	0.00120577	0.0143714	0.00135143	0.0164262	0.00258977
CDS:BN6539_RS15790:-:3-hydroxyacyl-CoA_dehydrogenase:cds3161:+:857:NZ_FLKM01000009.1	0.0178156	0.00271552	0.0146166	0.000958744	0.0121589	0.00359448	0.00897709	0.000912734	0.0110651	0.00448875	0.0142018	0.0037365
CDS:BN6539_RS15815:-:3-hydroxyacyl-ACP_dehydratase_FabZ:cds3166:+:440:NZ_FLKM01000009.1	0.0240695	0.00606056	0.0143429	0.00101337	0.015328	0.000980048	0.0108531	0.000943704	0.0142334	0.00261878	0.0159704	0.00323679
CDS:BN6539_RS18475:-:crotonase:cds3692:-:776:NZ_FLKM01000009.1	2.40028	0.0303552	1.83961	0.0921498	2.84414	0.205344	2.03147	0.0857301	2.42671	0.165019	2.66015	0.23544
