# Supplementary material for: Elucidation of an anaerobic pathway for metabolism of l-carnitine–derived γ-butyrobetaine to trimethylamine in human gut bacteria
Source: Proc Natl Acad Sci U S A. 2021 Aug 6;118(32):e2101498118. doi: 10.1073/pnas.2101498118 (PMC8364193; doi:10.1073/pnas.2101498118)
Supplement: Supplementary File [file pnas.2101498118.sd03.xlsx]

## Sheet: Studies
Project	Human Body Site	Genome Type	Number of Genomes	Reference
Human Microbiome Project 1 Reference Genomes	body-wide	whole genome sequences	514	Human Microbiome Project, Structure, function and diversity of the healthy human microbiome. Nature 486, 207-214 (2012).
Culturable Genome Reference (PRJNA484748)	stool	whole genome sequences	1520	Y. Zou, et al., 1,520 reference genomes from cultivated human gut bacteria enable functional microbiome analyses. Nat Biotechnol 37, 179-185 (2019).
BIO-ML (PRJNA544527)	stool	whole genome sequences	3632	M. Poyet, et al., A library of human gut bacterial isolates paired with longitudinal multiomics data enables mechanistic microbiome research. Nat Med 25, 1442-1452 (2019).
PRJEB10915	stool	whole genome sequences	239	H. P. Browne, et al., Culturing of 'unculturable' human microbiota reveals novel taxa and extensive sporulation. Nature 533, 543-546 (2016).
Human GI Bacteria Culture Collection (PRJEB23845)	stool	whole genome sequences	545	S. C. Forster, et al., A human gut bacterial genome and culture collection for improved metagenomic analyses. Nat Biotechnol 37, 186-192 (2019).
PRJEB31003	stool	metagenome-assembled genomes	60664	S. Nayfach, et al., New insights from uncultivated genomes of the global human gut microbiome. Nature 568, 505-510 (2019).
PRJEB26432	stool	metagenome-assembled genomes	92143	A. Almeida, et al., A new genomic blueprint of the human gut microbiota. Nature 568, 499-504 (2019).
Pasolli et al	body-wide	metagenome-assembled genomes	154723	E. Pasolli, et al., Extensive unexplored human microbiome diversity revealed by over 150,000 genomes from metagenomes spanning age, geography, and lifestyle. Cell 176, 649-662 e620 (2019).

## Sheet: PRJEB26432 MAGs
PRJEB26432
MAG Accession	Study	Study Title	Health state	Age group	Location	Run Accession	Read count	Sample Accession	MAG Alias	Scientific Classification	Completeness Score	Contamination Score	MAG Contig Hit
ERZ835098	SRP066053	Gut microbiome diversity among the Cheyenne & Arapaho of Oklahoma	Diseased (T2D)	Adult	North America	SRR2912801	61659748	SAMEA5477813	MAG-GUT5814	uncultured Clostridiales bacterium	0.7906	1.90 %	NODE_3787_length_6351_cov_4.481258
ERZ843719	SRP100446	Novel gut-microbiota based metagenomic signature for advanced fibrosis in nonalcoholic fatty liver disease	Diseased (NAFLD)	NA	North America	SRR5275479	43125770	SAMEA5427522	MAG-GUT11285	uncultured Clostridiales bacterium	88.3 %	2.74 %	NODE_1597_length_12045_cov_5.462052
ERZ843786	SRP100446	Novel gut-microbiota based metagenomic signature for advanced fibrosis in nonalcoholic fatty liver disease	Diseased (NAFLD)	NA	North America	SRR5275484	34584052	SAMEA5427589	MAG-GUT11352	uncultured Clostridiales bacterium	88.51 %	6.14 %	NODE_1896_length_12594_cov_7.284552
ERZ848481	SRP080787	Mongolian Metagenome	Healthy	Adult	Asia	SRR3992956	43599100	SAMEA5434328	MAG-GUT15998	uncultured Clostridiales bacterium	92.6 %	3.49 %	NODE_1947_length_9694_cov_16.029323
ERZ848656	SRP080787	Mongolian Metagenome	Healthy	Adult	Asia	SRR3992970	41504748	SAMEA5434503	MAG-GUT16173	uncultured Clostridiales bacterium	73.27 %	4.08 %	NODE_8013_length_4306_cov_7.576259
ERZ848673	SRP080787	Mongolian Metagenome	Healthy	Adult	Asia	SRR3992971	62024590	SAMEA5434520	MAG-GUT16190	uncultured Clostridiales bacterium	96.48 %	3.02 %	NODE_2247_length_10202_cov_6.241877
ERZ848869	SRP080787	Mongolian Metagenome	Healthy	Adult	Asia	SRR3992988	44247666	SAMEA5434712	MAG-GUT16382	uncultured Clostridiales bacterium	84.23 %	2.68 %	NODE_3968_length_6299_cov_11.795725
ERZ848904	SRP080787	Mongolian Metagenome	Healthy	Adult	Asia	SRR3992990	67393674	SAMEA5434746	MAG-GUT16416	uncultured Clostridiales bacterium	89.66 %	7.37 %	NODE_2149_length_8184_cov_34.752806
ERZ848928	SRP080787	Mongolian Metagenome	Healthy	Adult	Asia	SRR3992992	32956896	SAMEA5434770	MAG-GUT16440	uncultured Clostridiales bacterium	97.93 %	2.68 %	NODE_3867_length_8121_cov_5.778717
ERZ849363	SRP080787	Mongolian Metagenome	Healthy	Adult	Asia	SRR3993030	75342254	SAMEA5435206	MAG-GUT16875	uncultured Clostridiales bacterium	89.68 %	6.17 %	NODE_4071_length_10898_cov_13.165512
ERZ862223	ERP012177	Metagenomic analysis of fecal microbiome as a tool towards targeted non-invasive biomarkers for colorectal cancer	Diseased (CRC)	NA	Asia	ERR1018312	63339956	SAMEA5440689	MAG-GUT22351	uncultured Clostridiales bacterium	85.49 %	4.35 %	NODE_1335_length_22257_cov_3.294838
ERZ871980	ERP013563	Gut microbiome-dependent stratification of patients for anti-diabetic treatment	Diseased (T2D)	Adult	Asia	ERR1190900	123235084	SAMEA5459255	MAG-GUT31863	uncultured Clostridiales bacterium	71.53 %	3.83 %	NODE_2981_length_18511_cov_2.969928
ERZ872217	ERP013563	Gut microbiome-dependent stratification of patients for anti-diabetic treatment	Diseased (T2D)	Adult	Asia	ERR1190910	50044138	SAMEA5460625	MAG-GUT32100	uncultured Clostridiales bacterium	96.64 %	1.01 %	NODE_2362_length_11303_cov_5.806543
ERZ968702	ERP002061	MetaHIT-MGS A method for identifying metagenomic species and variable genetic elements by exhaustive co-abundance binning	Healthy	Adult	Europe	ERR209778	31483202	SAMEA5499768	MAG-GUT72726	uncultured Clostridiales bacterium	93.26 %	3.55 %	NODE_1011_length_11056_cov_2.358876
ERZ968708	ERP002061	MetaHIT-MGS A method for identifying metagenomic species and variable genetic elements by exhaustive co-abundance binning	Healthy	Adult	Europe	ERR209779	9500556	SAMEA5499774	MAG-GUT72732	uncultured Clostridiales bacterium	72.09 %	2.07 %	NODE_2683_length_2283_cov_0.955566
ERZ978131	SRP091570	Human gut microbiome with bacterial pathogen challenge	NA	NA	North America	SRR4481813	83792456	SAMEA5511379	MAG-GUT81822	uncultured Clostridiales bacterium	84.0 %	2.84 %	NODE_6815_length_5399_cov_2.812874
ERZ978534	SRP091570	Human gut microbiome with bacterial pathogen challenge	Diseased (Infection)	NA	North America	SRR4783461	123970712	SAMEA5511778	MAG-GUT82220	uncultured Clostridiales bacterium	93.44 %	0.0746	NODE_759_length_50883_cov_6.690686

## Sheet: Pasolli et al MAGs
Pasolli et al.
MAG Contig Hit	Publication PMID	Body Site	Age (years)	Age Category	Westernized	Country	# Reads	# Bases	Median Read Length	Study	Sample Name	Genome Size	N50	# Contigs	Completeness	Contamination	Level of estimated taxonomy	Estimated taxonomy
YuJ_2015__SZAXPI017595-169__bin.38	26408641	Stool	NA	Senior	Yes	CHN	63339956	6222135039	100	YuJ_2015	SZAXPI017595-169	4008713	10715	516	90.2187	3.07329	Genus	k__Bacteria|p__Firmicutes|c__Clostridia|o__Clostridiales|f__Lachnospiraceae|g__Lachnospiraceae_unclassified
CM_periimplantitis__SP_264SPI_T016__bin.11	Unpublished	Oral cavity (subgingival plaque)	NA	Adult	Yes	ITA	17371860	1725349588	100	CM_periimplantitis	SP_264SPI_T016	1005945	3089	345	55.9663	1.41844	Family	k__Bacteria|p__Firmicutes|c__Clostridia|o__Clostridiales|f__Clostridiales_Family_XIII_Incertae_Sedis
CM_periimplantitis__SP_305SPI_T016__bin.13	Unpublished	Oral cavity (subgingival plaque)	NA	Adult	Yes	ITA	41136253	4063959372	100	CM_periimplantitis	SP_305SPI_T016	1737712	32338	95	95.3901	1.41844	Species	k__Bacteria|p__Firmicutes|c__Clostridia|o__Clostridiales|f__Clostridiales_Family_XIII_Incertae_Sedis|g__Clostridiales_Family_XIII_Incertae_Sedis_unclassified|s__Eubacterium_nodatum
NielsenHB_2014__V1_UC16_0__bin.24	24997787	Stool	25	Adult	Yes	ESP	43997981	2944073899	69	NielsenHB_2014	V1_UC16_0	4665652	27548	312	98.227	3.19149	Genus	k__Bacteria|p__Firmicutes|c__Clostridia|o__Clostridiales|f__Lachnospiraceae|g__Lachnospiraceae_unclassified
Bengtsson-PalmeJ_2015__TRAVELRES21__bin.29	26259788	Stool	24	Adult	Yes	SWE	182408648	17726349305	101	Bengtsson-PalmeJ_2015	TRAVELRES21	2604862	40799	91	97.2616	0.949367	Family	k__Bacteria|p__Firmicutes|c__Clostridia|o__Clostridiales|f__Clostridiaceae
FengQ_2015__SID31328__bin.28	25758642	Stool	63	Adult	Yes	AUT	59048476	5476469636	95	FengQ_2015	SID31328	1815328	4076	501	52.7113	2.55183	Family	k__Bacteria|p__Firmicutes|c__Clostridia|o__Clostridiales|f__Clostridiaceae
LiuW_2016__SRR3992978__bin.27	27708392	Stool	NA	Adult	Yes	MNG	63939470	9027440026	150	LiuW_2016	SRR3992978	1922113	4813	464	81.5436	1.23043	Family	k__Bacteria|p__Firmicutes|c__Clostridia|o__Clostridiales|f__Clostridiales_unclassified
NielsenHB_2014__V1_CD25_4__bin.54	24997787	Stool	41	Adult	Yes	ESP	120510670	9707902920	86	NielsenHB_2014	V1_CD25_4	954515	3541	291	54.1223	0	Family	k__Bacteria|p__Firmicutes|c__Clostridia|o__Clostridiales|f__Clostridiaceae
LoombaR_2017__SID0009_rhg__bin.2	28467925	Stool	NA	Adult	Yes	USA	43125770	5390721250	125	LoombaR_2017	SID0009_rhg	3972071	9589	564	90.8983	3.21365	Genus	k__Bacteria|p__Firmicutes|c__Clostridia|o__Clostridiales|f__Lachnospiraceae|g__Lachnospiraceae_unclassified
LiuW_2016__SRR3993059__bin.6	27708392	Stool	NA	Adult	No	MNG	78443610	11455645452	150	LiuW_2016	SRR3993059	1040318	2961	373	50.5688	0	Genus	k__Bacteria|p__Firmicutes|c__Clostridia|o__Clostridiales|f__Clostridiaceae|g__Butyricicoccus
HeQ_2017__SZAXPI029499-101__bin.40	28655159	Stool	NA	Adult	Yes	CHN	48948244	4788954109	100	HeQ_2017	SZAXPI029499-101	4720347	4552	1164	60.1848	3.29114	Species	k__Bacteria|p__Firmicutes|c__Clostridia|o__Clostridiales|f__Clostridiaceae|g__Hungatella|s__Hungatella_hathewayi
LiJ_2014__V1.CD3-0-PN__bin.44	24997786	Stool	NA	Adult	Yes	ESP	76030861	6194247971	87	LiJ_2014	V1.CD3-0-PN	1166296	3710	341	57.6328	0	Family	k__Bacteria|p__Firmicutes|c__Clostridia|o__Clostridiales|f__Clostridiaceae
BritoIL_2016__W1.9.SA__bin.3	27409808	Stool; Oral cavity	9	Child	No	FJI	15416686	1557085286	101	BritoIL_2016	W1.9.SA	1709795	3193	583	75.8339	0.968248	Species	k__Bacteria|p__Bacteroidetes|c__Bacteroidia|o__Bacteroidales|f__Prevotellaceae|g__Prevotella|s__Prevotella_intermedia
LiJ_2014__O2.UC6-2__bin.59	24997786	Stool	NA	Adult	Yes	ESP	62622654	5121828916	84	LiJ_2014	O2.UC6-2	2133886	13034	227	90.7801	0.0443262	Family	k__Bacteria|p__Firmicutes|c__Firmicutes_unclassified|o__Firmicutes_unclassified|f__Firmicutes_unclassified
