# Supplementary material for: Elucidation of an anaerobic pathway for metabolism of l-carnitine–derived γ-butyrobetaine to trimethylamine in human gut bacteria
Source: Proc Natl Acad Sci U S A. 2021 Aug 6;118(32):e2101498118. doi: 10.1073/pnas.2101498118 (PMC8364193; doi:10.1073/pnas.2101498118)
Supplement: Supplementary File [file pnas.2101498118.sd04.xlsx]

## Sheet: MGX studies
Study	Number of Stool Samples	Geographic Location	Disease Status	Samples with Paired Metatranscriptomics	Samples with Paired Metabolomics	Reference
500-FG	471	Netherlands	Healthy	-	-	M. Schirmer, et al., Linking the Human Gut Microbiome to Inflammatory Cytokine Production Capacity. Cell 167, 1125-1136 e1128 (2016).
BIO-ML	563	USA	Healthy	-	80	M. Poyet, et al., A library of human gut bacterial isolates paired with longitudinal multiomics data enables mechanistic microbiome research. Nat Med 25, 1442-1452 (2019).
CVD	385	China	Health/CVD	-	-	Z. Jie, et al., The gut microbiome in atherosclerotic cardiovascular disease. Nat Commun 8, 845 (2017).
Ethiopia	50	Ethiopia	Healthy	-	-	E. Pasolli, et al., Extensive unexplored human microbiome diversity revealed by over 150,000 genomes from metagenomes spanning age, geography, and lifestyle. Cell 176, 649-662 e620 (2019).
HMP1	96	USA	Healthy	-	-	Human Microbiome Project, Structure, function and diversity of the healthy human microbiome. Nature 486, 207-214 (2012).
HMP2	1138	USA	Healthy/IBD	762	305	J. Lloyd-Price, et al., Multi-omics of the gut microbial ecosystem in inflammatory bowel diseases. Nature 569, 655-662 (2019).
iHMP	300	USA	Healthy/IBD	78	-	M. Schirmer, et al., Dynamics of metatranscription in the inflammatory bowel disease gut microbiome. Nat Microbiol 3, 337-346 (2018).
LLD	1135	Netherlands	Healthy	-	-	A. Zhernakova, et al., Population-based metagenomics analysis reveals markers for gut microbiome composition and diversity. Science 352, 565-569 (2016).
MAHERY	112	Madagascar	Healthy	-	-	E. Pasolli, et al., Extensive unexplored human microbiome diversity revealed by over 150,000 genomes from metagenomes spanning age, geography, and lifestyle. Cell 176, 649-662 e620 (2019).
MLVS	913	USA	Healthy	378	-	R. S. Mehta, et al., Stability of the human faecal microbiome in a cohort of adult men. Nat Microbiol 3, 347-355 (2018). G. S. Abu-Ali, et al., Metatranscriptome of human faecal microbial communities in a cohort of adult men. Nat Microbiol 3, 356-366 (2018).
PRISM	220	USA/Netherlands	Healthy/IBD	-	155	E. A. Franzosa, et al., Gut microbiome structure and metabolic activity in inflammatory bowel disease. Nat Microbiol 4, 293-305 (2019).
T2D	370	China	Healthy/T2D	-	-	J. Qin, et al., A metagenome-wide association study of gut microbiota in type 2 diabetes. Nature 490, 55-60 (2012).
