# Supplementary material for: Elucidation of an anaerobic pathway for metabolism of l-carnitine–derived γ-butyrobetaine to trimethylamine in human gut bacteria
Source: Proc Natl Acad Sci U S A. 2021 Aug 6;118(32):e2101498118. doi: 10.1073/pnas.2101498118 (PMC8364193; doi:10.1073/pnas.2101498118)
Supplement: Supplementary File [file pnas.2101498118.sd05.xlsx]

## Sheet: bbu plasmids
Gene Insert	NCBI Gene ID FLKM00000008.1	genome region (nucleotides)	Vector	Insert F Primer (underline indicates region of overlap with vector)	Insert R Primer (reverse complement) (underline indicates region of overlap with vector)	Insert Annealing Temp (°C)	Vector F Primer	Vector R primer	Vector Annealing Temp (°C)
bbuA	BN6539_RS08385	1547664-1548845	pET28a(+)	5'-CCTGGTGCCGCGCGGCAGCCATATGGATTTTAAACTAAGCAAGGAG-3'	5'-GGATCTCAGTGGTGGTGGTGGTGGTGCTCGAGTTATTTTTCGTAATCCCATCCAG-3'	53-72	CACTCGAGCACCACCACCACC	ATGGCTGCCGCGCGGCAC	70
bbuB	BN6539_RS08390	1549117-1550295	pET28a(+)	5'-CCTGGTGCCGCGCGGCAGCCATATGTTACCTTTAGAAGGAATAAGAATTC-3'	5'-GGATCTCAGTGGTGGTGGTGGTGGTGCTCGAGCTAGATGACACCTTGTTGTTGC-3'	53-72	CACTCGAGCACCACCACCACC	ATGGCTGCCGCGCGGCAC	70
bbuC	BN6539_RS08395	1550311-1551513	pET28a(+)	5'-CCTGGTGCCGCGCGGCAGCCATATGAAAAAGAGACCTCTCGAAG-3'	5'-GGATCTCAGTGGTGGTGGTGGTGGTGCTCGAGTTAAACAGATTGATAAATTGCGC-3'	53-72	CACTCGAGCACCACCACCACC	ATGGCTGCCGCGCGGCAC	70
bbuB	BN6539_RS08390	1549117-1550295	pPR-IBA1	5'-TTAAGAAGGAGATATACAAATGTTACCTTTAGAAGGAATAAGAATTC-3'	5'-AGCGCTGAGACCATGGTCGATGACACCTTGTTGTTGCAG-3'	61	GACCATGGTCTCAGCGCTTG	TTGTATATCTCCTTCTTAAAGTTAAACAAAATTATTTCTAGAGG	66
groEL-ES	BN6539_RS07510 BN6539_RS07515	1332292-1334239	pACYC-Duet1	5'-TATAAGAAGGAGATATACATATGAGTTTTGGAATCAAGCCAC-3'	5'-GTTTCTTTACCAGACTCGAGTTACATCATGCCGCCCATGC-3'	62.5	CTCGAGTCTGGTAAAGAAACC	ATGTATATCTCCTTCTTATACTTAACTAATATAC	60
bbuAB	BN6539_RS08385 BN6539_RS08390	1547664-1550295	pET-proD	5'-AGAAAGAGGAGAAATACTAGATGGATTTTAAACTAAGCAAGGAG-3'	5'-TTGTTAGCAGCCGGATCTCACTAGATGACACCTTGTTGTTG-3'	60	TGAGATCCGGCTGCTAAC	CTAGTATTTCTCCTCTTTCTCTAGTAAAAG	62
bbuCD	BN6539_RS08395 BN6539_RS08400	1550311-1551916	pET-proD	5'-AGAAAGAGGAGAAATACTAGATGAAAAAGAGACCTCTCGAAG-3'	5'-TTGTTAGCAGCCGGATCTCATTACTTTATCTCTTGCTCACTCTTTC-3'	61	TGAGATCCGGCTGCTAAC	CTAGTATTTCTCCTCTTTCTCTAGTAAAAG	62
bbuABC	BN6539_RS08385 BN6539_RS08390 BN6539_RS08395	1547664-1551513	pET-proD	5'-AGAAAGAGGAGAAATACTAGATGGATTTTAAACTAAGCAAGGAG-3'	5'-TTGTTAGCAGCCGGATCTCATTAAACAGATTGATAAATTGCGC-3'	60	TGAGATCCGGCTGCTAAC	CTAGTATTTCTCCTCTTTCTCTAGTAAAAG	62
bbuAB	BN6539_RS08385 BN6539_RS08390	1547664-1550295	pET28a(+)	5'-TGGTGCCGCGCGGCAGCCATATGGATTTTAAACTAAGCAAGGAG-3'	5'-GTGGTGGTGGTGCTCGAGTGCTAGATGACACCTTGTTGTTG-3'	60	CACTCGAGCACCACCACCACC	ATGGCTGCCGCGCGGCAC	70
bbuABC	BN6539_RS08385 BN6539_RS08390 BN6539_RS08395	1547664-1551513	pET28a(+)	5'-TGGTGCCGCGCGGCAGCCATATGGATTTTAAACTAAGCAAGGAG-3'	5'-GTGGTGGTGGTGCTCGAGTGTTAAACAGATTGATAAATTGCGC-3'	60	CACTCGAGCACCACCACCACC	ATGGCTGCCGCGCGGCAC	70

## Sheet: pET-proD vector
proD promoter GBlock sequence
gacaggagcacgatcattctagagcacagctaacaccacgtcgtccctatctgctgccctaggtctatgagtggttgctggataactttacgggcatgcataaggctcgTATAATAtattcagggagaccacaacggtttccctctacaaataattttgtttaacttttactagagaaagaggagaaaTACTAGTggatccgaattcgagctccg
pET28a(+) digestion sites
FspI-BamHI
