# Supplementary material for: Elucidation of an anaerobic pathway for metabolism of l-carnitine–derived γ-butyrobetaine to trimethylamine in human gut bacteria
Source: Proc Natl Acad Sci U S A. 2021 Aug 6;118(32):e2101498118. doi: 10.1073/pnas.2101498118 (PMC8364193; doi:10.1073/pnas.2101498118)
Supplement: Supplementary File [file pnas.2101498118.sd06.txt]

>|Etimo_ACAD|A0A415DZ15
MDFKLSKEHRALQVKAKEFTEQVLFPYEMECEENNGITPETHKYITQQVMDWGFNATNHS
KEHGGQGMTLFEQALCSEQFGMSTGAIWDAIPQPSFPMKFGTQEQIEEYLIPSNQCKRRD
AYAITEADAGSDPTQCQTTAVKCDGGYKINGEKWYVTVGNVADFLLVHTHIDGDPEKATV
FFVEKDAPGVSVKRTPEFTHHFAFKHPEFTFTDVIVDESKILKGIGEGFNMTKDWFVEAR
LGIAARCVGGAERVLNVANDWAAERIQGGRPIREYQVIEHMIADMTMEIMAAKSLLYRVC
WEISDPDMDRKLKHARASAIKLWCSEMVNHVTDKGVQILGGRGYMRENPVERLWRDQRVD
RIWEGTSEIQRNVIGGQIKKRGVELYTGWDYEK
>|Loom_ACAD|
MDFKLSKEHRALQVKAKEFTEQVLFPYEMECEENNGITPETHKYITQQVMDWGFNATNHS
KEHGGQGMTLFEQALCSEQFGMSTGAIWDAIPQPSFPMKFGTQEQIEEYLIPSNQCKRRD
AYAITEADAGSDPTQCQTTAVKCDGGYKINGEKWYVTVGNVADFLLVHTHIDGDPEKATV
FFVQKDAPGVSVKRTPEFTHHFAFKHPEFTFTDVIVDESKILKGIGEGFNMTKDWFVEAR
LGIAARCVGGAERVLNVANDWAAERIQGGRPIREYQVIEHMIADMTMEIMAAKSLLYRVC
WEISDPDMDRKLKHARASAIKLWCSEMVNHVTDKGVQILGGRGYMRENPVERLWRDQRVD
RIWEGTSEIQRNVIGGQIKKRGVELYTGWDYEK
>|ERZ843719_MAG-GUT11285_ACAD|
MDFKLSKEHRALQVKAKEFTEQVLFPYEMECEENNGITPETHKYITQQVMDWGFNATNHS
KEHGGQGMTLFEQALCSEQFGMSTGAIWDAIPQPSFPMKFGTQEQIEEYLIPSNQCKRRD
AYAITEADAGSDPTQCQTTAVKCDGGYKINGEKWYVTVGNVADFLLVHTHIDGDPEKATL
FFVQKDAPGVSVKRTPEFTHHFAFKHPEFTFTDVIVDESKILKGIGEGFNMTKDWFVEAR
LGIAARCVGGAERVLNVANDWAAERIQGGRPIREYQVIEHMIADMTMEIMAAKSLLYRVC
WEISDPDMDRKLKHARASAIKLWCSEMVNHVTDKGVQILGGRGYMRENPVERLWRDQRVD
RIWEGTSEIQRNVIGGQIKKRGVELYTGWDYEK
>|Ebact_ACAD|A0A1C6KWI3
MDFKLSKEHRALQVKAKEFTEQVLFPYEMECEENNGITPETHKYITQQVMDWGFNATNHS
KEHGGQGMTLFEQALCSEQFGMSTGAIWDAIPQPSFPMKFGTQEQIEEYLIPSNQCKRRD
AYAITEADAGSDPTQCQTTAVKCDGGYKINGEKWYVTVGNVADFLLVHAHIDGDPDKATV
FFVEKDAPGVSVKRTPEFTHHFAFKHPEFTFTDVIVDESKILKGIGEGFNMTKDWFVEAR
LGIAARCVGGAERVLNVANDWAAERVMGGRPIREYQVIEHMIADMTMEIMAAKSLLYRVC
WEISDPDMDRKLKHARASAIKLWCSEMVNHVTDKGVQILGGRGYMRENPVERLWRDQRVD
RIWEGTSEIQRNVIGGQIKKRGVELYTGWDYEK
>|ERZ968702_MAG-GUT72726_ACAD|
MDFKLSKEHRALQVKAKEFTEQVLFPYEMECEENNGITPETHKYITQQVMDWGFNATNHS
KEHGGQGMTLFEQALCSEQFGMSTGAIWDAIPQPSFPMKFGTQEQIEEYLIPANQCKRRD
AYAITEADAGSDPTQCQTTAVKCDGGYKINGEKWYVTVGNVADFLLVHAHIDGDPEKATV
FFVEKDAPGVSVKRTPEFTHHFAFKHPEFTFTDVIVDESKILKGIGEGFNMTKDWFVEAR
LGIAARCVGGAERVLNVANDWAKDRVMGGRPIREYQVIEHMIADMTMEIMAAKSLLYRVC
WEISDPDMDRKLKHARASAIKLWCSEMVNHVTDKGVQILGGRGYMRENPVERLWRDQRVD
RIWEGTSEIQRNVIGGQIKKRGVELYTGWDYEK
>|IMar6_ACAD|
MDFTLSKEHRALQEKAREFTEQVLFPYEMECEENNGISPETHKYINDQVMKWGFNATNHS
KEHGGTGYTLFEQALISEQLGMSTGAIWDAVPQPSFPMKFGTKEQIEEYLIPTCQCKRRD
AYAITEADAGSDPTQCQTTAVKCDGGYKINGEKWYVTVGNIADYLLVHTHLDGDPDKATV
FFVEKDTPGVSIKRTPEFTHHFAFKHPEFTFDNVVVDESKILKGIGEGFNMTKDWFVEAR
LGIAARCVGGAERVLKVANEWAAERVQGGRIIRDYQVIEHMLVDMTMDIMAAKSLLYRVC
WEISG-DMDRKLKHARASAIKLWCSEMVNRVTDKGVQILGGRGYMRENPVERLWRDQRVD
RIWEGTSEIQRNVIGGQIKKRGIELYTGWAYEE
>|IMar4_ACAD|A0A1C6ENW2
MDFKLSKEHRALQEKAREFTEQVLFPYEMEVEENNGLSPESHKYINGQVMEWGFNATNHS
KEHGGTGYTLFEQALISEQLGMSTGAIWDAVPQPSFPMKFGTKEQIEEYLIPTCQCKRRD
AYAITEADAGSDPTMCQTTAVKCDGGYKINGEKWYVTVGNIADYLLVHTHIDGDPNKATV
FFVEKDTPGVSIKRTPEFTHHFAFKHPEFLFEDVVVDESKILKGIGEGFNMTKDWFVEAR
LGIAARCVGGAERVLKEANDFAANRVQGDRVIRDYQVIEHMLVDMTMDIMAAKSLLYRVC
WEISG-DMDRKLKHARASAIKLWCSEMVNRVTDKGVQILGGRGYMRENAVERLWRDQRVD
RIWEGTSEIQRNVIGGQIKKRGIELYTGWAYEE
>|ERZ871980_MAG-GUT31863_ACAD|
MDFTLSKEHRALQEKAREFTEQVLFPYEMEVEENNGLSPESHKYINGQVMEWGFNATNHS
KEHGGTGYTLFEQALISEQLGMSTGAIWDAVPQPSFPMKFGTKEQIEEYLIPTCQCKRRD
AYAITEADAGSDPTMCQTTAVKCDGGYKINGEKWYVTVGNIADYLLVHTHIDGDPNKATV
FFVEKDTPGVSVKRTPEFTHHFAFKHPEFLFEDVVVDESAILKGIGEGFNMTKDWFVEAR
LGIAARCVGGAERVLKEANDWAATRVQGDRVIREYQVIEHMLVDMTMDIMAAKSLLYRVC
WEISG-DMDRKLKHARASAIKLWCSEMVNRVTDKGVQILGGRGYMRENAIERLWRDQRVD
RIWEGTSEIQRNVIGGQIKKRGIELYTGWAYEE
>|Ades_ACAD|
MDFKLSKEHRALQEKAREFTEQVLFPYEMECEENNGISPETHKYITEQVMKWGFNATNHS
KEHGGAGLTLFEQALVSEQLGMSTGAIWDAVPQPSFPMKFGTQEQIDEYLIPSCQCKRRD
AYAITEADAGSDPTMCQTTAVKCDGGYKINGEKWYVTVGNIADFLLVHTHLDGDPNKATV
FFVEKDAPGVSVKRTPEFTHHFAFKHPEFTFEDVVVDESKILKGIGEGFNMTKDWFVEAR
LGIAARCVGGAERVLKEANDFAATRVQGDRVIRNYQVIEHMLVDMTMDIMAAKSLLYRVC
WEISG-DMDRKLKHARASAIKLWCSEMVNRVTDKGVQILGGRGYMRENAIERLWRDQRVD
RIWEGTSEIQRNVIGGMIKKRGTELYTDWAYEE
>|Niel_ACAD|
MDFKLSKEHRALQEKAREFTEQVLFPYEMECEENNGISPETHKYITEQVMKWGFNATNHS
KEHGGAGLTLFEQALVSEQLGMSTGAIWDAVPQPSFPMKFGTQEQIDEYLIPSCQCKRRD
AYAITEADAGSDPTMCQTTAVKCDGGYKINGEKWYVTVGNVADFLLVHTHLDGDPNKATV
FFVEKDAPGVSVKRTPEFTHHFAFKHPEFTFEDVVVDESKILKGIGEGFNMTKDWFVEAR
LGIAARCVGGAERVLKEANDFAATRVQGDRVIRNYQVIEHMLVDMTMDIMAAKSLLYRVC
WEISG-DMDRKLKHARASAIKLWCSEMVNRVTDKGVQILGGRGYMRENAIERLWRDQRVD
RIWEGTSEIQRNVIGGMIKKRGTELYTDWAYEE
>|LiuW6_ACAD|
MDFKLSKEHRALQEKAREFTEQVLFPYEMECEENNGISPETHKHITEQVMKWGFNATNHS
KEHGGAGLTLFEQALVSEQLGMSTGAIWDAVPQPSFPMKFGTQEQIDEYLIPSCQCKRRD
AYAITEADAGSDPTMCQTTAVKCDGGYKINGEKWYVTVGNIADFLLVHTHLDGDPNKATV
FFVEKDAPGVAVKRTPEFTHHFAFKHPEFTFEDVVVDESKILKGIGEGFNMTKDWFVEAR
LGIAARCVGGAERVLKEANDFAATRVQGDRVIRDYQVIEHMLVDMTMDIMAAKSLLYRVC
WEISG-DMDRKLKHARASAIKLWCSEMVNRVTDKGVQILGGRGYMRENAIERLWRDQRVD
RIWEGTSEIQRNVIGGMIKKRGTELYTGWDYE-
>|Beng_ACAD|
MDFKLSKEHRALSEKAREFTEQVLFPYEMECEENNGLTPESHKAITEQVMSWGFNATNHT
KEHGGAGFTLFEQALASEQFGMVTGAIWDAVPQPSFPMKFGTQEQIDEYLIPSCQCKRRD
AYAITEADAGSDPTECQTTSVKCDGGYKINGEKWYVTVGNIADFILVHTHLDGDPNKATV
FFVEKDAPGVSVKRTPEFTHHFAFKHPEFLFEDVVVDESKILKGIGEGFTMTKDWFVEAR
LGIAARCVGGAERVLKVANEWAAERVQGGHVIRDYQVIEHMLVDMTMDIMAAKSLLYRVC
WEISG-DMDRKLKHARASAIKLWCSEMVNRVTDKGVQILGGRGYMRENPVERLWRDQRVD
RIWEGTSEIQRNVIGGMIKKRGTELYTGWDYEK
>|ERZ843786_MAG-GUT11352_ACAD|
MEFKLSKEHRALQEKAREFTEQVLFPYEMECEENNGITPETHKKITQEVMNWGFNATNHS
KEHGGQGMTLFEQMLVSEQLGMSTGAIWDAVPQPSFPMKFGTQEQIDEYLIPSCQCKRRD
AYAITEADAGSDPTQCQTTAVKCDGGYKINGEKWYVTVGNVADFLLVHTHLDGDPDKATV
FFVEKDAPGVKIKRTPEFTHHFAFKHPEFTFEDVVVDESKILKGIGEGFTMTKDWFVEAR
LGIAARCVGGAERVLNVANEWAAQRVMGGQVIRDYQVIEHMLVDMTMDIMAAKSLLYRVC
WEISG-DMDRKLKHARASAIKLWCSEMVNRVTDKGVQILGGRGYMRENPVERLWRDQRVD
RIWEGTSEIQRNVIGGQIKKRGVELYTGWAYEE
>|ERZ848869_MAG-GUT16382_ACAD|
MEFKLSKEHRALQEKAREFTEQVLFPYEMECEENNGITPETHKKITQEVMNWGFNATNHS
KEHGGQGMTLFEQMLVSEQLGMSTGAIWDAVPQPSFPMKFGTQEQIDEYLIPSCQCKRRD
AYAITEADAGSDPTQCQTTAVKCDGGYKINGEKWYVTVGNVADFLLVHTHLDGDPDKATV
FFVEKDAPGVKIKRTPEFTHHFAFKHPEFTFEDVIVDESKILKGIGEGFTMTKDWFVEAR
LGIAARCVGGAERVLNVANEWAAQRVMGGQVIRDYQVIEHMLVDMTMDIMAAKSLLYRVC
WEISG-DMDRKLKHARASAIKLWCSEMVNRVTDKGVQILGGRGYMRENPVERLWRDQRVD
RIWEGTSEIQRNVIGGQIKKRGVELYTGWAYEE
>|LiuW27_ACAD|
-------------------------------------TPETHKKITQEVMNWGFNATNHS
KEHGGQGMTLFEQMLVSEQLGMSTGAIWDAVPQPSFPMKFGTQEQIDEYLIPSCPCKRRD
AYAITEADAGSDPTQCQTTAVKCDGGYKINGEKWYVTVGNVADFLLVHTHLDGDPDKATV
FFVEKDAPGVKIKRTPEFTHHFAFKHPEFTFEDVVVDESKILKGIGEGFTMTKDWFVEAR
LGIAARCVGGAERVLNVANEWAAQRVMGGQVIRDYQVIEHMLVDMTMDIMAAKSLLYRVC
WEISG-DMDRKLKHARASAIKLWCSEMVNRVTDKGVQILGGRGYMRENPVERLWRDQRVD
RIWEGTSEIQRNVIGGQIKKRGVELYTGWAYEE
>|Emin_ACAD|A0A223B2J3
MDFTLSKKDRALSEKAREFTEQHLIPYEIECEENNGLSPESHKAITEQVMAWGFNATNHS
KEHGGAGFTLFEQMLASEQFGKVTGAIWDAVPQPSFPMKFGTKEQIEEYLIPANQCKRRD
AYAITEADAGSDPTECQTTAVKCDGGYKINGEKWYVTVGNIADFLLVHTHLDGDPAKATV
FFVEKDTPGVSIKRTPEFTHHFAFKHPEFTFEDVVVDESKILKGIGEGFTMTKDWFVEAR
LGIAARCVGGAERVLEVANEWAANRVQGGQIIRDYQVIEHMLVDMTMEIMAAKSLLYRVC
WEISG-DMDRKLKHARASAIKLWCSEMVNRVTDMGVQILGGRGYMRENPVERLWRDQRVD
RIWEGTSEIQRNVIGGMIKKRGTDLYTEWAYEE
>|CM_peri3_ACAD|
MDFTLSKKDRALSEKAREFTEKHLIPYEIECEENNGLSPESHKAITEQVMAWGFNATNHS
KEHGGAGFTLFEQMLASEQFGKVTGAIWDAVPQPSFPMKFGTQEQIEEYLIPANQCKRRD
AYAITEADAGSDPTECQTTAVKCDGGYKINGEKWYVTVGNIADFLLVHTHLDGDPAKATV
FFVEKDTPGVSIKRTPEFTHHFAFKHPEFTFDDVVVDESKILKGIGEGFTMTKDWFVEAR
LGIAARCVGGAERVLEVANEWAANRVQGGQIIRDYQVIEHMLVDMTMEIMAAKSLLYRVC
WEISG-DMDRKLKHARASAIKLWCSEMVNRVTDMGVQILGGRGYMRENPVERLWRDQRVD
RIWEGTSEIQRNVIGGMIKKRGTDLYTEWAYEE
>|ENun_ACAD|A0A1V2YG72
MDFSLSKEHLELQDKAKRFTQEVLFPYEMECEENDGISPETHAIINQKVLDWEFNATNHK
KEHGGQGMTLFEQMLVSEQLGQSTGAIWDAVPQPSFPMRFGTQAQIDEYLYPACQNKRRD
AYAITEADAGSDPTQCLTTAVKVDGGWKINGEKWYVTVGDVADFILVHAHVDGDVNKAAV
FFVEKNAPGVSVKRTPLYTHHFAFKHPEFIFEDVIVGDDKMLGEIGDGFNMTKDWFVEAR
LGIAARCVGGATRILEVANEFANNRVQFGKPIIEFQAIEFMIADMAMDILAAKSMLYRYC
WEISDPDADRKVRHAKAAAMKLWCSEMVGRVADKGVQILGGRGYMRENPVERLARDTRVD
RIWEGTSEIQRVIIGGQIKKRGTELYTGW----
